# Supplementary material for: The mosaic oat genome gives insights into a uniquely healthy cereal crop
Source: Nature. 2022 May 18;606(7912):113–9. doi: 10.1038/s41586-022-04732-y (PMC9159951; doi:10.1038/s41586-022-04732-y)
Supplement: Supplementary file 3 — This file contains Supplementary Tables 2, 3, 7, 11–20 and 22, which support the genome annotation, ancestral and relocated triads, asymmetric modules, storage proteins and associated transcription factor-binding sites, single-gene mapping, assembly statistics of ancestral Avena genomes, metadata for datasets and samples and accession IDs used in the gene family analyses. [file 41586_2022_4732_MOESM3_ESM.xlsx]

## Sheet: Table S2
Supplementary Table 2: inversions identified between the Sang and OT3098 genome assemblies.
BlockID	OT3098 contigID	OT3098 start	OT3098 end	Sang contigID	Sang start	Sang end
inv1	chr1A	441151364	446656136	chr1A	439551673	435014804
inv2	chr1A	540285176	540768791	chr1A	525831087	525376631
inv3	chr1C	1595841	24347667	chr1C	24139348	2889797
inv4	chr1C	73712828	75292840	chr1C	70391023	68782730
inv5	chr1C	80717513	88776065	chr1C	84204375	76623188
inv6	chr1C	361482800	384870550	chr1C	351114771	327865135
inv7	chr1D	115216196	129538509	chr1D	128186017	113451523
inv8	chr2A	360706	3727739	chr2A	3131520	47404
inv9	chr2A	318476236	324556906	chr2A	320147511	314170634
inv10	chr2D	209819	1202319	chr2D	6356476	5953941
inv11	chr3A	220636	6501502	chr3A	4463447	387370
inv12	chr3A	2351640	4451568	chr3A	2157456	1452190
inv13	chr3A	5710256	7421192	chr3A	970014	46844
inv14	chr3C	322792377	342770294	chr3C	306062922	287248801
inv15	chr3D	281526	8854042	chr3D	8444823	288938
inv16	chr3D	39107031	56472746	chr3D	40433049	37810038
inv17	chr4C	31887466	34144509	chr4C	42619607	39973000
inv18	chr4C	579361750	583114252	chr4C	557892044	554035417
inv19	chr4C	702904504	715803849	chr4C	667511713	658288216
inv20	chr4D	452001817	455130944	chr4D	415022625	411820280
inv21	chr5A	1194178	3384161	chr5A	7115799	2369198
inv22	chr5A	391949054	392699977	chr5A	391640897	390895451
inv23	chr5A	431139147	433837964	chr5A	431513873	429132297
inv24	chr5C	19638205	20441390	chr5C	22212291	21434472
inv25	chr5C	42860766	46828009	chr5C	47196893	41065205
inv26	chr5C	591948043	611971982	chr5C	573750547	554922829
inv27	chr5D	495817871	498858159	chr5D	489688811	487334288
inv28	chr6A	65150	12894497	chr6A	14077828	579014
inv29	chr6A	443765259	444657146	chr6A	439002085	438100946
inv30	chr6C	611127	4803883	chr6C	4015901	88779
inv31	chr6C	179452683	181220182	chr6C	172564086	170907614
inv32	chr6C	428129959	429746183	chr6C	397050948	395423722
inv33	chr6C	546955819	548871507	chr6C	509304212	507336276
inv34	chr6C	621646678	626053168	chr6C	579173533	575225375
inv35	chr6D	238871113	240109118	chr6D	233329370	231350266
inv36	chr6D	296995642	298001522	chr6D	283393053	282666292
inv37	chr7A	86616	1794063	chr7A	6306961	4926625
inv38	chr7C	542354851	545229557	chr7C	506462708	503654334

## Sheet: Table S3
Supplementary Table 3: Genome annotation
Av. sativa
	Subgenome A			Subgenome C			Subgenome D
	Total	High-Confidence	Low-Confidence	Total	High-Confidence	Low-Confidence	Total	High-Confidence	Low-Confidence
Number of genes	47469	26713	20756	46259	23657	22602	46386	26379	20007
Number of transcripts	54515	31470	23045	53993	28416	25577	53382	31144	22238
Number of CDS	54515	31470	23045	53993	28416	25577	53382	31144	22238
Number of exons	221899	167536	54363	215598	159462	56136	218964	166426	52538
Number of five prime UTRs	30415	22198	8217	29671	20212	9459	29681	21808	7873
Number of three prime UTRs	32684	23129	9555	31945	21114	10831	31879	22907	8972
Number of single exon transcripts	16475	5613	10862	17929	5090	12839	16112	5508	10604
mean transcripts per gene	1.1	1.2	1.1	1.2	1.2	1.1	1.2	1.2	1.1
mean exons per transcript	4.1	5.3	2.4	4	5.6	2.2	4.1	5.3	2.4
mean gene length	3068	3894	2005	2872	3960	1732	3025	3873	1907
mean transcript length	3347	4136	2269	3233	4289	2060	3319	4135	2177
mean CDS length	1019	1314	617	986	1350	582	1019	1313	607
mean exon length	384	358	464	395	352	516	382	356	464
Av. longiglumis
	Total	High-Confidence	Low-Confidence
Number of genes	62409	25238	37171
Number of transcripts	87180	42564	44616
Number of CDS	85326	42564	42762
Number of exons	338677	225832	112845
Number of five prime UTRs	41406	29698	11708
Number of three prime UTRs	42864	29155	13709
Number of single exon transcripts	29509	8368	21141
mean transcripts per gene	1.4	1.7	1.2
mean exons per transcript	3.9	5.3	2.5
mean gene length	2471	3661	1662
mean transcript length	2662	3587	1778
mean CDS length	994	1290	699
mean exon length	349	334	380
Av. insularis
	Subgenome C			Subgenome D
	Total	High-Confidence	Low-Confidence	Total	High-Confidence	Low-Confidence
Number of genes	62802	23250	39552	45664	21564	24100
Number of transcripts	86627	39386	47241	51777	25164	26613
Number of CDS	85185	39386	45799	51363	25164	26199
Number of exons	334399	221246	113153	205476	134087	71389
Number of five prime UTRs	41774	28258	13516	27921	18451	9470
Number of three prime UTRs	45024	29313	15711	30188	19236	10952
Number of single exon transcripts	29918	7209	22709	16929	4517	12412
mean transcripts per gene	1.4	1.7	1.2	1.1	1.2	1.1
mean exons per transcript	3.9	5.6	2.4	4	5.3	2.7
mean gene length	2457	3907	1604	2739	3617	1953
mean transcript length	2779	3970	1785	2993	3833	2198
mean CDS length	953	1316	640	999	1265	743
mean exon length	366	337	423	380	350	435
T. aestivum (IWGSC_1.1)
	Subgeome A			Subgenome B			Subgenome D
	Total	High-Confidence	Low-Confidence	Total	High-Confidence	Low-Confidence	Total	High-Confidence	Low-Confidence
Number of genes	86930	35345	51585	94002	35643	58359	79047	34212	44835
Number of transcripts	96379	43693	52686	103926	44216	59710	88629	42826	45803
Number of CDS	96379	43693	52686	103926	44216	59710	88629	42826	45803
Number of exons	345697	245569	100128	363944	248351	115593	332811	244680	88131
Number of five prime UTRs	32173	28401	3772	34125	29369	4756	32612	29223	3389
Number of three prime UTRs	33818	29620	4198	35927	30677	5250	34271	30466	3805
Number of single exon transcripts	42004	8602	33402	46383	8867	37516	37353	8455	28898
mean transcripts per gene	1.1	1.2	1	1.1	1.2	1	1.1	1.3	1
mean exons per transcript	3.6	5.6	1.9	3.5	5.6	1.9	3.8	5.7	1.9
mean gene length	2230	3473	1379	2240	3604	1407	2281	3482	1364
mean transcript length	2547	3940	1391	2546	4067	1420	2631	3972	1377
mean CDS length	929	1310	613	927	1351	613	969	1354	609
mean exon length	313	297	352	319	305	350	315	303	348

## Sheet: Table S7
Supplementary Table 7: regions of different/reduced gene content between Sang and OT3098.
BlockID	OT3098 contigID	OT3098 start	OT3098 end	Sang contigID	Sang start	Sang end
cnt1	chr1A	49412117	212655196	chr1A	51149477	213931525
cnt2	chr1C	111149078	314732229	chr1C	99506208	281476858
cnt3	chr1C	414466477	422742984	chr1C	377795636	385341752
cnt4	chr1D	51927050	201488653	chr1D	52993663	198736354
cnt5	chr2A	31425586	217000616	chr2A	30876071	215286230
cnt6	chr2C	155355993	324355387	chr2C	141151326	299865987
cnt7	chr2D	305397391	428938182	chr2D	293927763	414871774
cnt8	chr3A	116633696	332063454	chr3A	110012085	316699046
cnt9	chr3C	149477972	306014187	chr3C	143345399	273450211
cnt10	chr3C	355320869	431674036	chr3C	313055476	382558085
cnt11	chr3D	39100233	56476088	chr3D	37792471	40434690
cnt12	chr3D	100059605	268689089	chr3D	82549388	251456225
cnt13	chr4A	13993802	148049883	chr4A	25629044	155697150
cnt14	chr4C	267754841	538785054	chr4C	264188999	514688090
cnt15	chr4D	50059093	195858885	chr4D	18440066	162705536
cnt16	chr5A	197821243	301454650	chr5A	200669475	302511473
cnt17	chr5C	223598782	298172063	chr5C	213920708	283117675
cnt18	chr5D	150390329	253315074	chr5D	151313227	252734580
cnt19	chr6A	88649725	162803934	chr6A	87938557	161609949
cnt20	chr6C	312911655	424393683	chr6C	288842721	393227813
cnt21	chr6D	59608358	121952327	chr6D	54785935	116437059
cnt22	chr7A	215744754	387735628	chr7A	214186056	384467765
cnt23	chr7C	237356245	386428284	chr7C	220941465	354842908
cnt24	chr7C	430727179	490460048	chr7C	395509624	446387968
cnt25	chr7D	116860292	283319840	chr7D	115329135	280964680

## Sheet: Table S11
Supplementary Table 11: ancestral triads. Gene-IDs in A. sativa cv. Sang of 7,726 ancestral triads
A	C	D
AVESA.00010b.r2.5AG0854000	AVESA.00010b.r2.5CG0880090	AVESA.00010b.r2.5DG0955450
AVESA.00010b.r2.4AG0634160	AVESA.00010b.r2.3CG0508620	AVESA.00010b.r2.3DG0554480
AVESA.00010b.r2.2AG0225930	AVESA.00010b.r2.2CG0305190	AVESA.00010b.r2.2DG0377380
AVESA.00010b.r2.2AG0247300	AVESA.00010b.r2.4CG1283670	AVESA.00010b.r2.7DG1357470
AVESA.00010b.r2.5AG0849050	AVESA.00010b.r2.5CG0884780	AVESA.00010b.r2.5DG0960790
AVESA.00010b.r2.2AG0236060	AVESA.00010b.r2.2CG0315140	AVESA.00010b.r2.2DG0367440
AVESA.00010b.r2.4AG0584720	AVESA.00010b.r2.7CG0655520	AVESA.00010b.r2.4DG0729380
AVESA.00010b.r2.1AG0075240	AVESA.00010b.r2.1CG0108090	AVESA.00010b.r2.1DG0194120
AVESA.00010b.r2.6AG1029200	AVESA.00010b.r2.6CG1085920	AVESA.00010b.r2.6DG1170520
AVESA.00010b.r2.4AG0634490	AVESA.00010b.r2.3CG0509070	AVESA.00010b.r2.3DG0554730
AVESA.00010b.r2.3AG0441460	AVESA.00010b.r2.3CG0494500	AVESA.00010b.r2.3DG0541830
AVESA.00010b.r2.2AG0231480	AVESA.00010b.r2.2CG0310900	AVESA.00010b.r2.2DG0372030
AVESA.00010b.r2.5AG0847750	AVESA.00010b.r2.5CG0886190	AVESA.00010b.r2.5DG0962150
AVESA.00010b.r2.6AG1046520	AVESA.00010b.r2.6CG1130040	AVESA.00010b.r2.6DG1154370
AVESA.00010b.r2.4AG0617300	AVESA.00010b.r2.7CG0712320	AVESA.00010b.r2.4DG0760640
AVESA.00010b.r2.4AG0603630	AVESA.00010b.r2.7CG0699330	AVESA.00010b.r2.4DG0747500
AVESA.00010b.r2.2AG0221100	AVESA.00010b.r2.2CG0300800	AVESA.00010b.r2.2DG0329130
AVESA.00010b.r2.1AG0055870	AVESA.00010b.r2.1CG0081570	AVESA.00010b.r2.1DG0174470
AVESA.00010b.r2.2AG0252120	AVESA.00010b.r2.6CG1139530	AVESA.00010b.r2.7DG1352460
AVESA.00010b.r2.2AG0234490	AVESA.00010b.r2.2CG0313720	AVESA.00010b.r2.2DG0369000
AVESA.00010b.r2.2AG0218880	AVESA.00010b.r2.2CG0298160	AVESA.00010b.r2.2DG0331410
AVESA.00010b.r2.2AG0261250	AVESA.00010b.r2.6CG1148390	AVESA.00010b.r2.7DG1343670
AVESA.00010b.r2.7AG1203770	AVESA.00010b.r2.5CG0863220	AVESA.00010b.r2.7DG1339450
AVESA.00010b.r2.2AG0229420	AVESA.00010b.r2.2CG0308630	AVESA.00010b.r2.2DG0374230
AVESA.00010b.r2.6AG1052920	AVESA.00010b.r2.2CG0271860	AVESA.00010b.r2.2DG0353410
AVESA.00010b.r2.7AG1208350	AVESA.00010b.r2.5CG0872020	AVESA.00010b.r2.7DG1399420
AVESA.00010b.r2.2AG0218050	AVESA.00010b.r2.2CG0297240	AVESA.00010b.r2.2DG0332190
AVESA.00010b.r2.5AG0847330	AVESA.00010b.r2.5CG0886620	AVESA.00010b.r2.5DG0962530
AVESA.00010b.r2.3AG0445350	AVESA.00010b.r2.3CG0498980	AVESA.00010b.r2.3DG0545930
AVESA.00010b.r2.7AG1221600	AVESA.00010b.r2.5CG0927680	AVESA.00010b.r2.7DG1386760
AVESA.00010b.r2.5AG0814400	AVESA.00010b.r2.7CG0659880	AVESA.00010b.r2.5DG0993670
AVESA.00010b.r2.5AG0799700	AVESA.00010b.r2.4CG1327410	AVESA.00010b.r2.1DG0136990
AVESA.00010b.r2.5AG0816000	AVESA.00010b.r2.7CG0661230	AVESA.00010b.r2.5DG0992580
AVESA.00010b.r2.5AG0804530	AVESA.00010b.r2.4CG1321160	AVESA.00010b.r2.5DG1003350
AVESA.00010b.r2.2AG0200940	AVESA.00010b.r2.2CG0278620	AVESA.00010b.r2.2DG0347410
AVESA.00010b.r2.5AG0857980	AVESA.00010b.r2.5CG0876260	AVESA.00010b.r2.5DG0951550
AVESA.00010b.r2.7AG1208220	AVESA.00010b.r2.5CG0871970	AVESA.00010b.r2.7DG1399470
AVESA.00010b.r2.2AG0260090	AVESA.00010b.r2.6CG1147560	AVESA.00010b.r2.7DG1344810
AVESA.00010b.r2.6AG1011550	AVESA.00010b.r2.6CG1108670	AVESA.00010b.r2.2DG0380760
AVESA.00010b.r2.5AG0802340	AVESA.00010b.r2.4CG1324170	AVESA.00010b.r2.1DG0150430
AVESA.00010b.r2.2AG0231550	AVESA.00010b.r2.2CG0310980	AVESA.00010b.r2.2DG0371970
AVESA.00010b.r2.2AG0212750	AVESA.00010b.r2.2CG0291410	AVESA.00010b.r2.2DG0337590
AVESA.00010b.r2.3AG0416000	AVESA.00010b.r2.3CG0463040	AVESA.00010b.r2.3DG0517180
AVESA.00010b.r2.3AG0446440	AVESA.00010b.r2.3CG0500330	AVESA.00010b.r2.3DG0547340
AVESA.00010b.r2.5AG0858900	AVESA.00010b.r2.5CG0875460	AVESA.00010b.r2.5DG0950720
AVESA.00010b.r2.2AG0218420	AVESA.00010b.r2.2CG0297650	AVESA.00010b.r2.2DG0331900
AVESA.00010b.r2.3AG0444020	AVESA.00010b.r2.3CG0497480	AVESA.00010b.r2.3DG0544560
AVESA.00010b.r2.3AG0424120	AVESA.00010b.r2.3CG0490110	AVESA.00010b.r2.3DG0524780
AVESA.00010b.r2.7AG1241450	AVESA.00010b.r2.4CG1293630	AVESA.00010b.r2.7DG1367290
AVESA.00010b.r2.7AG1199420	AVESA.00010b.r2.5CG0865620	AVESA.00010b.r2.7DG1335030
AVESA.00010b.r2.2AG0213760	AVESA.00010b.r2.2CG0292560	AVESA.00010b.r2.2DG0336660
AVESA.00010b.r2.5AG0833610	AVESA.00010b.r2.5CG0901570	AVESA.00010b.r2.5DG0975770
AVESA.00010b.r2.6AG1034900	AVESA.00010b.r2.6CG1079690	AVESA.00010b.r2.6DG1165310
AVESA.00010b.r2.2AG0236230	AVESA.00010b.r2.2CG0315380	AVESA.00010b.r2.2DG0367170
AVESA.00010b.r2.5AG0854290	AVESA.00010b.r2.5CG0879750	AVESA.00010b.r2.5DG0955160
AVESA.00010b.r2.4AG0615740	AVESA.00010b.r2.7CG0710930	AVESA.00010b.r2.4DG0759250
AVESA.00010b.r2.5AG0818060	AVESA.00010b.r2.5CG0919190	AVESA.00010b.r2.5DG0990360
AVESA.00010b.r2.5AG0802150	AVESA.00010b.r2.4CG1324520	AVESA.00010b.r2.5DG1005620
AVESA.00010b.r2.5AG0802040	AVESA.00010b.r2.4CG1324660	AVESA.00010b.r2.5DG1005690
AVESA.00010b.r2.5AG0830940	AVESA.00010b.r2.5CG0904470	AVESA.00010b.r2.5DG0978010
AVESA.00010b.r2.7AG1247940	AVESA.00010b.r2.4CG1285910	AVESA.00010b.r2.7DG1359840
AVESA.00010b.r2.7AG1247880	AVESA.00010b.r2.4CG1285940	AVESA.00010b.r2.7DG1359870
AVESA.00010b.r2.4AG0626210	AVESA.00010b.r2.4CG1273830	AVESA.00010b.r2.1DG0126510
AVESA.00010b.r2.7AG1223240	AVESA.00010b.r2.5CG0925690	AVESA.00010b.r2.7DG1384990
AVESA.00010b.r2.4AG0590550	AVESA.00010b.r2.7CG0685420	AVESA.00010b.r2.4DG0734930
AVESA.00010b.r2.3AG0440150	AVESA.00010b.r2.3CG0468860	AVESA.00010b.r2.3DG0540600
AVESA.00010b.r2.3AG0442100	AVESA.00010b.r2.3CG0495280	AVESA.00010b.r2.3DG0542440
AVESA.00010b.r2.3AG0439400	AVESA.00010b.r2.3CG0469970	AVESA.00010b.r2.3DG0539920
AVESA.00010b.r2.6AG1034720	AVESA.00010b.r2.6CG1079950	AVESA.00010b.r2.6DG1165500
AVESA.00010b.r2.6AG1008580	AVESA.00010b.r2.6CG1113320	AVESA.00010b.r2.2DG0384700
AVESA.00010b.r2.7AG1243290	AVESA.00010b.r2.4CG1291040	AVESA.00010b.r2.7DG1365260
AVESA.00010b.r2.5AG0845320	AVESA.00010b.r2.5CG0888810	AVESA.00010b.r2.5DG0964480
AVESA.00010b.r2.4AG0614190	AVESA.00010b.r2.7CG0709400	AVESA.00010b.r2.4DG0757510
AVESA.00010b.r2.1AG0068580	AVESA.00010b.r2.1CG0100740	AVESA.00010b.r2.1DG0187620
AVESA.00010b.r2.2AG0249230	AVESA.00010b.r2.4CG1281730	AVESA.00010b.r2.7DG1355330
AVESA.00010b.r2.2AG0226140	AVESA.00010b.r2.2CG0305420	AVESA.00010b.r2.2DG0377240
AVESA.00010b.r2.5AG0838680	AVESA.00010b.r2.5CG0896120	AVESA.00010b.r2.5DG0971180
AVESA.00010b.r2.2AG0249240	AVESA.00010b.r2.4CG1281720	AVESA.00010b.r2.7DG1355310
AVESA.00010b.r2.4AG0626900	AVESA.00010b.r2.4CG1273040	AVESA.00010b.r2.1DG0125630
AVESA.00010b.r2.5AG0821490	AVESA.00010b.r2.5CG0915190	AVESA.00010b.r2.5DG0986980
AVESA.00010b.r2.6AG1045610	AVESA.00010b.r2.6CG1130920	AVESA.00010b.r2.6DG1155090
AVESA.00010b.r2.2AG0244010	AVESA.00010b.r2.2CG0322540	AVESA.00010b.r2.2DG0359410
AVESA.00010b.r2.4AG0601160	AVESA.00010b.r2.7CG0696920	AVESA.00010b.r2.4DG0745030
AVESA.00010b.r2.3AG0427590	AVESA.00010b.r2.3CG0484650	AVESA.00010b.r2.3DG0528810
AVESA.00010b.r2.4AG0599530	AVESA.00010b.r2.7CG0694850	AVESA.00010b.r2.4DG0743240
AVESA.00010b.r2.4AG0610390	AVESA.00010b.r2.7CG0705690	AVESA.00010b.r2.4DG0753740
AVESA.00010b.r2.2AG0256410	AVESA.00010b.r2.6CG1143880	AVESA.00010b.r2.7DG1348530
AVESA.00010b.r2.4AG0633250	AVESA.00010b.r2.3CG0507570	AVESA.00010b.r2.3DG0553700
AVESA.00010b.r2.4AG0590500	AVESA.00010b.r2.7CG0685390	AVESA.00010b.r2.4DG0734890
AVESA.00010b.r2.4AG0611390	AVESA.00010b.r2.7CG0706490	AVESA.00010b.r2.4DG0754640
AVESA.00010b.r2.4AG0611440	AVESA.00010b.r2.7CG0706540	AVESA.00010b.r2.4DG0754720
AVESA.00010b.r2.6AG1030690	AVESA.00010b.r2.6CG1083960	AVESA.00010b.r2.6DG1169140
AVESA.00010b.r2.2AG0235860	AVESA.00010b.r2.2CG0314990	AVESA.00010b.r2.2DG0367580
AVESA.00010b.r2.6AG1040570	AVESA.00010b.r2.6CG1135660	AVESA.00010b.r2.6DG1159710
AVESA.00010b.r2.7AG1223210	AVESA.00010b.r2.5CG0925710	AVESA.00010b.r2.7DG1385000
AVESA.00010b.r2.1AG0074160	AVESA.00010b.r2.1CG0106630	AVESA.00010b.r2.1DG0193000
AVESA.00010b.r2.3AG0419820	AVESA.00010b.r2.3CG0467210	AVESA.00010b.r2.3DG0520980
AVESA.00010b.r2.6AG1016660	AVESA.00010b.r2.6CG1102970	AVESA.00010b.r2.6DG1182620
AVESA.00010b.r2.1AG0061200	AVESA.00010b.r2.1CG0088410	AVESA.00010b.r2.1DG0179710
AVESA.00010b.r2.3AG0424570	AVESA.00010b.r2.3CG0489630	AVESA.00010b.r2.3DG0525230
AVESA.00010b.r2.4AG0639020	AVESA.00010b.r2.3CG0512920	AVESA.00010b.r2.4DG0766590
AVESA.00010b.r2.1AG0060750	AVESA.00010b.r2.1CG0088980	AVESA.00010b.r2.1DG0179230
AVESA.00010b.r2.4AG0637030	AVESA.00010b.r2.3CG0511220	AVESA.00010b.r2.3DG0557640
AVESA.00010b.r2.4AG0637050	AVESA.00010b.r2.3CG0511240	AVESA.00010b.r2.3DG0557660
AVESA.00010b.r2.5AG0801810	AVESA.00010b.r2.4CG1324920	AVESA.00010b.r2.5DG1005880
AVESA.00010b.r2.7AG1206320	AVESA.00010b.r2.5CG0870280	AVESA.00010b.r2.7DG1341960
AVESA.00010b.r2.6AG1017050	AVESA.00010b.r2.6CG1102550	AVESA.00010b.r2.6DG1182380
AVESA.00010b.r2.5AG0833450	AVESA.00010b.r2.5CG0901710	AVESA.00010b.r2.5DG0975820
AVESA.00010b.r2.4AG0627300	AVESA.00010b.r2.4CG1272650	AVESA.00010b.r2.1DG0125220
AVESA.00010b.r2.2AG0261750	AVESA.00010b.r2.6CG1149040	AVESA.00010b.r2.7DG1400710
AVESA.00010b.r2.5AG0797850	AVESA.00010b.r2.4CG1329280	AVESA.00010b.r2.1DG0135080
AVESA.00010b.r2.5AG0829000	AVESA.00010b.r2.5CG0906880	AVESA.00010b.r2.5DG0980110
AVESA.00010b.r2.3AG0448600	AVESA.00010b.r2.3CG0502440	AVESA.00010b.r2.3DG0549600
AVESA.00010b.r2.5AG0861330	AVESA.00010b.r2.5CG0873260	AVESA.00010b.r2.5DG0948280
AVESA.00010b.r2.2AG0210590	AVESA.00010b.r2.2CG0288990	AVESA.00010b.r2.2DG0340170
AVESA.00010b.r2.4AG0611610	AVESA.00010b.r2.7CG0706730	AVESA.00010b.r2.4DG0754890
AVESA.00010b.r2.2AG0197400	AVESA.00010b.r2.2CG0274580	AVESA.00010b.r2.2DG0351210
AVESA.00010b.r2.2AG0196990	AVESA.00010b.r2.2CG0274410	AVESA.00010b.r2.2DG0351350
AVESA.00010b.r2.3AG0441430	AVESA.00010b.r2.3CG0494470	AVESA.00010b.r2.3DG0541800
AVESA.00010b.r2.1AG0030030	AVESA.00010b.r2.6CG1116580	AVESA.00010b.r2.2DG0387600
AVESA.00010b.r2.6AG1026610	AVESA.00010b.r2.6CG1089580	AVESA.00010b.r2.6DG1173140
AVESA.00010b.r2.4AG0607110	AVESA.00010b.r2.7CG0702700	AVESA.00010b.r2.4DG0750770
AVESA.00010b.r2.6AG1048460	AVESA.00010b.r2.6CG1127960	AVESA.00010b.r2.6DG1152550
AVESA.00010b.r2.1AG0064230	AVESA.00010b.r2.1CG0092420	AVESA.00010b.r2.1DG0182820
AVESA.00010b.r2.6AG1042730	AVESA.00010b.r2.6CG1133300	AVESA.00010b.r2.6DG1157600
AVESA.00010b.r2.4AG0625380	AVESA.00010b.r2.4CG1274630	AVESA.00010b.r2.1DG0127170
AVESA.00010b.r2.1AG0029640	AVESA.00010b.r2.6CG1117090	AVESA.00010b.r2.2DG0388180
AVESA.00010b.r2.5AG0845830	AVESA.00010b.r2.5CG0888200	AVESA.00010b.r2.5DG0963930
AVESA.00010b.r2.4AG0607340	AVESA.00010b.r2.7CG0703020	AVESA.00010b.r2.4DG0751030
AVESA.00010b.r2.4AG0635310	AVESA.00010b.r2.3CG0510480	AVESA.00010b.r2.3DG0557080
AVESA.00010b.r2.4AG0607330	AVESA.00010b.r2.7CG0703010	AVESA.00010b.r2.4DG0751020
AVESA.00010b.r2.4AG0607260	AVESA.00010b.r2.7CG0702900	AVESA.00010b.r2.4DG0750940
AVESA.00010b.r2.5AG0807140	AVESA.00010b.r2.4CG1317490	AVESA.00010b.r2.5DG1000440
AVESA.00010b.r2.5AG0799570	AVESA.00010b.r2.4CG1327500	AVESA.00010b.r2.1DG0136860
AVESA.00010b.r2.2AG0244600	AVESA.00010b.r2.2CG0323330	AVESA.00010b.r2.2DG0358780
AVESA.00010b.r2.4AG0624290	AVESA.00010b.r2.4CG1275700	AVESA.00010b.r2.1DG0128250
AVESA.00010b.r2.3AG0449100	AVESA.00010b.r2.3CG0502960	AVESA.00010b.r2.3DG0549990
AVESA.00010b.r2.4AG0611870	AVESA.00010b.r2.7CG0707030	AVESA.00010b.r2.4DG0755140
AVESA.00010b.r2.2AG0236040	AVESA.00010b.r2.2CG0315120	AVESA.00010b.r2.2DG0367460
AVESA.00010b.r2.2AG0214870	AVESA.00010b.r2.2CG0293880	AVESA.00010b.r2.2DG0335630
AVESA.00010b.r2.6AG1017900	AVESA.00010b.r2.6CG1100730	AVESA.00010b.r2.6DG1181360
AVESA.00010b.r2.7AG1246410	AVESA.00010b.r2.4CG1287670	AVESA.00010b.r2.7DG1361480
AVESA.00010b.r2.3AG0419260	AVESA.00010b.r2.3CG0466640	AVESA.00010b.r2.3DG0520530
AVESA.00010b.r2.5AG0840440	AVESA.00010b.r2.5CG0894170	AVESA.00010b.r2.5DG0969300
AVESA.00010b.r2.3AG0442370	AVESA.00010b.r2.3CG0495490	AVESA.00010b.r2.3DG0542760
AVESA.00010b.r2.7AG1234220	AVESA.00010b.r2.7CG0673820	AVESA.00010b.r2.7DG1374170
AVESA.00010b.r2.5AG0840760	AVESA.00010b.r2.5CG0893620	AVESA.00010b.r2.5DG0968790
AVESA.00010b.r2.4AG0616420	AVESA.00010b.r2.7CG0711490	AVESA.00010b.r2.4DG0759810
AVESA.00010b.r2.5AG0796990	AVESA.00010b.r2.4CG1330340	AVESA.00010b.r2.1DG0134300
AVESA.00010b.r2.2AG0232280	AVESA.00010b.r2.2CG0311810	AVESA.00010b.r2.2DG0371200
AVESA.00010b.r2.6AG1033390	AVESA.00010b.r2.6CG1081140	AVESA.00010b.r2.6DG1166770
AVESA.00010b.r2.2AG0232290	AVESA.00010b.r2.2CG0311830	AVESA.00010b.r2.2DG0371190
AVESA.00010b.r2.2AG0224680	AVESA.00010b.r2.2CG0304030	AVESA.00010b.r2.2DG0378710
AVESA.00010b.r2.6AG1038460	AVESA.00010b.r2.6CG1075870	AVESA.00010b.r2.6DG1161700
AVESA.00010b.r2.2AG0224700	AVESA.00010b.r2.2CG0304060	AVESA.00010b.r2.2DG0378690
AVESA.00010b.r2.2AG0222880	AVESA.00010b.r2.2CG0303170	AVESA.00010b.r2.2DG0327110
AVESA.00010b.r2.2AG0222800	AVESA.00010b.r2.2CG0303220	AVESA.00010b.r2.2DG0327050
AVESA.00010b.r2.4AG0603940	AVESA.00010b.r2.7CG0699640	AVESA.00010b.r2.4DG0747790
AVESA.00010b.r2.1AG0061040	AVESA.00010b.r2.1CG0088580	AVESA.00010b.r2.1DG0179610
AVESA.00010b.r2.4AG0632990	AVESA.00010b.r2.3CG0507240	AVESA.00010b.r2.3DG0553460
AVESA.00010b.r2.5AG0831850	AVESA.00010b.r2.5CG0903540	AVESA.00010b.r2.5DG0977560
AVESA.00010b.r2.4AG0596560	AVESA.00010b.r2.7CG0691810	AVESA.00010b.r2.4DG0740540
AVESA.00010b.r2.5AG0815900	AVESA.00010b.r2.7CG0661070	AVESA.00010b.r2.5DG0992670
AVESA.00010b.r2.7AG1224470	AVESA.00010b.r2.5CG0924170	AVESA.00010b.r2.7DG1383830
AVESA.00010b.r2.2AG0225100	AVESA.00010b.r2.2CG0304460	AVESA.00010b.r2.2DG0378320
AVESA.00010b.r2.4AG0602980	AVESA.00010b.r2.7CG0698850	AVESA.00010b.r2.4DG0746960
AVESA.00010b.r2.5AG0805800	AVESA.00010b.r2.4CG1319690	AVESA.00010b.r2.5DG1002170
AVESA.00010b.r2.3AG0439350	AVESA.00010b.r2.3CG0470040	AVESA.00010b.r2.3DG0539860
AVESA.00010b.r2.3AG0439290	AVESA.00010b.r2.3CG0470080	AVESA.00010b.r2.3DG0539830
AVESA.00010b.r2.3AG0439340	AVESA.00010b.r2.3CG0470060	AVESA.00010b.r2.3DG0539850
AVESA.00010b.r2.6AG1034230	AVESA.00010b.r2.6CG1080330	AVESA.00010b.r2.6DG1166050
AVESA.00010b.r2.2AG0231120	AVESA.00010b.r2.2CG0310510	AVESA.00010b.r2.2DG0372460
AVESA.00010b.r2.6AG1034240	AVESA.00010b.r2.6CG1080320	AVESA.00010b.r2.6DG1166040
AVESA.00010b.r2.2AG0231110	AVESA.00010b.r2.2CG0310500	AVESA.00010b.r2.2DG0372470
AVESA.00010b.r2.3AG0420130	AVESA.00010b.r2.4CG1294330	AVESA.00010b.r2.3DG0521330
AVESA.00010b.r2.2AG0246770	AVESA.00010b.r2.4CG1284540	AVESA.00010b.r2.7DG1358280
AVESA.00010b.r2.6AG1014750	AVESA.00010b.r2.6CG1105150	AVESA.00010b.r2.6DG1184540
AVESA.00010b.r2.4AG0613510	AVESA.00010b.r2.7CG0708590	AVESA.00010b.r2.4DG0756890
AVESA.00010b.r2.5AG0851810	AVESA.00010b.r2.5CG0882390	AVESA.00010b.r2.5DG0957810
AVESA.00010b.r2.4AG0622930	AVESA.00010b.r2.4CG1277440	AVESA.00010b.r2.1DG0129590
AVESA.00010b.r2.4AG0633070	AVESA.00010b.r2.3CG0507340	AVESA.00010b.r2.3DG0553560
AVESA.00010b.r2.4AG0587940	AVESA.00010b.r2.7CG0682470	AVESA.00010b.r2.4DG0732330
AVESA.00010b.r2.1AG0075530	AVESA.00010b.r2.2CG0301300	AVESA.00010b.r2.1DG0194420
AVESA.00010b.r2.4AG0624090	AVESA.00010b.r2.4CG1275970	AVESA.00010b.r2.1DG0128460
AVESA.00010b.r2.2AG0196870	AVESA.00010b.r2.2CG0274280	AVESA.00010b.r2.2DG0351440
AVESA.00010b.r2.5AG0821540	AVESA.00010b.r2.5CG0915160	AVESA.00010b.r2.5DG0986940
AVESA.00010b.r2.2AG0196880	AVESA.00010b.r2.2CG0274290	AVESA.00010b.r2.2DG0351430
AVESA.00010b.r2.6AG1023570	AVESA.00010b.r2.6CG1093190	AVESA.00010b.r2.6DG1176300
AVESA.00010b.r2.4AG0634660	AVESA.00010b.r2.3CG0509180	AVESA.00010b.r2.3DG0554860
AVESA.00010b.r2.3AG0446940	AVESA.00010b.r2.3CG0500760	AVESA.00010b.r2.3DG0547890
AVESA.00010b.r2.5AG0832830	AVESA.00010b.r2.5CG0902450	AVESA.00010b.r2.5DG0976630
AVESA.00010b.r2.4AG0632750	AVESA.00010b.r2.3CG0506830	AVESA.00010b.r2.3DG0553180
AVESA.00010b.r2.4AG0602020	AVESA.00010b.r2.7CG0697730	AVESA.00010b.r2.4DG0745900
AVESA.00010b.r2.4AG0591640	AVESA.00010b.r2.7CG0686750	AVESA.00010b.r2.4DG0736060
AVESA.00010b.r2.1AG0055230	AVESA.00010b.r2.1CG0080920	AVESA.00010b.r2.1DG0173840
AVESA.00010b.r2.4AG0640770	AVESA.00010b.r2.3CG0514810	AVESA.00010b.r2.4DG0768180
AVESA.00010b.r2.5AG0802800	AVESA.00010b.r2.4CG1323530	AVESA.00010b.r2.5DG1005190
AVESA.00010b.r2.3AG0450750	AVESA.00010b.r2.3CG0504720	AVESA.00010b.r2.3DG0551420
AVESA.00010b.r2.7AG1222520	AVESA.00010b.r2.5CG0926460	AVESA.00010b.r2.7DG1385510
AVESA.00010b.r2.3AG0445080	AVESA.00010b.r2.3CG0498490	AVESA.00010b.r2.3DG0545650
AVESA.00010b.r2.6AG1014700	AVESA.00010b.r2.6CG1105250	AVESA.00010b.r2.6DG1184630
AVESA.00010b.r2.6AG1032590	AVESA.00010b.r2.6CG1082060	AVESA.00010b.r2.6DG1167450
AVESA.00010b.r2.4AG0580180	AVESA.00010b.r2.4CG1304250	AVESA.00010b.r2.4DG0724710
AVESA.00010b.r2.6AG1016130	AVESA.00010b.r2.6CG1103470	AVESA.00010b.r2.6DG1183200
AVESA.00010b.r2.7AG1248190	AVESA.00010b.r2.4CG1285700	AVESA.00010b.r2.7DG1359610
AVESA.00010b.r2.6AG1014380	AVESA.00010b.r2.6CG1105500	AVESA.00010b.r2.6DG1184990
AVESA.00010b.r2.7AG1231350	AVESA.00010b.r2.7CG0674350	AVESA.00010b.r2.7DG1376910
AVESA.00010b.r2.5AG0841430	AVESA.00010b.r2.5CG0893000	AVESA.00010b.r2.5DG0968090
AVESA.00010b.r2.4AG0630520	AVESA.00010b.r2.4CG1269470	AVESA.00010b.r2.1DG0121890
AVESA.00010b.r2.3AG0438470	AVESA.00010b.r2.3CG0470910	AVESA.00010b.r2.3DG0538960
AVESA.00010b.r2.3AG0441160	AVESA.00010b.r2.3CG0494110	AVESA.00010b.r2.3DG0541560
AVESA.00010b.r2.6AG1030140	AVESA.00010b.r2.6CG1084700	AVESA.00010b.r2.6DG1169640
AVESA.00010b.r2.2AG0236970	AVESA.00010b.r2.2CG0316010	AVESA.00010b.r2.2DG0366270
AVESA.00010b.r2.2AG0230970	AVESA.00010b.r2.2CG0310350	AVESA.00010b.r2.2DG0372640
AVESA.00010b.r2.2AG0230920	AVESA.00010b.r2.2CG0310290	AVESA.00010b.r2.2DG0372670
AVESA.00010b.r2.6AG1034490	AVESA.00010b.r2.6CG1080130	AVESA.00010b.r2.6DG1165740
AVESA.00010b.r2.3AG0441670	AVESA.00010b.r2.3CG0494740	AVESA.00010b.r2.3DG0542330
AVESA.00010b.r2.3AG0441680	AVESA.00010b.r2.3CG0494750	AVESA.00010b.r2.3DG0542320
AVESA.00010b.r2.2AG0212940	AVESA.00010b.r2.2CG0291560	AVESA.00010b.r2.2DG0337350
AVESA.00010b.r2.4AG0609520	AVESA.00010b.r2.7CG0704960	AVESA.00010b.r2.4DG0752960
AVESA.00010b.r2.4AG0600670	AVESA.00010b.r2.7CG0696430	AVESA.00010b.r2.4DG0744490
AVESA.00010b.r2.4AG0612680	AVESA.00010b.r2.7CG0707880	AVESA.00010b.r2.4DG0756120
AVESA.00010b.r2.2AG0230220	AVESA.00010b.r2.2CG0309540	AVESA.00010b.r2.2DG0373300
AVESA.00010b.r2.7AG1207400	AVESA.00010b.r2.5CG0871270	AVESA.00010b.r2.7DG1343140
AVESA.00010b.r2.6AG1043450	AVESA.00010b.r2.6CG1132700	AVESA.00010b.r2.6DG1156980
AVESA.00010b.r2.4AG0575220	AVESA.00010b.r2.4CG1297550	AVESA.00010b.r2.4DG0719680
AVESA.00010b.r2.6AG1013930	AVESA.00010b.r2.6CG1106000	AVESA.00010b.r2.6DG1185420
AVESA.00010b.r2.2AG0247870	AVESA.00010b.r2.4CG1283200	AVESA.00010b.r2.7DG1356890
AVESA.00010b.r2.2AG0238180	AVESA.00010b.r2.2CG0317020	AVESA.00010b.r2.2DG0365260
AVESA.00010b.r2.5AG0819350	AVESA.00010b.r2.5CG0917540	AVESA.00010b.r2.5DG0989260
AVESA.00010b.r2.7AG1198800	AVESA.00010b.r2.5CG0867190	AVESA.00010b.r2.7DG1334330
AVESA.00010b.r2.1AG0055740	AVESA.00010b.r2.1CG0081380	AVESA.00010b.r2.1DG0174340
AVESA.00010b.r2.7AG1204660	AVESA.00010b.r2.5CG0862080	AVESA.00010b.r2.7DG1340210
AVESA.00010b.r2.5AG0801460	AVESA.00010b.r2.4CG1325530	AVESA.00010b.r2.1DG0138750
AVESA.00010b.r2.3AG0420270	AVESA.00010b.r2.3CG0467890	AVESA.00010b.r2.3DG0521540
AVESA.00010b.r2.5AG0812690	AVESA.00010b.r2.7CG0657680	AVESA.00010b.r2.5DG0995520
AVESA.00010b.r2.4AG0598000	AVESA.00010b.r2.7CG0693160	AVESA.00010b.r2.4DG0741910
AVESA.00010b.r2.6AG1025370	AVESA.00010b.r2.6CG1091140	AVESA.00010b.r2.6DG1174390
AVESA.00010b.r2.5AG0843010	AVESA.00010b.r2.5CG0891420	AVESA.00010b.r2.5DG0966630
AVESA.00010b.r2.4AG0575210	AVESA.00010b.r2.4CG1297540	AVESA.00010b.r2.4DG0719670
AVESA.00010b.r2.6AG1030500	AVESA.00010b.r2.6CG1084320	AVESA.00010b.r2.6DG1169290
AVESA.00010b.r2.7AG1199410	AVESA.00010b.r2.5CG0865610	AVESA.00010b.r2.7DG1335020
AVESA.00010b.r2.4AG0591380	AVESA.00010b.r2.7CG0686510	AVESA.00010b.r2.4DG0735590
AVESA.00010b.r2.4AG0640860	AVESA.00010b.r2.3CG0514910	AVESA.00010b.r2.4DG0768300
AVESA.00010b.r2.7AG1239060	AVESA.00010b.r2.7CG0665810	AVESA.00010b.r2.7DG1369960
AVESA.00010b.r2.2AG0214520	AVESA.00010b.r2.2CG0293410	AVESA.00010b.r2.2DG0335920
AVESA.00010b.r2.6AG1051960	AVESA.00010b.r2.2CG0273000	AVESA.00010b.r2.2DG0352350
AVESA.00010b.r2.2AG0204220	AVESA.00010b.r2.2CG0286670	AVESA.00010b.r2.2DG0345120
AVESA.00010b.r2.2AG0230630	AVESA.00010b.r2.2CG0310020	AVESA.00010b.r2.2DG0372950
AVESA.00010b.r2.3AG0447650	AVESA.00010b.r2.3CG0501570	AVESA.00010b.r2.3DG0548600
AVESA.00010b.r2.5AG0839850	AVESA.00010b.r2.5CG0894580	AVESA.00010b.r2.5DG0969980
AVESA.00010b.r2.6AG1016900	AVESA.00010b.r2.6CG1102770	AVESA.00010b.r2.6DG1182500
AVESA.00010b.r2.1AG0059010	AVESA.00010b.r2.1CG0085320	AVESA.00010b.r2.1DG0177460
AVESA.00010b.r2.6AG1011050	AVESA.00010b.r2.6CG1109410	AVESA.00010b.r2.2DG0381190
AVESA.00010b.r2.2AG0233800	AVESA.00010b.r2.2CG0313130	AVESA.00010b.r2.2DG0369640
AVESA.00010b.r2.5AG0807340	AVESA.00010b.r2.4CG1316880	AVESA.00010b.r2.5DG1000220
AVESA.00010b.r2.2AG0218790	AVESA.00010b.r2.2CG0298000	AVESA.00010b.r2.2DG0331520
AVESA.00010b.r2.4AG0632120	AVESA.00010b.r2.3CG0506080	AVESA.00010b.r2.3DG0552420
AVESA.00010b.r2.5AG0820060	AVESA.00010b.r2.5CG0916480	AVESA.00010b.r2.5DG0988260
AVESA.00010b.r2.3AG0425030	AVESA.00010b.r2.3CG0489130	AVESA.00010b.r2.3DG0525730
AVESA.00010b.r2.5AG0807980	AVESA.00010b.r2.4CG1318040	AVESA.00010b.r2.5DG0999750
AVESA.00010b.r2.3AG0442480	AVESA.00010b.r2.3CG0495730	AVESA.00010b.r2.3DG0542840
AVESA.00010b.r2.3AG0451090	AVESA.00010b.r2.3CG0505110	AVESA.00010b.r2.3DG0551730
AVESA.00010b.r2.4AG0604470	AVESA.00010b.r2.7CG0700360	AVESA.00010b.r2.4DG0748260
AVESA.00010b.r2.4AG0609750	AVESA.00010b.r2.7CG0705210	AVESA.00010b.r2.4DG0753120
AVESA.00010b.r2.3AG0451330	AVESA.00010b.r2.3CG0505610	AVESA.00010b.r2.3DG0552020
AVESA.00010b.r2.6AG1035160	AVESA.00010b.r2.6CG1079380	AVESA.00010b.r2.6DG1164970
AVESA.00010b.r2.2AG0230120	AVESA.00010b.r2.2CG0309460	AVESA.00010b.r2.2DG0373380
AVESA.00010b.r2.7AG1223160	AVESA.00010b.r2.5CG0925740	AVESA.00010b.r2.7DG1386160
AVESA.00010b.r2.2AG0226070	AVESA.00010b.r2.2CG0305350	AVESA.00010b.r2.2DG0377290
AVESA.00010b.r2.4AG0625590	AVESA.00010b.r2.4CG1274330	AVESA.00010b.r2.1DG0126960
AVESA.00010b.r2.2AG0220000	AVESA.00010b.r2.2CG0299380	AVESA.00010b.r2.2DG0330180
AVESA.00010b.r2.6AG1040780	AVESA.00010b.r2.6CG1135370	AVESA.00010b.r2.6DG1159480
AVESA.00010b.r2.2AG0247350	AVESA.00010b.r2.4CG1283640	AVESA.00010b.r2.7DG1357380
AVESA.00010b.r2.1AG0075350	AVESA.00010b.r2.1CG0108260	AVESA.00010b.r2.1DG0194270
AVESA.00010b.r2.1AG0024520	AVESA.00010b.r2.6CG1122450	AVESA.00010b.r2.2DG0393220
AVESA.00010b.r2.5AG0799550	AVESA.00010b.r2.4CG1327540	AVESA.00010b.r2.1DG0136840
AVESA.00010b.r2.4AG0638160	AVESA.00010b.r2.3CG0512110	AVESA.00010b.r2.4DG0765790
AVESA.00010b.r2.3AG0449590	AVESA.00010b.r2.3CG0503380	AVESA.00010b.r2.3DG0550420
AVESA.00010b.r2.3AG0421340	AVESA.00010b.r2.3CG0493410	AVESA.00010b.r2.3DG0522610
AVESA.00010b.r2.6AG1047420	AVESA.00010b.r2.6CG1129270	AVESA.00010b.r2.6DG1153660
AVESA.00010b.r2.5AG0835360	AVESA.00010b.r2.5CG0899620	AVESA.00010b.r2.5DG0974140
AVESA.00010b.r2.6AG1039640	AVESA.00010b.r2.6CG1136710	AVESA.00010b.r2.6DG1160710
AVESA.00010b.r2.2AG0223820	AVESA.00010b.r2.2CG0302330	AVESA.00010b.r2.2DG0327780
AVESA.00010b.r2.2AG0223380	AVESA.00010b.r2.2CG0302700	AVESA.00010b.r2.2DG0327450
AVESA.00010b.r2.2AG0248250	AVESA.00010b.r2.4CG1282680	AVESA.00010b.r2.7DG1356500
AVESA.00010b.r2.3AG0415170	AVESA.00010b.r2.3CG0462270	AVESA.00010b.r2.3DG0556240
AVESA.00010b.r2.2AG0247660	AVESA.00010b.r2.4CG1283390	AVESA.00010b.r2.7DG1357100
AVESA.00010b.r2.1AG0075420	AVESA.00010b.r2.1CG0108320	AVESA.00010b.r2.1DG0194340
AVESA.00010b.r2.4AG0612270	AVESA.00010b.r2.7CG0707500	AVESA.00010b.r2.4DG0755620
AVESA.00010b.r2.5AG0796390	AVESA.00010b.r2.4CG1331670	AVESA.00010b.r2.1DG0133670
AVESA.00010b.r2.1AG0071970	AVESA.00010b.r2.1CG0103740	AVESA.00010b.r2.1DG0190480
AVESA.00010b.r2.2AG0220150	AVESA.00010b.r2.2CG0299500	AVESA.00010b.r2.2DG0330050
AVESA.00010b.r2.7AG1230630	AVESA.00010b.r2.7CG0674550	AVESA.00010b.r2.7DG1377410
AVESA.00010b.r2.2AG0258870	AVESA.00010b.r2.6CG1146230	AVESA.00010b.r2.7DG1346110
AVESA.00010b.r2.5AG0860090	AVESA.00010b.r2.5CG0874540	AVESA.00010b.r2.5DG0949590
AVESA.00010b.r2.1AG0062150	AVESA.00010b.r2.1CG0089440	AVESA.00010b.r2.1DG0180770
AVESA.00010b.r2.4AG0595180	AVESA.00010b.r2.7CG0690450	AVESA.00010b.r2.4DG0739270
AVESA.00010b.r2.5AG0842110	AVESA.00010b.r2.5CG0892410	AVESA.00010b.r2.5DG0967410
AVESA.00010b.r2.2AG0239700	AVESA.00010b.r2.2CG0318240	AVESA.00010b.r2.2DG0363970
AVESA.00010b.r2.6AG1016070	AVESA.00010b.r2.6CG1103520	AVESA.00010b.r2.6DG1183260
AVESA.00010b.r2.7AG1244200	AVESA.00010b.r2.4CG1290050	AVESA.00010b.r2.7DG1364340
AVESA.00010b.r2.4AG0639220	AVESA.00010b.r2.3CG0513110	AVESA.00010b.r2.4DG0766690
AVESA.00010b.r2.6AG1033700	AVESA.00010b.r2.6CG1080780	AVESA.00010b.r2.6DG1166490
AVESA.00010b.r2.3AG0421470	AVESA.00010b.r2.3CG0493170	AVESA.00010b.r2.3DG0522730
AVESA.00010b.r2.3AG0446380	AVESA.00010b.r2.3CG0500260	AVESA.00010b.r2.3DG0547280
AVESA.00010b.r2.4AG0603930	AVESA.00010b.r2.7CG0699630	AVESA.00010b.r2.4DG0747780
AVESA.00010b.r2.2AG0200070	AVESA.00010b.r2.2CG0277960	AVESA.00010b.r2.2DG0348190
AVESA.00010b.r2.2AG0233390	AVESA.00010b.r2.2CG0312780	AVESA.00010b.r2.2DG0370090
AVESA.00010b.r2.6AG1032230	AVESA.00010b.r2.6CG1082480	AVESA.00010b.r2.6DG1167690
AVESA.00010b.r2.6AG1026730	AVESA.00010b.r2.6CG1089460	AVESA.00010b.r2.6DG1173010
AVESA.00010b.r2.4AG0599400	AVESA.00010b.r2.7CG0694700	AVESA.00010b.r2.4DG0743120
AVESA.00010b.r2.4AG0611620	AVESA.00010b.r2.7CG0706740	AVESA.00010b.r2.4DG0754900
AVESA.00010b.r2.2AG0210610	AVESA.00010b.r2.2CG0289020	AVESA.00010b.r2.2DG0340160
AVESA.00010b.r2.2AG0244290	AVESA.00010b.r2.2CG0322790	AVESA.00010b.r2.2DG0359110
AVESA.00010b.r2.6AG1026150	AVESA.00010b.r2.6CG1089940	AVESA.00010b.r2.6DG1173480
AVESA.00010b.r2.5AG0797710	AVESA.00010b.r2.4CG1329440	AVESA.00010b.r2.1DG0134930
AVESA.00010b.r2.3AG0441770	AVESA.00010b.r2.3CG0494940	AVESA.00010b.r2.3DG0542210
AVESA.00010b.r2.3AG0440980	AVESA.00010b.r2.3CG0468480	AVESA.00010b.r2.3DG0541410
AVESA.00010b.r2.3AG0450630	AVESA.00010b.r2.3CG0504620	AVESA.00010b.r2.3DG0551290
AVESA.00010b.r2.5AG0802650	AVESA.00010b.r2.4CG1323790	AVESA.00010b.r2.5DG1005370
AVESA.00010b.r2.4AG0623160	AVESA.00010b.r2.4CG1277260	AVESA.00010b.r2.1DG0129430
AVESA.00010b.r2.2AG0246640	AVESA.00010b.r2.4CG1284620	AVESA.00010b.r2.7DG1358400
AVESA.00010b.r2.6AG1014990	AVESA.00010b.r2.6CG1104810	AVESA.00010b.r2.6DG1184390
AVESA.00010b.r2.3AG0421380	AVESA.00010b.r2.3CG0493270	AVESA.00010b.r2.3DG0522670
AVESA.00010b.r2.3AG0417450	AVESA.00010b.r2.3CG0464670	AVESA.00010b.r2.3DG0518700
AVESA.00010b.r2.2AG0210740	AVESA.00010b.r2.2CG0289120	AVESA.00010b.r2.2DG0340030
AVESA.00010b.r2.5AG0802130	AVESA.00010b.r2.4CG1324580	AVESA.00010b.r2.5DG1005640
AVESA.00010b.r2.1AG0054730	AVESA.00010b.r2.1CG0080460	AVESA.00010b.r2.1DG0173320
AVESA.00010b.r2.1AG0054750	AVESA.00010b.r2.1CG0080470	AVESA.00010b.r2.1DG0173330
AVESA.00010b.r2.2AG0237440	AVESA.00010b.r2.2CG0316430	AVESA.00010b.r2.2DG0365880
AVESA.00010b.r2.3AG0426950	AVESA.00010b.r2.3CG0487230	AVESA.00010b.r2.3DG0528150
AVESA.00010b.r2.6AG1033520	AVESA.00010b.r2.6CG1081020	AVESA.00010b.r2.6DG1166690
AVESA.00010b.r2.2AG0232190	AVESA.00010b.r2.2CG0311700	AVESA.00010b.r2.2DG0371310
AVESA.00010b.r2.2AG0260640	AVESA.00010b.r2.6CG1147950	AVESA.00010b.r2.7DG1344260
AVESA.00010b.r2.2AG0212610	AVESA.00010b.r2.2CG0291230	AVESA.00010b.r2.2DG0337760
AVESA.00010b.r2.4AG0609710	AVESA.00010b.r2.7CG0705140	AVESA.00010b.r2.4DG0753090
AVESA.00010b.r2.6AG1034640	AVESA.00010b.r2.6CG1080040	AVESA.00010b.r2.6DG1165590
AVESA.00010b.r2.2AG0251990	AVESA.00010b.r2.6CG1139190	AVESA.00010b.r2.7DG1352610
AVESA.00010b.r2.1AG0029250	AVESA.00010b.r2.6CG1117440	AVESA.00010b.r2.2DG0388520
AVESA.00010b.r2.6AG1025310	AVESA.00010b.r2.6CG1091150	AVESA.00010b.r2.6DG1174440
AVESA.00010b.r2.6AG1013710	AVESA.00010b.r2.6CG1106280	AVESA.00010b.r2.6DG1185630
AVESA.00010b.r2.2AG0248060	AVESA.00010b.r2.4CG1282970	AVESA.00010b.r2.7DG1356650
AVESA.00010b.r2.3AG0415270	AVESA.00010b.r2.3CG0462390	AVESA.00010b.r2.3DG0556100
AVESA.00010b.r2.5AG0836890	AVESA.00010b.r2.5CG0897920	AVESA.00010b.r2.5DG0972810
AVESA.00010b.r2.5AG0834490	AVESA.00010b.r2.5CG0900510	AVESA.00010b.r2.5DG0974920
AVESA.00010b.r2.7AG1207500	AVESA.00010b.r2.5CG0871320	AVESA.00010b.r2.7DG1400080
AVESA.00010b.r2.5AG0811470	AVESA.00010b.r2.4CG1312670	AVESA.00010b.r2.5DG0996560
AVESA.00010b.r2.6AG1043660	AVESA.00010b.r2.6CG1132590	AVESA.00010b.r2.6DG1156820
AVESA.00010b.r2.5AG0848610	AVESA.00010b.r2.5CG0885260	AVESA.00010b.r2.5DG0961260
AVESA.00010b.r2.7AG1225060	AVESA.00010b.r2.5CG0923590	AVESA.00010b.r2.7DG1383210
AVESA.00010b.r2.5AG0806890	AVESA.00010b.r2.4CG1317340	AVESA.00010b.r2.5DG1001030
AVESA.00010b.r2.6AG1040720	AVESA.00010b.r2.6CG1135500	AVESA.00010b.r2.6DG1159520
AVESA.00010b.r2.5AG0851240	AVESA.00010b.r2.5CG0882840	AVESA.00010b.r2.5DG0958550
AVESA.00010b.r2.4AG0633280	AVESA.00010b.r2.3CG0507610	AVESA.00010b.r2.3DG0553740
AVESA.00010b.r2.6AG1009760	AVESA.00010b.r2.6CG1110610	AVESA.00010b.r2.2DG0382460
AVESA.00010b.r2.7AG1198120	AVESA.00010b.r2.5CG0868040	AVESA.00010b.r2.7DG1333400
AVESA.00010b.r2.7AG1236270	AVESA.00010b.r2.7CG0668550	AVESA.00010b.r2.7DG1372260
AVESA.00010b.r2.6AG1045740	AVESA.00010b.r2.6CG1130810	AVESA.00010b.r2.6DG1155020
AVESA.00010b.r2.6AG1027850	AVESA.00010b.r2.6CG1087890	AVESA.00010b.r2.6DG1171960
AVESA.00010b.r2.6AG1027860	AVESA.00010b.r2.6CG1087880	AVESA.00010b.r2.6DG1171950
AVESA.00010b.r2.6AG1016820	AVESA.00010b.r2.6CG1102850	AVESA.00010b.r2.6DG1182560
AVESA.00010b.r2.4AG0615460	AVESA.00010b.r2.7CG0710710	AVESA.00010b.r2.4DG0758950
AVESA.00010b.r2.4AG0603310	AVESA.00010b.r2.7CG0699080	AVESA.00010b.r2.4DG0747240
AVESA.00010b.r2.3AG0449260	AVESA.00010b.r2.3CG0503090	AVESA.00010b.r2.3DG0550160
AVESA.00010b.r2.3AG0446350	AVESA.00010b.r2.3CG0500220	AVESA.00010b.r2.3DG0547250
AVESA.00010b.r2.7AG1200890	AVESA.00010b.r2.5CG0866750	AVESA.00010b.r2.7DG1336480
AVESA.00010b.r2.6AG1031210	AVESA.00010b.r2.6CG1083470	AVESA.00010b.r2.6DG1168610
AVESA.00010b.r2.2AG0234770	AVESA.00010b.r2.2CG0314100	AVESA.00010b.r2.2DG0368750
AVESA.00010b.r2.4AG0639500	AVESA.00010b.r2.3CG0513370	AVESA.00010b.r2.4DG0766920
AVESA.00010b.r2.2AG0221460	AVESA.00010b.r2.2CG0301430	AVESA.00010b.r2.2DG0328760
AVESA.00010b.r2.6AG1040290	AVESA.00010b.r2.6CG1135950	AVESA.00010b.r2.6DG1159990
AVESA.00010b.r2.5AG0810080	AVESA.00010b.r2.4CG1314340	AVESA.00010b.r2.5DG0997860
AVESA.00010b.r2.6AG1012380	AVESA.00010b.r2.6CG1107790	AVESA.00010b.r2.2DG0379930
AVESA.00010b.r2.2AG0246160	AVESA.00010b.r2.2CG0324870	AVESA.00010b.r2.2DG0356960
AVESA.00010b.r2.6AG1018590	AVESA.00010b.r2.6CG1099890	AVESA.00010b.r2.6DG1180720
AVESA.00010b.r2.4AG0592080	AVESA.00010b.r2.7CG0687030	AVESA.00010b.r2.4DG0736350
AVESA.00010b.r2.5AG0853030	AVESA.00010b.r2.5CG0880890	AVESA.00010b.r2.5DG0956400
AVESA.00010b.r2.2AG0218990	AVESA.00010b.r2.2CG0298340	AVESA.00010b.r2.2DG0331270
AVESA.00010b.r2.2AG0219030	AVESA.00010b.r2.2CG0298420	AVESA.00010b.r2.2DG0331200
AVESA.00010b.r2.4AG0593000	AVESA.00010b.r2.7CG0687810	AVESA.00010b.r2.4DG0737070
AVESA.00010b.r2.5AG0842960	AVESA.00010b.r2.5CG0891430	AVESA.00010b.r2.5DG0966640
AVESA.00010b.r2.4AG0616280	AVESA.00010b.r2.7CG0711380	AVESA.00010b.r2.4DG0759720
AVESA.00010b.r2.1AG0074650	AVESA.00010b.r2.1CG0107310	AVESA.00010b.r2.1DG0193540
AVESA.00010b.r2.3AG0421260	AVESA.00010b.r2.3CG0493500	AVESA.00010b.r2.3DG0522500
AVESA.00010b.r2.7AG1248610	AVESA.00010b.r2.4CG1285300	AVESA.00010b.r2.7DG1359210
AVESA.00010b.r2.6AG1015680	AVESA.00010b.r2.6CG1104040	AVESA.00010b.r2.6DG1183540
AVESA.00010b.r2.3AG0422170	AVESA.00010b.r2.3CG0492490	AVESA.00010b.r2.3DG0523360
AVESA.00010b.r2.7AG1221660	AVESA.00010b.r2.5CG0927620	AVESA.00010b.r2.7DG1386690
AVESA.00010b.r2.5AG0856990	AVESA.00010b.r2.5CG0877070	AVESA.00010b.r2.5DG0952440
AVESA.00010b.r2.4AG0621360	AVESA.00010b.r2.7CG0715970	AVESA.00010b.r2.4DG0764530
AVESA.00010b.r2.5AG0844420	AVESA.00010b.r2.5CG0889930	AVESA.00010b.r2.5DG0965270
AVESA.00010b.r2.4AG0632490	AVESA.00010b.r2.3CG0506530	AVESA.00010b.r2.3DG0552860
AVESA.00010b.r2.7AG1197600	AVESA.00010b.r2.5CG0867610	AVESA.00010b.r2.7DG1332700
AVESA.00010b.r2.3AG0444910	AVESA.00010b.r2.3CG0498310	AVESA.00010b.r2.3DG0545450
AVESA.00010b.r2.4AG0609940	AVESA.00010b.r2.7CG0705350	AVESA.00010b.r2.4DG0753280
AVESA.00010b.r2.4AG0602900	AVESA.00010b.r2.7CG0698750	AVESA.00010b.r2.4DG0746830
AVESA.00010b.r2.2AG0221490	AVESA.00010b.r2.2CG0301460	AVESA.00010b.r2.2DG0328730
AVESA.00010b.r2.6AG1040190	AVESA.00010b.r2.6CG1136030	AVESA.00010b.r2.6DG1160120
AVESA.00010b.r2.4AG0634150	AVESA.00010b.r2.3CG0508600	AVESA.00010b.r2.3DG0554450
AVESA.00010b.r2.7AG1218990	AVESA.00010b.r2.5CG0931070	AVESA.00010b.r2.7DG1389460
AVESA.00010b.r2.4AG0632310	AVESA.00010b.r2.3CG0506370	AVESA.00010b.r2.3DG0552680
AVESA.00010b.r2.6AG1026570	AVESA.00010b.r2.6CG1089600	AVESA.00010b.r2.6DG1173170
AVESA.00010b.r2.4AG0632940	AVESA.00010b.r2.3CG0507110	AVESA.00010b.r2.3DG0553350
AVESA.00010b.r2.5AG0834200	AVESA.00010b.r2.5CG0900730	AVESA.00010b.r2.5DG0975210
AVESA.00010b.r2.7AG1241470	AVESA.00010b.r2.4CG1293620	AVESA.00010b.r2.7DG1367280
AVESA.00010b.r2.6AG1037860	AVESA.00010b.r2.6CG1076620	AVESA.00010b.r2.6DG1162450
AVESA.00010b.r2.2AG0215760	AVESA.00010b.r2.2CG0294670	AVESA.00010b.r2.2DG0334770
AVESA.00010b.r2.2AG0219490	AVESA.00010b.r2.2CG0298980	AVESA.00010b.r2.2DG0330600
AVESA.00010b.r2.5AG0805740	AVESA.00010b.r2.4CG1319730	AVESA.00010b.r2.5DG1002230
AVESA.00010b.r2.3AG0440610	AVESA.00010b.r2.3CG0468700	AVESA.00010b.r2.3DG0541040
AVESA.00010b.r2.6AG1027990	AVESA.00010b.r2.6CG1087720	AVESA.00010b.r2.6DG1171840
AVESA.00010b.r2.6AG1047990	AVESA.00010b.r2.6CG1128620	AVESA.00010b.r2.6DG1153060
AVESA.00010b.r2.5AG0796210	AVESA.00010b.r2.4CG1331530	AVESA.00010b.r2.1DG0133440
AVESA.00010b.r2.5AG0817160	AVESA.00010b.r2.5CG0920900	AVESA.00010b.r2.5DG0992030
AVESA.00010b.r2.6AG1025800	AVESA.00010b.r2.6CG1090440	AVESA.00010b.r2.6DG1173910
AVESA.00010b.r2.4AG0597640	AVESA.00010b.r2.7CG0692700	AVESA.00010b.r2.4DG0741450
AVESA.00010b.r2.7AG1208700	AVESA.00010b.r2.5CG0872300	AVESA.00010b.r2.7DG1399130
AVESA.00010b.r2.6AG1041300	AVESA.00010b.r2.6CG1134770	AVESA.00010b.r2.6DG1158820
AVESA.00010b.r2.7AG1244150	AVESA.00010b.r2.4CG1290100	AVESA.00010b.r2.7DG1364380
AVESA.00010b.r2.2AG0231100	AVESA.00010b.r2.2CG0310480	AVESA.00010b.r2.2DG0372480
AVESA.00010b.r2.5AG0842400	AVESA.00010b.r2.5CG0892170	AVESA.00010b.r2.5DG0967170
AVESA.00010b.r2.5AG0839470	AVESA.00010b.r2.4CG1305920	AVESA.00010b.r2.5DG0970340
AVESA.00010b.r2.3AG0424330	AVESA.00010b.r2.3CG0489860	AVESA.00010b.r2.3DG0525030
AVESA.00010b.r2.3AG0426970	AVESA.00010b.r2.3CG0487200	AVESA.00010b.r2.3DG0528170
AVESA.00010b.r2.5AG0806420	AVESA.00010b.r2.4CG1318930	AVESA.00010b.r2.5DG1001510
AVESA.00010b.r2.5AG0803570	AVESA.00010b.r2.4CG1322550	AVESA.00010b.r2.5DG1004450
AVESA.00010b.r2.5AG0834720	AVESA.00010b.r2.5CG0900010	AVESA.00010b.r2.5DG0974680
AVESA.00010b.r2.7AG1242390	AVESA.00010b.r2.4CG1292300	AVESA.00010b.r2.7DG1366250
AVESA.00010b.r2.2AG0224640	AVESA.00010b.r2.2CG0304010	AVESA.00010b.r2.2DG0378730
AVESA.00010b.r2.6AG1038510	AVESA.00010b.r2.6CG1075980	AVESA.00010b.r2.6DG1161680
AVESA.00010b.r2.7AG1239300	AVESA.00010b.r2.7CG0666200	AVESA.00010b.r2.7DG1370150
AVESA.00010b.r2.3AG0445150	AVESA.00010b.r2.3CG0498580	AVESA.00010b.r2.3DG0545720
AVESA.00010b.r2.4AG0619140	AVESA.00010b.r2.7CG0714190	AVESA.00010b.r2.4DG0762660
AVESA.00010b.r2.7AG1242420	AVESA.00010b.r2.4CG1292270	AVESA.00010b.r2.7DG1366200
AVESA.00010b.r2.2AG0227310	AVESA.00010b.r2.2CG0306370	AVESA.00010b.r2.2DG0376230
AVESA.00010b.r2.6AG1014280	AVESA.00010b.r2.6CG1105700	AVESA.00010b.r2.6DG1185140
AVESA.00010b.r2.5AG0811750	AVESA.00010b.r2.4CG1308960	AVESA.00010b.r2.5DG0996330
AVESA.00010b.r2.4AG0629280	AVESA.00010b.r2.4CG1270570	AVESA.00010b.r2.1DG0123190
AVESA.00010b.r2.6AG1038300	AVESA.00010b.r2.6CG1076210	AVESA.00010b.r2.6DG1161850
AVESA.00010b.r2.6AG1019770	AVESA.00010b.r2.6CG1096330	AVESA.00010b.r2.6DG1179680
AVESA.00010b.r2.4AG0572500	AVESA.00010b.r2.4CG1295180	AVESA.00010b.r2.4DG0717530
AVESA.00010b.r2.2AG0245300	AVESA.00010b.r2.2CG0323940	AVESA.00010b.r2.2DG0358160
AVESA.00010b.r2.2AG0249380	AVESA.00010b.r2.4CG1281580	AVESA.00010b.r2.7DG1354950
AVESA.00010b.r2.4AG0587970	AVESA.00010b.r2.7CG0682520	AVESA.00010b.r2.4DG0732370
AVESA.00010b.r2.5AG0832520	AVESA.00010b.r2.5CG0902830	AVESA.00010b.r2.5DG0976950
AVESA.00010b.r2.6AG1044370	AVESA.00010b.r2.6CG1132100	AVESA.00010b.r2.6DG1156270
AVESA.00010b.r2.6AG1053890	AVESA.00010b.r2.2CG0270720	AVESA.00010b.r2.2DG0354600
AVESA.00010b.r2.2AG0254630	AVESA.00010b.r2.6CG1141880	AVESA.00010b.r2.7DG1350070
AVESA.00010b.r2.4AG0634860	AVESA.00010b.r2.3CG0509390	AVESA.00010b.r2.3DG0555130
AVESA.00010b.r2.7AG1241090	AVESA.00010b.r2.4CG1293970	AVESA.00010b.r2.7DG1367770
AVESA.00010b.r2.2AG0217550	AVESA.00010b.r2.2CG0296600	AVESA.00010b.r2.2DG0332680
AVESA.00010b.r2.4AG0602310	AVESA.00010b.r2.7CG0697900	AVESA.00010b.r2.4DG0746170
AVESA.00010b.r2.7AG1217410	AVESA.00010b.r2.5CG0932400	AVESA.00010b.r2.7DG1390920
AVESA.00010b.r2.6AG1037850	AVESA.00010b.r2.6CG1076630	AVESA.00010b.r2.6DG1162460
AVESA.00010b.r2.5AG0850440	AVESA.00010b.r2.5CG0883610	AVESA.00010b.r2.5DG0959430
AVESA.00010b.r2.2AG0248550	AVESA.00010b.r2.4CG1282380	AVESA.00010b.r2.7DG1356100
AVESA.00010b.r2.5AG0799200	AVESA.00010b.r2.4CG1327960	AVESA.00010b.r2.1DG0136550
AVESA.00010b.r2.6AG1025830	AVESA.00010b.r2.6CG1090410	AVESA.00010b.r2.6DG1173870
AVESA.00010b.r2.5AG0845500	AVESA.00010b.r2.5CG0888700	AVESA.00010b.r2.5DG0964270
AVESA.00010b.r2.6AG1036060	AVESA.00010b.r2.6CG1078460	AVESA.00010b.r2.6DG1164170
AVESA.00010b.r2.2AG0228590	AVESA.00010b.r2.2CG0307620	AVESA.00010b.r2.2DG0374960
AVESA.00010b.r2.2AG0218260	AVESA.00010b.r2.2CG0297410	AVESA.00010b.r2.2DG0332010
AVESA.00010b.r2.2AG0211010	AVESA.00010b.r2.2CG0289490	AVESA.00010b.r2.2DG0339610
AVESA.00010b.r2.2AG0231750	AVESA.00010b.r2.2CG0311150	AVESA.00010b.r2.2DG0371760
AVESA.00010b.r2.1AG0061670	AVESA.00010b.r2.1CG0087980	AVESA.00010b.r2.1DG0180130
AVESA.00010b.r2.1AG0073300	AVESA.00010b.r2.1CG0105560	AVESA.00010b.r2.1DG0192120
AVESA.00010b.r2.2AG0262080	AVESA.00010b.r2.6CG1149440	AVESA.00010b.r2.7DG1400240
AVESA.00010b.r2.6AG1047570	AVESA.00010b.r2.6CG1129110	AVESA.00010b.r2.6DG1153510
AVESA.00010b.r2.2AG0234070	AVESA.00010b.r2.2CG0313320	AVESA.00010b.r2.2DG0369370
AVESA.00010b.r2.2AG0198670	AVESA.00010b.r2.2CG0275950	AVESA.00010b.r2.2DG0350080
AVESA.00010b.r2.2AG0255800	AVESA.00010b.r2.6CG1142840	AVESA.00010b.r2.7DG1349250
AVESA.00010b.r2.5AG0849940	AVESA.00010b.r2.5CG0883980	AVESA.00010b.r2.5DG0959970
AVESA.00010b.r2.5AG0849190	AVESA.00010b.r2.5CG0884630	AVESA.00010b.r2.5DG0960630
AVESA.00010b.r2.7AG1224630	AVESA.00010b.r2.5CG0924000	AVESA.00010b.r2.7DG1383740
AVESA.00010b.r2.2AG0224070	AVESA.00010b.r2.2CG0303630	AVESA.00010b.r2.2DG0379190
AVESA.00010b.r2.5AG0849140	AVESA.00010b.r2.5CG0884650	AVESA.00010b.r2.5DG0960690
AVESA.00010b.r2.7AG1245840	AVESA.00010b.r2.4CG1288190	AVESA.00010b.r2.7DG1362040
AVESA.00010b.r2.5AG0839960	AVESA.00010b.r2.5CG0894470	AVESA.00010b.r2.5DG0969740
AVESA.00010b.r2.4AG0617990	AVESA.00010b.r2.7CG0713240	AVESA.00010b.r2.4DG0761520
AVESA.00010b.r2.1AG0027220	AVESA.00010b.r2.6CG1119710	AVESA.00010b.r2.2DG0390440
AVESA.00010b.r2.2AG0254820	AVESA.00010b.r2.6CG1142020	AVESA.00010b.r2.7DG1349930
AVESA.00010b.r2.4AG0574900	AVESA.00010b.r2.4CG1298220	AVESA.00010b.r2.4DG0719310
AVESA.00010b.r2.4AG0613500	AVESA.00010b.r2.7CG0708580	AVESA.00010b.r2.4DG0756880
AVESA.00010b.r2.5AG0808160	AVESA.00010b.r2.4CG1317370	AVESA.00010b.r2.5DG0999570
AVESA.00010b.r2.1AG0065510	AVESA.00010b.r2.1CG0098500	AVESA.00010b.r2.1DG0184600
AVESA.00010b.r2.2AG0242670	AVESA.00010b.r2.2CG0321200	AVESA.00010b.r2.2DG0360750
AVESA.00010b.r2.4AG0598340	AVESA.00010b.r2.7CG0693480	AVESA.00010b.r2.4DG0742140
AVESA.00010b.r2.6AG1038200	AVESA.00010b.r2.6CG1075850	AVESA.00010b.r2.6DG1162030
AVESA.00010b.r2.7AG1219270	AVESA.00010b.r2.5CG0930620	AVESA.00010b.r2.7DG1389140
AVESA.00010b.r2.4AG0588170	AVESA.00010b.r2.7CG0682770	AVESA.00010b.r2.4DG0732580
AVESA.00010b.r2.7AG1226680	AVESA.00010b.r2.5CG0921480	AVESA.00010b.r2.7DG1381350
AVESA.00010b.r2.4AG0613550	AVESA.00010b.r2.7CG0708640	AVESA.00010b.r2.4DG0756940
AVESA.00010b.r2.3AG0436130	AVESA.00010b.r2.3CG0474570	AVESA.00010b.r2.3DG0536830
AVESA.00010b.r2.4AG0615450	AVESA.00010b.r2.7CG0710700	AVESA.00010b.r2.4DG0758940
AVESA.00010b.r2.4AG0626060	AVESA.00010b.r2.4CG1273970	AVESA.00010b.r2.1DG0126650
AVESA.00010b.r2.6AG1023640	AVESA.00010b.r2.6CG1093290	AVESA.00010b.r2.6DG1176240
AVESA.00010b.r2.4AG0638470	AVESA.00010b.r2.3CG0512420	AVESA.00010b.r2.4DG0766120
AVESA.00010b.r2.7AG1222540	AVESA.00010b.r2.5CG0926440	AVESA.00010b.r2.7DG1385530
AVESA.00010b.r2.5AG0861400	AVESA.00010b.r2.5CG0873190	AVESA.00010b.r2.5DG0948220
AVESA.00010b.r2.2AG0219330	AVESA.00010b.r2.2CG0298800	AVESA.00010b.r2.2DG0330830
AVESA.00010b.r2.2AG0244320	AVESA.00010b.r2.2CG0322860	AVESA.00010b.r2.2DG0359050
AVESA.00010b.r2.1AG0031170	AVESA.00010b.r2.6CG1115270	AVESA.00010b.r2.2DG0386490
AVESA.00010b.r2.2AG0253250	AVESA.00010b.r2.6CG1140430	AVESA.00010b.r2.7DG1351450
AVESA.00010b.r2.3AG0424810	AVESA.00010b.r2.3CG0489340	AVESA.00010b.r2.3DG0525450
AVESA.00010b.r2.7AG1237560	AVESA.00010b.r2.7CG0667480	AVESA.00010b.r2.7DG1370940
AVESA.00010b.r2.4AG0624560	AVESA.00010b.r2.4CG1275460	AVESA.00010b.r2.1DG0127970
AVESA.00010b.r2.6AG1054830	AVESA.00010b.r2.2CG0269820	AVESA.00010b.r2.2DG0355510
AVESA.00010b.r2.4AG0596130	AVESA.00010b.r2.7CG0691460	AVESA.00010b.r2.4DG0740230
AVESA.00010b.r2.5AG0817190	AVESA.00010b.r2.5CG0920920	AVESA.00010b.r2.5DG0992070
AVESA.00010b.r2.4AG0633370	AVESA.00010b.r2.3CG0507740	AVESA.00010b.r2.3DG0553840
AVESA.00010b.r2.6AG1037780	AVESA.00010b.r2.6CG1076750	AVESA.00010b.r2.6DG1162550
AVESA.00010b.r2.2AG0201950	AVESA.00010b.r2.2CG0285900	AVESA.00010b.r2.2DG0346730
AVESA.00010b.r2.2AG0234890	AVESA.00010b.r2.2CG0314200	AVESA.00010b.r2.2DG0368580
AVESA.00010b.r2.6AG1031180	AVESA.00010b.r2.6CG1083510	AVESA.00010b.r2.6DG1168640
AVESA.00010b.r2.4AG0633410	AVESA.00010b.r2.3CG0507810	AVESA.00010b.r2.3DG0553900
AVESA.00010b.r2.3AG0417920	AVESA.00010b.r2.3CG0465200	AVESA.00010b.r2.3DG0519120
AVESA.00010b.r2.3AG0439110	AVESA.00010b.r2.3CG0470280	AVESA.00010b.r2.3DG0539710
AVESA.00010b.r2.5AG0844430	AVESA.00010b.r2.5CG0889940	AVESA.00010b.r2.5DG0965260
AVESA.00010b.r2.4AG0611960	AVESA.00010b.r2.7CG0707150	AVESA.00010b.r2.4DG0755250
AVESA.00010b.r2.5AG0860130	AVESA.00010b.r2.5CG0874510	AVESA.00010b.r2.5DG0949520
AVESA.00010b.r2.6AG1010490	AVESA.00010b.r2.6CG1109970	AVESA.00010b.r2.2DG0381640
AVESA.00010b.r2.6AG1040980	AVESA.00010b.r2.6CG1135140	AVESA.00010b.r2.6DG1159310
AVESA.00010b.r2.5AG0830420	AVESA.00010b.r2.5CG0905170	AVESA.00010b.r2.5DG0978750
AVESA.00010b.r2.5AG0851420	AVESA.00010b.r2.5CG0882650	AVESA.00010b.r2.5DG0958260
AVESA.00010b.r2.4AG0629250	AVESA.00010b.r2.4CG1270600	AVESA.00010b.r2.1DG0123250
AVESA.00010b.r2.3AG0447470	AVESA.00010b.r2.3CG0501400	AVESA.00010b.r2.3DG0548430
AVESA.00010b.r2.4AG0634070	AVESA.00010b.r2.3CG0508540	AVESA.00010b.r2.3DG0554380
AVESA.00010b.r2.2AG0197650	AVESA.00010b.r2.2CG0274920	AVESA.00010b.r2.2DG0351000
AVESA.00010b.r2.2AG0213080	AVESA.00010b.r2.2CG0291660	AVESA.00010b.r2.2DG0337190
AVESA.00010b.r2.5AG0799760	AVESA.00010b.r2.4CG1327370	AVESA.00010b.r2.1DG0137040
AVESA.00010b.r2.6AG1012540	AVESA.00010b.r2.6CG1107440	AVESA.00010b.r2.2DG0379710
AVESA.00010b.r2.6AG1053170	AVESA.00010b.r2.2CG0271550	AVESA.00010b.r2.2DG0353600
AVESA.00010b.r2.2AG0259680	AVESA.00010b.r2.6CG1147090	AVESA.00010b.r2.7DG1345200
AVESA.00010b.r2.3AG0426780	AVESA.00010b.r2.3CG0487310	AVESA.00010b.r2.3DG0527840
AVESA.00010b.r2.3AG0439960	AVESA.00010b.r2.3CG0469240	AVESA.00010b.r2.3DG0540410
AVESA.00010b.r2.3AG0439950	AVESA.00010b.r2.3CG0469250	AVESA.00010b.r2.3DG0540400
AVESA.00010b.r2.3AG0417790	AVESA.00010b.r2.3CG0465050	AVESA.00010b.r2.3DG0519000
AVESA.00010b.r2.5AG0807770	AVESA.00010b.r2.4CG1317270	AVESA.00010b.r2.5DG0999880
AVESA.00010b.r2.6AG1016060	AVESA.00010b.r2.6CG1103560	AVESA.00010b.r2.6DG1183270
AVESA.00010b.r2.7AG1248260	AVESA.00010b.r2.4CG1285660	AVESA.00010b.r2.7DG1359570
AVESA.00010b.r2.5AG0808620	AVESA.00010b.r2.4CG1316220	AVESA.00010b.r2.5DG0999320
AVESA.00010b.r2.3AG0451160	AVESA.00010b.r2.3CG0505220	AVESA.00010b.r2.3DG0551820
AVESA.00010b.r2.1AG0063230	AVESA.00010b.r2.1CG0091110	AVESA.00010b.r2.1DG0181640
AVESA.00010b.r2.5AG0794730	AVESA.00010b.r2.4CG1279750	AVESA.00010b.r2.1DG0131900
AVESA.00010b.r2.2AG0224370	AVESA.00010b.r2.2CG0303800	AVESA.00010b.r2.2DG0378980
AVESA.00010b.r2.4AG0637220	AVESA.00010b.r2.3CG0511410	AVESA.00010b.r2.4DG0764820
AVESA.00010b.r2.5AG0840900	AVESA.00010b.r2.5CG0893430	AVESA.00010b.r2.5DG0968600
AVESA.00010b.r2.6AG1040660	AVESA.00010b.r2.6CG1135520	AVESA.00010b.r2.6DG1159590
AVESA.00010b.r2.5AG0830020	AVESA.00010b.r2.5CG0905760	AVESA.00010b.r2.5DG0979210
AVESA.00010b.r2.2AG0242410	AVESA.00010b.r2.2CG0320800	AVESA.00010b.r2.2DG0361050
AVESA.00010b.r2.6AG1024700	AVESA.00010b.r2.6CG1092140	AVESA.00010b.r2.6DG1175070
AVESA.00010b.r2.5AG0809630	AVESA.00010b.r2.4CG1314940	AVESA.00010b.r2.5DG0998260
AVESA.00010b.r2.3AG0439070	AVESA.00010b.r2.3CG0470330	AVESA.00010b.r2.3DG0539660
AVESA.00010b.r2.2AG0239910	AVESA.00010b.r2.2CG0318400	AVESA.00010b.r2.2DG0363820
AVESA.00010b.r2.2AG0212470	AVESA.00010b.r2.2CG0291130	AVESA.00010b.r2.2DG0337880
AVESA.00010b.r2.2AG0231510	AVESA.00010b.r2.2CG0310940	AVESA.00010b.r2.2DG0372000
AVESA.00010b.r2.6AG1034000	AVESA.00010b.r2.6CG1080560	AVESA.00010b.r2.6DG1166230
AVESA.00010b.r2.5AG0813820	AVESA.00010b.r2.7CG0659090	AVESA.00010b.r2.5DG0994290
AVESA.00010b.r2.2AG0258020	AVESA.00010b.r2.6CG1145650	AVESA.00010b.r2.7DG1346740
AVESA.00010b.r2.6AG1010030	AVESA.00010b.r2.6CG1110330	AVESA.00010b.r2.2DG0382160
AVESA.00010b.r2.7AG1244870	AVESA.00010b.r2.4CG1289270	AVESA.00010b.r2.7DG1363240
AVESA.00010b.r2.5AG0809940	AVESA.00010b.r2.4CG1314510	AVESA.00010b.r2.5DG0998040
AVESA.00010b.r2.5AG0849710	AVESA.00010b.r2.5CG0884180	AVESA.00010b.r2.5DG0960160
AVESA.00010b.r2.6AG1027380	AVESA.00010b.r2.6CG1088570	AVESA.00010b.r2.6DG1172320
AVESA.00010b.r2.2AG0243180	AVESA.00010b.r2.2CG0321790	AVESA.00010b.r2.2DG0360180
AVESA.00010b.r2.6AG1008830	AVESA.00010b.r2.6CG1113610	AVESA.00010b.r2.2DG0384910
AVESA.00010b.r2.2AG0240610	AVESA.00010b.r2.2CG0319050	AVESA.00010b.r2.2DG0362860
AVESA.00010b.r2.7AG1201240	AVESA.00010b.r2.5CG0867130	AVESA.00010b.r2.7DG1336790
AVESA.00010b.r2.7AG1208090	AVESA.00010b.r2.5CG0871810	AVESA.00010b.r2.7DG1399580
AVESA.00010b.r2.2AG0253930	AVESA.00010b.r2.6CG1141100	AVESA.00010b.r2.7DG1350620
AVESA.00010b.r2.4AG0590410	AVESA.00010b.r2.7CG0685230	AVESA.00010b.r2.4DG0734740
AVESA.00010b.r2.6AG1010590	AVESA.00010b.r2.6CG1109830	AVESA.00010b.r2.2DG0381500
AVESA.00010b.r2.2AG0259040	AVESA.00010b.r2.6CG1146320	AVESA.00010b.r2.7DG1345990
AVESA.00010b.r2.5AG0805930	AVESA.00010b.r2.4CG1319480	AVESA.00010b.r2.5DG1001960
AVESA.00010b.r2.4AG0587820	AVESA.00010b.r2.7CG0682270	AVESA.00010b.r2.4DG0732220
AVESA.00010b.r2.7AG1249040	AVESA.00010b.r2.2CG0325290	AVESA.00010b.r2.2DG0356460
AVESA.00010b.r2.4AG0636750	AVESA.00010b.r2.3CG0510990	AVESA.00010b.r2.3DG0557440
AVESA.00010b.r2.4AG0608970	AVESA.00010b.r2.7CG0704390	AVESA.00010b.r2.4DG0752400
AVESA.00010b.r2.4AG0596440	AVESA.00010b.r2.7CG0691730	AVESA.00010b.r2.4DG0740460
AVESA.00010b.r2.4AG0616780	AVESA.00010b.r2.7CG0711780	AVESA.00010b.r2.4DG0760170
AVESA.00010b.r2.5AG0811990	AVESA.00010b.r2.7CG0657030	AVESA.00010b.r2.5DG0996170
AVESA.00010b.r2.5AG0811980	AVESA.00010b.r2.7CG0657020	AVESA.00010b.r2.5DG0996180
AVESA.00010b.r2.2AG0260830	AVESA.00010b.r2.6CG1148070	AVESA.00010b.r2.7DG1344090
AVESA.00010b.r2.7AG1199800	AVESA.00010b.r2.5CG0865900	AVESA.00010b.r2.7DG1335400
AVESA.00010b.r2.7AG1225380	AVESA.00010b.r2.5CG0923230	AVESA.00010b.r2.7DG1382840
AVESA.00010b.r2.7AG1225110	AVESA.00010b.r2.5CG0923530	AVESA.00010b.r2.7DG1383150
AVESA.00010b.r2.1AG0022700	AVESA.00010b.r2.6CG1123940	AVESA.00010b.r2.2DG0394700
AVESA.00010b.r2.7AG1224850	AVESA.00010b.r2.5CG0923810	AVESA.00010b.r2.7DG1383440
AVESA.00010b.r2.4AG0599810	AVESA.00010b.r2.7CG0695180	AVESA.00010b.r2.4DG0743560
AVESA.00010b.r2.2AG0230130	AVESA.00010b.r2.2CG0309480	AVESA.00010b.r2.2DG0373360
AVESA.00010b.r2.3AG0423980	AVESA.00010b.r2.3CG0490410	AVESA.00010b.r2.3DG0524580
AVESA.00010b.r2.3AG0442070	AVESA.00010b.r2.3CG0495260	AVESA.00010b.r2.3DG0542430
AVESA.00010b.r2.3AG0420340	AVESA.00010b.r2.3CG0467920	AVESA.00010b.r2.3DG0521580
AVESA.00010b.r2.3AG0447240	AVESA.00010b.r2.3CG0501180	AVESA.00010b.r2.3DG0548250
AVESA.00010b.r2.5AG0804320	AVESA.00010b.r2.4CG1321410	AVESA.00010b.r2.5DG1003690
AVESA.00010b.r2.5AG0845650	AVESA.00010b.r2.5CG0888480	AVESA.00010b.r2.5DG0964090
AVESA.00010b.r2.6AG1010290	AVESA.00010b.r2.6CG1110100	AVESA.00010b.r2.2DG0381850
AVESA.00010b.r2.2AG0258500	AVESA.00010b.r2.6CG1145890	AVESA.00010b.r2.7DG1346410
AVESA.00010b.r2.5AG0798690	AVESA.00010b.r2.4CG1328520	AVESA.00010b.r2.1DG0136010
AVESA.00010b.r2.7AG1244450	AVESA.00010b.r2.4CG1289750	AVESA.00010b.r2.7DG1363610
AVESA.00010b.r2.2AG0227000	AVESA.00010b.r2.2CG0306050	AVESA.00010b.r2.2DG0376580
AVESA.00010b.r2.5AG0832740	AVESA.00010b.r2.5CG0902620	AVESA.00010b.r2.5DG0976770
AVESA.00010b.r2.3AG0439910	AVESA.00010b.r2.3CG0469320	AVESA.00010b.r2.3DG0540370
AVESA.00010b.r2.5AG0844400	AVESA.00010b.r2.5CG0889910	AVESA.00010b.r2.5DG0965290
AVESA.00010b.r2.6AG1008250	AVESA.00010b.r2.6CG1112840	AVESA.00010b.r2.2DG0384250
AVESA.00010b.r2.5AG0830550	AVESA.00010b.r2.5CG0904960	AVESA.00010b.r2.5DG0978630
AVESA.00010b.r2.5AG0830560	AVESA.00010b.r2.5CG0904950	AVESA.00010b.r2.5DG0978640
AVESA.00010b.r2.4AG0633530	AVESA.00010b.r2.3CG0508020	AVESA.00010b.r2.3DG0554010
AVESA.00010b.r2.6AG1008130	AVESA.00010b.r2.6CG1112700	AVESA.00010b.r2.2DG0384120
AVESA.00010b.r2.2AG0255520	AVESA.00010b.r2.6CG1142720	AVESA.00010b.r2.7DG1349330
AVESA.00010b.r2.1AG0025550	AVESA.00010b.r2.6CG1121470	AVESA.00010b.r2.2DG0392320
AVESA.00010b.r2.5AG0840460	AVESA.00010b.r2.5CG0894190	AVESA.00010b.r2.5DG0969330
AVESA.00010b.r2.3AG0422490	AVESA.00010b.r2.3CG0492100	AVESA.00010b.r2.3DG0523700
AVESA.00010b.r2.2AG0258160	AVESA.00010b.r2.6CG1145690	AVESA.00010b.r2.7DG1346650
AVESA.00010b.r2.5AG0806740	AVESA.00010b.r2.4CG1318280	AVESA.00010b.r2.5DG1001220
AVESA.00010b.r2.2AG0240350	AVESA.00010b.r2.2CG0318770	AVESA.00010b.r2.2DG0363260
AVESA.00010b.r2.4AG0611100	AVESA.00010b.r2.7CG0706270	AVESA.00010b.r2.4DG0754420
AVESA.00010b.r2.3AG0422400	AVESA.00010b.r2.3CG0492240	AVESA.00010b.r2.3DG0523590
AVESA.00010b.r2.6AG1008890	AVESA.00010b.r2.6CG1113680	AVESA.00010b.r2.2DG0385010
AVESA.00010b.r2.7AG1247200	AVESA.00010b.r2.4CG1286900	AVESA.00010b.r2.7DG1360540
AVESA.00010b.r2.4AG0631290	AVESA.00010b.r2.4CG1268860	AVESA.00010b.r2.1DG0121090
AVESA.00010b.r2.4AG0620000	AVESA.00010b.r2.7CG0714920	AVESA.00010b.r2.4DG0763460
AVESA.00010b.r2.3AG0424220	AVESA.00010b.r2.3CG0489980	AVESA.00010b.r2.3DG0524900
AVESA.00010b.r2.6AG1039830	AVESA.00010b.r2.6CG1136530	AVESA.00010b.r2.6DG1160560
AVESA.00010b.r2.2AG0223250	AVESA.00010b.r2.2CG0302830	AVESA.00010b.r2.2DG0327360
AVESA.00010b.r2.2AG0239160	AVESA.00010b.r2.2CG0317880	AVESA.00010b.r2.2DG0364390
AVESA.00010b.r2.6AG1027180	AVESA.00010b.r2.6CG1088940	AVESA.00010b.r2.6DG1172560
AVESA.00010b.r2.7AG1241530	AVESA.00010b.r2.4CG1293550	AVESA.00010b.r2.7DG1367220
AVESA.00010b.r2.2AG0240770	AVESA.00010b.r2.2CG0319230	AVESA.00010b.r2.2DG0362740
AVESA.00010b.r2.4AG0632100	AVESA.00010b.r2.3CG0506050	AVESA.00010b.r2.3DG0552390
AVESA.00010b.r2.2AG0225820	AVESA.00010b.r2.2CG0305130	AVESA.00010b.r2.2DG0377470
AVESA.00010b.r2.6AG1023580	AVESA.00010b.r2.6CG1093160	AVESA.00010b.r2.6DG1176280
AVESA.00010b.r2.5AG0833820	AVESA.00010b.r2.5CG0901280	AVESA.00010b.r2.5DG0975520
AVESA.00010b.r2.5AG0860780	AVESA.00010b.r2.5CG0873850	AVESA.00010b.r2.5DG0948860
AVESA.00010b.r2.7AG1225310	AVESA.00010b.r2.5CG0923430	AVESA.00010b.r2.7DG1382960
AVESA.00010b.r2.5AG0848040	AVESA.00010b.r2.5CG0885890	AVESA.00010b.r2.5DG0961810
AVESA.00010b.r2.5AG0840910	AVESA.00010b.r2.5CG0893410	AVESA.00010b.r2.5DG0968590
AVESA.00010b.r2.2AG0219430	AVESA.00010b.r2.2CG0298900	AVESA.00010b.r2.2DG0330700
AVESA.00010b.r2.6AG1011640	AVESA.00010b.r2.6CG1108480	AVESA.00010b.r2.2DG0380660
AVESA.00010b.r2.5AG0844290	AVESA.00010b.r2.5CG0889770	AVESA.00010b.r2.5DG0965410
AVESA.00010b.r2.6AG1038420	AVESA.00010b.r2.6CG1076320	AVESA.00010b.r2.6DG1161750
AVESA.00010b.r2.4AG0574820	AVESA.00010b.r2.4CG1298320	AVESA.00010b.r2.4DG0719220
AVESA.00010b.r2.4AG0605230	AVESA.00010b.r2.7CG0700980	AVESA.00010b.r2.4DG0748980
AVESA.00010b.r2.4AG0587880	AVESA.00010b.r2.7CG0682420	AVESA.00010b.r2.4DG0732290
AVESA.00010b.r2.4AG0600210	AVESA.00010b.r2.7CG0695790	AVESA.00010b.r2.4DG0743970
AVESA.00010b.r2.6AG1052300	AVESA.00010b.r2.2CG0272570	AVESA.00010b.r2.2DG0352830
AVESA.00010b.r2.5AG0848400	AVESA.00010b.r2.5CG0885500	AVESA.00010b.r2.5DG0961460
AVESA.00010b.r2.2AG0248760	AVESA.00010b.r2.4CG1282170	AVESA.00010b.r2.7DG1355810
AVESA.00010b.r2.4AG0632400	AVESA.00010b.r2.3CG0506460	AVESA.00010b.r2.3DG0552770
AVESA.00010b.r2.1AG0058560	AVESA.00010b.r2.1CG0084860	AVESA.00010b.r2.1DG0176960
AVESA.00010b.r2.3AG0424870	AVESA.00010b.r2.3CG0489300	AVESA.00010b.r2.3DG0525500
AVESA.00010b.r2.3AG0424210	AVESA.00010b.r2.3CG0490010	AVESA.00010b.r2.3DG0524870
AVESA.00010b.r2.4AG0573720	AVESA.00010b.r2.4CG1296000	AVESA.00010b.r2.4DG0717950
AVESA.00010b.r2.4AG0598250	AVESA.00010b.r2.7CG0693440	AVESA.00010b.r2.4DG0742100
AVESA.00010b.r2.5AG0808020	AVESA.00010b.r2.4CG1317860	AVESA.00010b.r2.5DG0999690
AVESA.00010b.r2.6AG1009960	AVESA.00010b.r2.6CG1110400	AVESA.00010b.r2.2DG0382220
AVESA.00010b.r2.2AG0257950	AVESA.00010b.r2.6CG1145560	AVESA.00010b.r2.7DG1346800
AVESA.00010b.r2.4AG0598570	AVESA.00010b.r2.7CG0693700	AVESA.00010b.r2.4DG0742400
AVESA.00010b.r2.4AG0574110	AVESA.00010b.r2.4CG1296900	AVESA.00010b.r2.4DG0718500
AVESA.00010b.r2.5AG0825740	AVESA.00010b.r2.5CG0908130	AVESA.00010b.r2.5DG0983040
AVESA.00010b.r2.2AG0215250	AVESA.00010b.r2.2CG0294140	AVESA.00010b.r2.2DG0335190
AVESA.00010b.r2.7AG1244320	AVESA.00010b.r2.4CG1289870	AVESA.00010b.r2.7DG1363810
AVESA.00010b.r2.2AG0216170	AVESA.00010b.r2.2CG0295170	AVESA.00010b.r2.2DG0334140
AVESA.00010b.r2.2AG0227610	AVESA.00010b.r2.2CG0306710	AVESA.00010b.r2.2DG0375950
AVESA.00010b.r2.7AG1223050	AVESA.00010b.r2.5CG0925840	AVESA.00010b.r2.7DG1386070
AVESA.00010b.r2.5AG0832930	AVESA.00010b.r2.5CG0902340	AVESA.00010b.r2.5DG0976490
AVESA.00010b.r2.4AG0588190	AVESA.00010b.r2.7CG0682790	AVESA.00010b.r2.4DG0732600
AVESA.00010b.r2.5AG0808930	AVESA.00010b.r2.4CG1315660	AVESA.00010b.r2.5DG0998930
AVESA.00010b.r2.7AG1224100	AVESA.00010b.r2.5CG0924830	AVESA.00010b.r2.7DG1384250
AVESA.00010b.r2.5AG0849600	AVESA.00010b.r2.5CG0884240	AVESA.00010b.r2.5DG0960220
AVESA.00010b.r2.1AG0060560	AVESA.00010b.r2.1CG0089150	AVESA.00010b.r2.1DG0179070
AVESA.00010b.r2.4AG0627780	AVESA.00010b.r2.4CG1272130	AVESA.00010b.r2.1DG0124770
AVESA.00010b.r2.4AG0600350	AVESA.00010b.r2.7CG0695980	AVESA.00010b.r2.4DG0744110
AVESA.00010b.r2.4AG0585350	AVESA.00010b.r2.7CG0656070	AVESA.00010b.r2.4DG0729920
AVESA.00010b.r2.2AG0247920	AVESA.00010b.r2.4CG1283110	AVESA.00010b.r2.7DG1356830
AVESA.00010b.r2.6AG1013880	AVESA.00010b.r2.6CG1106060	AVESA.00010b.r2.6DG1185460
AVESA.00010b.r2.4AG0623840	AVESA.00010b.r2.4CG1276260	AVESA.00010b.r2.1DG0128700
AVESA.00010b.r2.6AG1035380	AVESA.00010b.r2.6CG1079050	AVESA.00010b.r2.6DG1164780
AVESA.00010b.r2.2AG0232090	AVESA.00010b.r2.2CG0311560	AVESA.00010b.r2.2DG0371400
AVESA.00010b.r2.5AG0860230	AVESA.00010b.r2.5CG0874400	AVESA.00010b.r2.5DG0949400
AVESA.00010b.r2.2AG0243860	AVESA.00010b.r2.2CG0322380	AVESA.00010b.r2.2DG0359580
AVESA.00010b.r2.2AG0198580	AVESA.00010b.r2.2CG0275810	AVESA.00010b.r2.2DG0350180
AVESA.00010b.r2.2AG0231690	AVESA.00010b.r2.2CG0311080	AVESA.00010b.r2.2DG0371860
AVESA.00010b.r2.6AG1033870	AVESA.00010b.r2.6CG1080600	AVESA.00010b.r2.6DG1166280
AVESA.00010b.r2.4AG0627050	AVESA.00010b.r2.4CG1272860	AVESA.00010b.r2.1DG0125460
AVESA.00010b.r2.6AG1007770	AVESA.00010b.r2.6CG1111920	AVESA.00010b.r2.2DG0383860
AVESA.00010b.r2.2AG0238200	AVESA.00010b.r2.2CG0317040	AVESA.00010b.r2.2DG0365220
AVESA.00010b.r2.7AG1230050	AVESA.00010b.r2.7CG0670110	AVESA.00010b.r2.7DG1377890
AVESA.00010b.r2.7AG1248640	AVESA.00010b.r2.4CG1285240	AVESA.00010b.r2.7DG1359140
AVESA.00010b.r2.3AG0449120	AVESA.00010b.r2.3CG0502990	AVESA.00010b.r2.3DG0550030
AVESA.00010b.r2.1AG0074600	AVESA.00010b.r2.1CG0107280	AVESA.00010b.r2.1DG0193480
AVESA.00010b.r2.3AG0439080	AVESA.00010b.r2.3CG0470320	AVESA.00010b.r2.3DG0539670
AVESA.00010b.r2.7AG1223420	AVESA.00010b.r2.5CG0925550	AVESA.00010b.r2.7DG1384860
AVESA.00010b.r2.5AG0811110	AVESA.00010b.r2.4CG1310550	AVESA.00010b.r2.5DG0996930
AVESA.00010b.r2.4AG0613720	AVESA.00010b.r2.7CG0708770	AVESA.00010b.r2.4DG0757090
AVESA.00010b.r2.2AG0224470	AVESA.00010b.r2.2CG0303870	AVESA.00010b.r2.2DG0378910
AVESA.00010b.r2.4AG0625610	AVESA.00010b.r2.4CG1274310	AVESA.00010b.r2.1DG0126940
AVESA.00010b.r2.2AG0229830	AVESA.00010b.r2.2CG0308980	AVESA.00010b.r2.2DG0373750
AVESA.00010b.r2.6AG1035330	AVESA.00010b.r2.6CG1079080	AVESA.00010b.r2.6DG1164840
AVESA.00010b.r2.2AG0220270	AVESA.00010b.r2.2CG0299670	AVESA.00010b.r2.2DG0329950
AVESA.00010b.r2.5AG0841180	AVESA.00010b.r2.5CG0893190	AVESA.00010b.r2.5DG0968300
AVESA.00010b.r2.4AG0637790	AVESA.00010b.r2.3CG0511890	AVESA.00010b.r2.4DG0765460
AVESA.00010b.r2.4AG0624760	AVESA.00010b.r2.4CG1275330	AVESA.00010b.r2.1DG0127730
AVESA.00010b.r2.7AG1219170	AVESA.00010b.r2.5CG0930760	AVESA.00010b.r2.7DG1389260
AVESA.00010b.r2.5AG0852460	AVESA.00010b.r2.5CG0881510	AVESA.00010b.r2.5DG0956950
AVESA.00010b.r2.5AG0831000	AVESA.00010b.r2.5CG0904400	AVESA.00010b.r2.5DG0977950
AVESA.00010b.r2.2AG0217770	AVESA.00010b.r2.2CG0296850	AVESA.00010b.r2.2DG0332440
AVESA.00010b.r2.6AG1008450	AVESA.00010b.r2.6CG1113250	AVESA.00010b.r2.2DG0384590
AVESA.00010b.r2.5AG0793670	AVESA.00010b.r2.7CG0716320	AVESA.00010b.r2.3DG0517750
AVESA.00010b.r2.4AG0572430	AVESA.00010b.r2.4CG1295610	AVESA.00010b.r2.4DG0717650
AVESA.00010b.r2.4AG0632110	AVESA.00010b.r2.3CG0506070	AVESA.00010b.r2.3DG0552410
AVESA.00010b.r2.6AG1024780	AVESA.00010b.r2.6CG1092200	AVESA.00010b.r2.6DG1174990
AVESA.00010b.r2.4AG0622370	AVESA.00010b.r2.4CG1277990	AVESA.00010b.r2.1DG0130150
AVESA.00010b.r2.5AG0840920	AVESA.00010b.r2.5CG0893370	AVESA.00010b.r2.5DG0968580
AVESA.00010b.r2.5AG0848260	AVESA.00010b.r2.5CG0885770	AVESA.00010b.r2.5DG0961580
AVESA.00010b.r2.3AG0415670	AVESA.00010b.r2.3CG0462820	AVESA.00010b.r2.3DG0517550
AVESA.00010b.r2.4AG0607810	AVESA.00010b.r2.7CG0703480	AVESA.00010b.r2.4DG0751420
AVESA.00010b.r2.2AG0214130	AVESA.00010b.r2.2CG0293190	AVESA.00010b.r2.2DG0336090
AVESA.00010b.r2.7AG1199240	AVESA.00010b.r2.5CG0865520	AVESA.00010b.r2.7DG1334770
AVESA.00010b.r2.2AG0214010	AVESA.00010b.r2.2CG0292910	AVESA.00010b.r2.2DG0336380
AVESA.00010b.r2.6AG1055020	AVESA.00010b.r2.2CG0269610	AVESA.00010b.r2.2DG0355690
AVESA.00010b.r2.1AG0061240	AVESA.00010b.r2.1CG0088340	AVESA.00010b.r2.1DG0179780
AVESA.00010b.r2.4AG0583820	AVESA.00010b.r2.7CG0655160	AVESA.00010b.r2.4DG0728420
AVESA.00010b.r2.1AG0068480	AVESA.00010b.r2.1CG0096430	AVESA.00010b.r2.1DG0187370
AVESA.00010b.r2.6AG1036310	AVESA.00010b.r2.6CG1078260	AVESA.00010b.r2.6DG1163970
AVESA.00010b.r2.3AG0442690	AVESA.00010b.r2.3CG0495990	AVESA.00010b.r2.3DG0543070
AVESA.00010b.r2.1AG0058200	AVESA.00010b.r2.1CG0084470	AVESA.00010b.r2.1DG0176580
AVESA.00010b.r2.5AG0803840	AVESA.00010b.r2.4CG1322040	AVESA.00010b.r2.5DG1004160
AVESA.00010b.r2.7AG1217470	AVESA.00010b.r2.5CG0932350	AVESA.00010b.r2.7DG1390840
AVESA.00010b.r2.1AG0055610	AVESA.00010b.r2.1CG0087230	AVESA.00010b.r2.1DG0174160
AVESA.00010b.r2.6AG1026840	AVESA.00010b.r2.6CG1089360	AVESA.00010b.r2.6DG1172930
AVESA.00010b.r2.5AG0829830	AVESA.00010b.r2.5CG0905870	AVESA.00010b.r2.5DG0979470
AVESA.00010b.r2.6AG1040970	AVESA.00010b.r2.6CG1135220	AVESA.00010b.r2.6DG1159320
AVESA.00010b.r2.2AG0219660	AVESA.00010b.r2.2CG0299090	AVESA.00010b.r2.2DG0330430
AVESA.00010b.r2.4AG0573890	AVESA.00010b.r2.4CG1296500	AVESA.00010b.r2.4DG0718280
AVESA.00010b.r2.3AG0418330	AVESA.00010b.r2.3CG0465800	AVESA.00010b.r2.3DG0519660
AVESA.00010b.r2.6AG1031510	AVESA.00010b.r2.6CG1083260	AVESA.00010b.r2.6DG1168390
AVESA.00010b.r2.3AG0424690	AVESA.00010b.r2.3CG0489470	AVESA.00010b.r2.3DG0525340
AVESA.00010b.r2.3AG0448060	AVESA.00010b.r2.3CG0501950	AVESA.00010b.r2.3DG0549060
AVESA.00010b.r2.2AG0237990	AVESA.00010b.r2.2CG0316860	AVESA.00010b.r2.2DG0365500
AVESA.00010b.r2.2AG0253510	AVESA.00010b.r2.6CG1120130	AVESA.00010b.r2.7DG1351160
AVESA.00010b.r2.6AG1024880	AVESA.00010b.r2.6CG1091610	AVESA.00010b.r2.6DG1174860
AVESA.00010b.r2.7AG1207150	AVESA.00010b.r2.5CG0871060	AVESA.00010b.r2.7DG1342870
AVESA.00010b.r2.6AG1026860	AVESA.00010b.r2.6CG1089340	AVESA.00010b.r2.6DG1172900
AVESA.00010b.r2.4AG0612150	AVESA.00010b.r2.7CG0707390	AVESA.00010b.r2.4DG0755480
AVESA.00010b.r2.6AG1025020	AVESA.00010b.r2.6CG1091870	AVESA.00010b.r2.6DG1174720
AVESA.00010b.r2.4AG0613040	AVESA.00010b.r2.7CG0708160	AVESA.00010b.r2.4DG0756490
AVESA.00010b.r2.6AG1032520	AVESA.00010b.r2.6CG1082190	AVESA.00010b.r2.6DG1167490
AVESA.00010b.r2.2AG0235660	AVESA.00010b.r2.2CG0314800	AVESA.00010b.r2.2DG0367760
AVESA.00010b.r2.2AG0237930	AVESA.00010b.r2.2CG0316800	AVESA.00010b.r2.2DG0365530
AVESA.00010b.r2.2AG0231010	AVESA.00010b.r2.2CG0310390	AVESA.00010b.r2.2DG0372600
AVESA.00010b.r2.2AG0217740	AVESA.00010b.r2.2CG0296800	AVESA.00010b.r2.2DG0332480
AVESA.00010b.r2.4AG0586930	AVESA.00010b.r2.7CG0656890	AVESA.00010b.r2.4DG0731410
AVESA.00010b.r2.4AG0602620	AVESA.00010b.r2.7CG0698340	AVESA.00010b.r2.4DG0746530
AVESA.00010b.r2.4AG0597420	AVESA.00010b.r2.7CG0692560	AVESA.00010b.r2.4DG0741300
AVESA.00010b.r2.4AG0614600	AVESA.00010b.r2.7CG0709860	AVESA.00010b.r2.4DG0758140
AVESA.00010b.r2.4AG0628380	AVESA.00010b.r2.4CG1271570	AVESA.00010b.r2.1DG0124150
AVESA.00010b.r2.5AG0855110	AVESA.00010b.r2.5CG0878860	AVESA.00010b.r2.5DG0954140
AVESA.00010b.r2.5AG0809180	AVESA.00010b.r2.4CG1315460	AVESA.00010b.r2.5DG0998690
AVESA.00010b.r2.3AG0450900	AVESA.00010b.r2.3CG0504870	AVESA.00010b.r2.3DG0551570
AVESA.00010b.r2.4AG0596070	AVESA.00010b.r2.7CG0691400	AVESA.00010b.r2.4DG0740140
AVESA.00010b.r2.6AG1038320	AVESA.00010b.r2.6CG1076220	AVESA.00010b.r2.6DG1161840
AVESA.00010b.r2.4AG0591330	AVESA.00010b.r2.7CG0686410	AVESA.00010b.r2.4DG0735640
AVESA.00010b.r2.7AG1224690	AVESA.00010b.r2.5CG0923910	AVESA.00010b.r2.7DG1383660
AVESA.00010b.r2.5AG0849100	AVESA.00010b.r2.5CG0884690	AVESA.00010b.r2.5DG0960740
AVESA.00010b.r2.7AG1236450	AVESA.00010b.r2.7CG0668370	AVESA.00010b.r2.7DG1372500
AVESA.00010b.r2.2AG0244350	AVESA.00010b.r2.2CG0322970	AVESA.00010b.r2.2DG0359010
AVESA.00010b.r2.5AG0813870	AVESA.00010b.r2.7CG0659150	AVESA.00010b.r2.5DG0994220
AVESA.00010b.r2.4AG0623600	AVESA.00010b.r2.4CG1276760	AVESA.00010b.r2.1DG0129010
AVESA.00010b.r2.3AG0414810	AVESA.00010b.r2.3CG0461930	AVESA.00010b.r2.3DG0556520
AVESA.00010b.r2.7AG1206460	AVESA.00010b.r2.5CG0870500	AVESA.00010b.r2.7DG1342100
AVESA.00010b.r2.6AG1045230	AVESA.00010b.r2.6CG1131460	AVESA.00010b.r2.6DG1155490
AVESA.00010b.r2.6AG1040130	AVESA.00010b.r2.6CG1136140	AVESA.00010b.r2.6DG1160200
AVESA.00010b.r2.4AG0591110	AVESA.00010b.r2.7CG0686010	AVESA.00010b.r2.4DG0735860
AVESA.00010b.r2.2AG0218110	AVESA.00010b.r2.2CG0297310	AVESA.00010b.r2.2DG0332130
AVESA.00010b.r2.2AG0230170	AVESA.00010b.r2.2CG0309520	AVESA.00010b.r2.2DG0373320
AVESA.00010b.r2.4AG0612550	AVESA.00010b.r2.7CG0707750	AVESA.00010b.r2.4DG0755990
AVESA.00010b.r2.2AG0209520	AVESA.00010b.r2.2CG0279400	AVESA.00010b.r2.2DG0341930
AVESA.00010b.r2.4AG0573790	AVESA.00010b.r2.4CG1296170	AVESA.00010b.r2.4DG0718030
AVESA.00010b.r2.1AG0072490	AVESA.00010b.r2.1CG0103390	AVESA.00010b.r2.1DG0191100
AVESA.00010b.r2.1AG0060810	AVESA.00010b.r2.1CG0088920	AVESA.00010b.r2.1DG0179280
AVESA.00010b.r2.1AG0060490	AVESA.00010b.r2.1CG0089200	AVESA.00010b.r2.1DG0179030
AVESA.00010b.r2.2AG0229190	AVESA.00010b.r2.2CG0308310	AVESA.00010b.r2.2DG0374420
AVESA.00010b.r2.4AG0589400	AVESA.00010b.r2.7CG0684080	AVESA.00010b.r2.4DG0733810
AVESA.00010b.r2.5AG0830160	AVESA.00010b.r2.5CG0905480	AVESA.00010b.r2.5DG0979030
AVESA.00010b.r2.5AG0804500	AVESA.00010b.r2.4CG1321200	AVESA.00010b.r2.5DG1003390
AVESA.00010b.r2.4AG0605000	AVESA.00010b.r2.7CG0700860	AVESA.00010b.r2.4DG0748780
AVESA.00010b.r2.7AG1244000	AVESA.00010b.r2.4CG1290290	AVESA.00010b.r2.7DG1364510
AVESA.00010b.r2.6AG1041690	AVESA.00010b.r2.6CG1134210	AVESA.00010b.r2.6DG1158470
AVESA.00010b.r2.4AG0573940	AVESA.00010b.r2.4CG1296620	AVESA.00010b.r2.4DG0718340
AVESA.00010b.r2.5AG0829540	AVESA.00010b.r2.5CG0906360	AVESA.00010b.r2.5DG0979720
AVESA.00010b.r2.5AG0853020	AVESA.00010b.r2.5CG0880910	AVESA.00010b.r2.5DG0956410
AVESA.00010b.r2.5AG0839020	AVESA.00010b.r2.5CG0895610	AVESA.00010b.r2.5DG0970820
AVESA.00010b.r2.4AG0621630	AVESA.00010b.r2.4CG1278810	AVESA.00010b.r2.1DG0131150
AVESA.00010b.r2.7AG1206900	AVESA.00010b.r2.5CG0870850	AVESA.00010b.r2.7DG1342640
AVESA.00010b.r2.7AG1198960	AVESA.00010b.r2.5CG0865360	AVESA.00010b.r2.7DG1334500
AVESA.00010b.r2.2AG0226690	AVESA.00010b.r2.2CG0305750	AVESA.00010b.r2.2DG0376880
AVESA.00010b.r2.6AG1037350	AVESA.00010b.r2.6CG1077130	AVESA.00010b.r2.6DG1162940
AVESA.00010b.r2.7AG1224330	AVESA.00010b.r2.5CG0924410	AVESA.00010b.r2.7DG1384030
AVESA.00010b.r2.5AG0846320	AVESA.00010b.r2.5CG0887890	AVESA.00010b.r2.5DG0963490
AVESA.00010b.r2.7AG1225920	AVESA.00010b.r2.5CG0922750	AVESA.00010b.r2.7DG1382160
AVESA.00010b.r2.5AG0845120	AVESA.00010b.r2.5CG0889160	AVESA.00010b.r2.5DG0964780
AVESA.00010b.r2.5AG0817790	AVESA.00010b.r2.5CG0919380	AVESA.00010b.r2.5DG0990570
AVESA.00010b.r2.4AG0619560	AVESA.00010b.r2.7CG0714570	AVESA.00010b.r2.4DG0763030
AVESA.00010b.r2.6AG1040610	AVESA.00010b.r2.6CG1135600	AVESA.00010b.r2.6DG1159640
AVESA.00010b.r2.2AG0220230	AVESA.00010b.r2.2CG0299630	AVESA.00010b.r2.2DG0329970
AVESA.00010b.r2.6AG1026510	AVESA.00010b.r2.6CG1089620	AVESA.00010b.r2.6DG1173190
AVESA.00010b.r2.5AG0795570	AVESA.00010b.r2.4CG1330790	AVESA.00010b.r2.1DG0132790
AVESA.00010b.r2.4AG0598090	AVESA.00010b.r2.7CG0693220	AVESA.00010b.r2.4DG0741970
AVESA.00010b.r2.7AG1206270	AVESA.00010b.r2.5CG0870210	AVESA.00010b.r2.7DG1341910
AVESA.00010b.r2.6AG1014160	AVESA.00010b.r2.6CG1105610	AVESA.00010b.r2.6DG1185210
AVESA.00010b.r2.4AG0596640	AVESA.00010b.r2.7CG0691840	AVESA.00010b.r2.4DG0740570
AVESA.00010b.r2.5AG0815890	AVESA.00010b.r2.7CG0661060	AVESA.00010b.r2.5DG0992680
AVESA.00010b.r2.5AG0838390	AVESA.00010b.r2.5CG0896520	AVESA.00010b.r2.5DG0971560
AVESA.00010b.r2.4AG0587670	AVESA.00010b.r2.7CG0682170	AVESA.00010b.r2.4DG0732130
AVESA.00010b.r2.5AG0845310	AVESA.00010b.r2.5CG0888900	AVESA.00010b.r2.5DG0964500
AVESA.00010b.r2.5AG0804850	AVESA.00010b.r2.4CG1320800	AVESA.00010b.r2.5DG1003030
AVESA.00010b.r2.2AG0253140	AVESA.00010b.r2.6CG1140380	AVESA.00010b.r2.7DG1351490
AVESA.00010b.r2.5AG0852370	AVESA.00010b.r2.5CG0881670	AVESA.00010b.r2.5DG0957080
AVESA.00010b.r2.4AG0613770	AVESA.00010b.r2.7CG0708850	AVESA.00010b.r2.4DG0757130
AVESA.00010b.r2.6AG1053250	AVESA.00010b.r2.2CG0271500	AVESA.00010b.r2.2DG0353660
AVESA.00010b.r2.1AG0060640	AVESA.00010b.r2.1CG0089070	AVESA.00010b.r2.1DG0179140
AVESA.00010b.r2.7AG1236760	AVESA.00010b.r2.7CG0668110	AVESA.00010b.r2.7DG1371720
AVESA.00010b.r2.2AG0237320	AVESA.00010b.r2.2CG0316290	AVESA.00010b.r2.2DG0366010
AVESA.00010b.r2.5AG0803710	AVESA.00010b.r2.4CG1322340	AVESA.00010b.r2.5DG1004290
AVESA.00010b.r2.7AG1221490	AVESA.00010b.r2.5CG0927790	AVESA.00010b.r2.7DG1386880
AVESA.00010b.r2.5AG0856560	AVESA.00010b.r2.5CG0877560	AVESA.00010b.r2.5DG0952820
AVESA.00010b.r2.4AG0638100	AVESA.00010b.r2.3CG0512070	AVESA.00010b.r2.4DG0765740
AVESA.00010b.r2.4AG0608720	AVESA.00010b.r2.7CG0704180	AVESA.00010b.r2.4DG0752140
AVESA.00010b.r2.2AG0213870	AVESA.00010b.r2.2CG0292650	AVESA.00010b.r2.2DG0336580
AVESA.00010b.r2.6AG1032820	AVESA.00010b.r2.6CG1081770	AVESA.00010b.r2.6DG1167280
AVESA.00010b.r2.6AG1052840	AVESA.00010b.r2.2CG0271790	AVESA.00010b.r2.2DG0353340
AVESA.00010b.r2.6AG1044140	AVESA.00010b.r2.6CG1132310	AVESA.00010b.r2.6DG1156490
AVESA.00010b.r2.7AG1207040	AVESA.00010b.r2.5CG0870970	AVESA.00010b.r2.7DG1342780
AVESA.00010b.r2.1AG0030790	AVESA.00010b.r2.6CG1115540	AVESA.00010b.r2.2DG0386830
AVESA.00010b.r2.3AG0437750	AVESA.00010b.r2.3CG0472690	AVESA.00010b.r2.3DG0538200
AVESA.00010b.r2.1AG0063000	AVESA.00010b.r2.1CG0090560	AVESA.00010b.r2.1DG0181430
AVESA.00010b.r2.7AG1244170	AVESA.00010b.r2.4CG1290070	AVESA.00010b.r2.7DG1364360
AVESA.00010b.r2.4AG0584050	AVESA.00010b.r2.7CG0655320	AVESA.00010b.r2.4DG0728630
AVESA.00010b.r2.4AG0599520	AVESA.00010b.r2.7CG0694840	AVESA.00010b.r2.4DG0743230
AVESA.00010b.r2.4AG0605650	AVESA.00010b.r2.7CG0701210	AVESA.00010b.r2.4DG0749160
AVESA.00010b.r2.3AG0421400	AVESA.00010b.r2.3CG0493260	AVESA.00010b.r2.3DG0522680
AVESA.00010b.r2.1AG0074840	AVESA.00010b.r2.1CG0107570	AVESA.00010b.r2.1DG0193710
AVESA.00010b.r2.6AG1017610	AVESA.00010b.r2.6CG1101920	AVESA.00010b.r2.6DG1181720
AVESA.00010b.r2.4AG0602490	AVESA.00010b.r2.7CG0698200	AVESA.00010b.r2.4DG0746410
AVESA.00010b.r2.5AG0800780	AVESA.00010b.r2.4CG1326330	AVESA.00010b.r2.1DG0137950
AVESA.00010b.r2.7AG1248280	AVESA.00010b.r2.4CG1285630	AVESA.00010b.r2.7DG1359530
AVESA.00010b.r2.4AG0640820	AVESA.00010b.r2.3CG0514840	AVESA.00010b.r2.4DG0768210
AVESA.00010b.r2.4AG0625280	AVESA.00010b.r2.4CG1274730	AVESA.00010b.r2.1DG0127220
AVESA.00010b.r2.3AG0440640	AVESA.00010b.r2.3CG0468680	AVESA.00010b.r2.3DG0541080
AVESA.00010b.r2.7AG1201500	AVESA.00010b.r2.5CG0866930	AVESA.00010b.r2.7DG1337050
AVESA.00010b.r2.4AG0573660	AVESA.00010b.r2.4CG1295940	AVESA.00010b.r2.4DG0717890
AVESA.00010b.r2.6AG1054080	AVESA.00010b.r2.2CG0270550	AVESA.00010b.r2.2DG0354780
AVESA.00010b.r2.5AG0843340	AVESA.00010b.r2.5CG0890980	AVESA.00010b.r2.5DG0966350
AVESA.00010b.r2.7AG1201380	AVESA.00010b.r2.5CG0867050	AVESA.00010b.r2.7DG1336930
AVESA.00010b.r2.4AG0622110	AVESA.00010b.r2.4CG1278290	AVESA.00010b.r2.1DG0130470
AVESA.00010b.r2.4AG0611350	AVESA.00010b.r2.7CG0706450	AVESA.00010b.r2.4DG0754600
AVESA.00010b.r2.4AG0598550	AVESA.00010b.r2.7CG0693680	AVESA.00010b.r2.4DG0742380
AVESA.00010b.r2.4AG0607800	AVESA.00010b.r2.7CG0703470	AVESA.00010b.r2.4DG0751410
AVESA.00010b.r2.1AG0059280	AVESA.00010b.r2.1CG0085710	AVESA.00010b.r2.1DG0177790
AVESA.00010b.r2.5AG0853760	AVESA.00010b.r2.5CG0880340	AVESA.00010b.r2.5DG0955710
AVESA.00010b.r2.4AG0632580	AVESA.00010b.r2.3CG0506630	AVESA.00010b.r2.3DG0552950
AVESA.00010b.r2.4AG0636630	AVESA.00010b.r2.3CG0510880	AVESA.00010b.r2.3DG0557410
AVESA.00010b.r2.4AG0601660	AVESA.00010b.r2.7CG0697310	AVESA.00010b.r2.4DG0745620
AVESA.00010b.r2.7AG1228280	AVESA.00010b.r2.7CG0662770	AVESA.00010b.r2.7DG1379650
AVESA.00010b.r2.6AG1031380	AVESA.00010b.r2.6CG1083420	AVESA.00010b.r2.6DG1168500
AVESA.00010b.r2.2AG0234730	AVESA.00010b.r2.2CG0314050	AVESA.00010b.r2.2DG0368780
AVESA.00010b.r2.5AG0800440	AVESA.00010b.r2.4CG1326660	AVESA.00010b.r2.1DG0137670
AVESA.00010b.r2.2AG0259190	AVESA.00010b.r2.6CG1146610	AVESA.00010b.r2.7DG1345800
AVESA.00010b.r2.6AG1011030	AVESA.00010b.r2.6CG1109430	AVESA.00010b.r2.2DG0381210
AVESA.00010b.r2.6AG1027970	AVESA.00010b.r2.6CG1087750	AVESA.00010b.r2.6DG1171870
AVESA.00010b.r2.5AG0832340	AVESA.00010b.r2.5CG0903080	AVESA.00010b.r2.5DG0977180
AVESA.00010b.r2.5AG0853240	AVESA.00010b.r2.5CG0880720	AVESA.00010b.r2.5DG0956210
AVESA.00010b.r2.2AG0219910	AVESA.00010b.r2.2CG0299280	AVESA.00010b.r2.2DG0330260
AVESA.00010b.r2.6AG1040840	AVESA.00010b.r2.6CG1135310	AVESA.00010b.r2.6DG1159430
AVESA.00010b.r2.3AG0421410	AVESA.00010b.r2.3CG0493250	AVESA.00010b.r2.3DG0522690
AVESA.00010b.r2.3AG0451360	AVESA.00010b.r2.3CG0505650	AVESA.00010b.r2.3DG0552060
AVESA.00010b.r2.5AG0803440	AVESA.00010b.r2.4CG1322720	AVESA.00010b.r2.5DG1004560
AVESA.00010b.r2.5AG0801530	AVESA.00010b.r2.4CG1325460	AVESA.00010b.r2.1DG0138800
AVESA.00010b.r2.4AG0637390	AVESA.00010b.r2.3CG0511520	AVESA.00010b.r2.4DG0764980
AVESA.00010b.r2.6AG1031460	AVESA.00010b.r2.6CG1083350	AVESA.00010b.r2.6DG1168450
AVESA.00010b.r2.2AG0234640	AVESA.00010b.r2.2CG0313970	AVESA.00010b.r2.2DG0368830
AVESA.00010b.r2.4AG0574920	AVESA.00010b.r2.4CG1297160	AVESA.00010b.r2.4DG0719320
AVESA.00010b.r2.2AG0248660	AVESA.00010b.r2.4CG1282300	AVESA.00010b.r2.7DG1355930
AVESA.00010b.r2.7AG1218090	AVESA.00010b.r2.5CG0931700	AVESA.00010b.r2.7DG1390260
AVESA.00010b.r2.5AG0851340	AVESA.00010b.r2.5CG0882710	AVESA.00010b.r2.5DG0958440
AVESA.00010b.r2.5AG0804240	AVESA.00010b.r2.4CG1321570	AVESA.00010b.r2.5DG1003810
AVESA.00010b.r2.1AG0025490	AVESA.00010b.r2.6CG1121510	AVESA.00010b.r2.2DG0392420
AVESA.00010b.r2.4AG0636910	AVESA.00010b.r2.3CG0511110	AVESA.00010b.r2.3DG0557560
AVESA.00010b.r2.3AG0425830	AVESA.00010b.r2.3CG0488410	AVESA.00010b.r2.3DG0526470
AVESA.00010b.r2.5AG0818270	AVESA.00010b.r2.5CG0919000	AVESA.00010b.r2.5DG0990280
AVESA.00010b.r2.2AG0231670	AVESA.00010b.r2.2CG0311060	AVESA.00010b.r2.2DG0371870
AVESA.00010b.r2.6AG1033890	AVESA.00010b.r2.6CG1080590	AVESA.00010b.r2.6DG1166270
AVESA.00010b.r2.6AG1026380	AVESA.00010b.r2.6CG1089800	AVESA.00010b.r2.6DG1173330
AVESA.00010b.r2.7AG1221350	AVESA.00010b.r2.5CG0927860	AVESA.00010b.r2.7DG1386970
AVESA.00010b.r2.4AG0635710	AVESA.00010b.r2.3CG0510200	AVESA.00010b.r2.3DG0555930
AVESA.00010b.r2.6AG1009640	AVESA.00010b.r2.6CG1110700	AVESA.00010b.r2.2DG0382520
AVESA.00010b.r2.2AG0257560	AVESA.00010b.r2.6CG1145070	AVESA.00010b.r2.7DG1347150
AVESA.00010b.r2.7AG1247540	AVESA.00010b.r2.4CG1286310	AVESA.00010b.r2.7DG1360130
AVESA.00010b.r2.7AG1221760	AVESA.00010b.r2.5CG0927570	AVESA.00010b.r2.7DG1386530
AVESA.00010b.r2.7AG1217590	AVESA.00010b.r2.5CG0932230	AVESA.00010b.r2.7DG1390730
AVESA.00010b.r2.4AG0592930	AVESA.00010b.r2.7CG0687750	AVESA.00010b.r2.4DG0737040
AVESA.00010b.r2.2AG0237040	AVESA.00010b.r2.2CG0316040	AVESA.00010b.r2.2DG0366240
AVESA.00010b.r2.1AG0055770	AVESA.00010b.r2.1CG0081400	AVESA.00010b.r2.1DG0174350
AVESA.00010b.r2.3AG0434780	AVESA.00010b.r2.3CG0474470	AVESA.00010b.r2.3DG0535660
AVESA.00010b.r2.5AG0841400	AVESA.00010b.r2.5CG0893020	AVESA.00010b.r2.5DG0968140
AVESA.00010b.r2.4AG0635120	AVESA.00010b.r2.3CG0510690	AVESA.00010b.r2.3DG0557260
AVESA.00010b.r2.6AG1031090	AVESA.00010b.r2.6CG1083670	AVESA.00010b.r2.6DG1168740
AVESA.00010b.r2.2AG0235240	AVESA.00010b.r2.2CG0314470	AVESA.00010b.r2.2DG0368240
AVESA.00010b.r2.3AG0440000	AVESA.00010b.r2.3CG0469150	AVESA.00010b.r2.3DG0540470
AVESA.00010b.r2.2AG0253010	AVESA.00010b.r2.6CG1140270	AVESA.00010b.r2.7DG1351640
AVESA.00010b.r2.1AG0030940	AVESA.00010b.r2.6CG1115460	AVESA.00010b.r2.2DG0386710
AVESA.00010b.r2.1AG0060080	AVESA.00010b.r2.1CG0087090	AVESA.00010b.r2.1DG0178630
AVESA.00010b.r2.4AG0626600	AVESA.00010b.r2.4CG1273300	AVESA.00010b.r2.1DG0125980
AVESA.00010b.r2.2AG0231790	AVESA.00010b.r2.2CG0311230	AVESA.00010b.r2.2DG0371720
AVESA.00010b.r2.6AG1029090	AVESA.00010b.r2.6CG1086100	AVESA.00010b.r2.6DG1170650
AVESA.00010b.r2.6AG1037060	AVESA.00010b.r2.6CG1077420	AVESA.00010b.r2.6DG1163170
AVESA.00010b.r2.2AG0227230	AVESA.00010b.r2.2CG0306280	AVESA.00010b.r2.2DG0376350
AVESA.00010b.r2.5AG0806350	AVESA.00010b.r2.4CG1319050	AVESA.00010b.r2.5DG1001580
AVESA.00010b.r2.3AG0444110	AVESA.00010b.r2.3CG0497510	AVESA.00010b.r2.3DG0544690
AVESA.00010b.r2.6AG1041180	AVESA.00010b.r2.6CG1134950	AVESA.00010b.r2.6DG1159140
AVESA.00010b.r2.7AG1208790	AVESA.00010b.r2.5CG0872440	AVESA.00010b.r2.7DG1399040
AVESA.00010b.r2.6AG1055160	AVESA.00010b.r2.2CG0269460	AVESA.00010b.r2.2DG0355880
AVESA.00010b.r2.4AG0593850	AVESA.00010b.r2.7CG0688980	AVESA.00010b.r2.4DG0737960
AVESA.00010b.r2.4AG0590220	AVESA.00010b.r2.7CG0684940	AVESA.00010b.r2.4DG0734500
AVESA.00010b.r2.5AG0840280	AVESA.00010b.r2.5CG0893900	AVESA.00010b.r2.5DG0969070
AVESA.00010b.r2.5AG0811630	AVESA.00010b.r2.4CG1311990	AVESA.00010b.r2.5DG0996450
AVESA.00010b.r2.5AG0808400	AVESA.00010b.r2.4CG1316440	AVESA.00010b.r2.5DG0999420
AVESA.00010b.r2.5AG0834640	AVESA.00010b.r2.5CG0899950	AVESA.00010b.r2.5DG0974810
AVESA.00010b.r2.5AG0854180	AVESA.00010b.r2.5CG0879900	AVESA.00010b.r2.5DG0955270
AVESA.00010b.r2.7AG1220620	AVESA.00010b.r2.5CG0928870	AVESA.00010b.r2.7DG1387810
AVESA.00010b.r2.3AG0440560	AVESA.00010b.r2.3CG0468770	AVESA.00010b.r2.3DG0541020
AVESA.00010b.r2.1AG0054240	AVESA.00010b.r2.1CG0079820	AVESA.00010b.r2.1DG0172910
AVESA.00010b.r2.7AG1221300	AVESA.00010b.r2.5CG0928100	AVESA.00010b.r2.7DG1387080
AVESA.00010b.r2.5AG0855850	AVESA.00010b.r2.5CG0878190	AVESA.00010b.r2.5DG0953420
AVESA.00010b.r2.3AG0450740	AVESA.00010b.r2.3CG0504710	AVESA.00010b.r2.3DG0551410
AVESA.00010b.r2.4AG0588600	AVESA.00010b.r2.7CG0683260	AVESA.00010b.r2.4DG0733050
AVESA.00010b.r2.4AG0588590	AVESA.00010b.r2.7CG0683250	AVESA.00010b.r2.4DG0733040
AVESA.00010b.r2.6AG1054890	AVESA.00010b.r2.2CG0269760	AVESA.00010b.r2.2DG0355560
AVESA.00010b.r2.2AG0256830	AVESA.00010b.r2.6CG1144060	AVESA.00010b.r2.7DG1347980
AVESA.00010b.r2.5AG0855460	AVESA.00010b.r2.5CG0878590	AVESA.00010b.r2.5DG0953770
AVESA.00010b.r2.7AG1221210	AVESA.00010b.r2.5CG0928480	AVESA.00010b.r2.7DG1387210
AVESA.00010b.r2.2AG0257730	AVESA.00010b.r2.6CG1145350	AVESA.00010b.r2.7DG1347040
AVESA.00010b.r2.4AG0630210	AVESA.00010b.r2.4CG1269830	AVESA.00010b.r2.1DG0122260
AVESA.00010b.r2.6AG1011040	AVESA.00010b.r2.6CG1109420	AVESA.00010b.r2.2DG0381200
AVESA.00010b.r2.4AG0590230	AVESA.00010b.r2.7CG0684950	AVESA.00010b.r2.4DG0734510
AVESA.00010b.r2.2AG0252570	AVESA.00010b.r2.6CG1139920	AVESA.00010b.r2.7DG1352050
AVESA.00010b.r2.4AG0589450	AVESA.00010b.r2.7CG0684120	AVESA.00010b.r2.4DG0733880
AVESA.00010b.r2.5AG0830040	AVESA.00010b.r2.5CG0905740	AVESA.00010b.r2.5DG0979180
AVESA.00010b.r2.6AG1016320	AVESA.00010b.r2.6CG1103260	AVESA.00010b.r2.6DG1182970
AVESA.00010b.r2.1AG0062060	AVESA.00010b.r2.1CG0087450	AVESA.00010b.r2.1DG0180680
AVESA.00010b.r2.2AG0251040	AVESA.00010b.r2.6CG1138430	AVESA.00010b.r2.7DG1353440
AVESA.00010b.r2.6AG1014540	AVESA.00010b.r2.6CG1105370	AVESA.00010b.r2.6DG1184800
AVESA.00010b.r2.2AG0246970	AVESA.00010b.r2.4CG1284180	AVESA.00010b.r2.7DG1357870
AVESA.00010b.r2.4AG0614090	AVESA.00010b.r2.7CG0709200	AVESA.00010b.r2.4DG0757360
AVESA.00010b.r2.4AG0637940	AVESA.00010b.r2.3CG0511960	AVESA.00010b.r2.4DG0765600
AVESA.00010b.r2.6AG1033640	AVESA.00010b.r2.6CG1080860	AVESA.00010b.r2.6DG1166540
AVESA.00010b.r2.2AG0232050	AVESA.00010b.r2.2CG0311490	AVESA.00010b.r2.2DG0371450
AVESA.00010b.r2.4AG0633570	AVESA.00010b.r2.3CG0508070	AVESA.00010b.r2.3DG0554050
AVESA.00010b.r2.3AG0416280	AVESA.00010b.r2.3CG0463460	AVESA.00010b.r2.3DG0516780
AVESA.00010b.r2.1AG0075370	AVESA.00010b.r2.1CG0108270	AVESA.00010b.r2.1DG0194300
AVESA.00010b.r2.6AG1027890	AVESA.00010b.r2.6CG1087850	AVESA.00010b.r2.6DG1171930
AVESA.00010b.r2.6AG1029940	AVESA.00010b.r2.6CG1085050	AVESA.00010b.r2.6DG1169840
AVESA.00010b.r2.2AG0237090	AVESA.00010b.r2.2CG0316090	AVESA.00010b.r2.2DG0366180
AVESA.00010b.r2.5AG0834190	AVESA.00010b.r2.5CG0900740	AVESA.00010b.r2.5DG0975220
AVESA.00010b.r2.3AG0451400	AVESA.00010b.r2.3CG0505710	AVESA.00010b.r2.3DG0552100
AVESA.00010b.r2.5AG0839910	AVESA.00010b.r2.5CG0894510	AVESA.00010b.r2.5DG0969840
AVESA.00010b.r2.3AG0447530	AVESA.00010b.r2.3CG0501550	AVESA.00010b.r2.3DG0548490
AVESA.00010b.r2.2AG0231350	AVESA.00010b.r2.2CG0310690	AVESA.00010b.r2.2DG0372190
AVESA.00010b.r2.6AG1034110	AVESA.00010b.r2.6CG1080470	AVESA.00010b.r2.6DG1166150
AVESA.00010b.r2.6AG1033840	AVESA.00010b.r2.6CG1080630	AVESA.00010b.r2.6DG1166320
AVESA.00010b.r2.2AG0231730	AVESA.00010b.r2.2CG0311130	AVESA.00010b.r2.2DG0371780
AVESA.00010b.r2.7AG1221690	AVESA.00010b.r2.5CG0927610	AVESA.00010b.r2.7DG1386590
AVESA.00010b.r2.7AG1221620	AVESA.00010b.r2.5CG0927660	AVESA.00010b.r2.7DG1386730
AVESA.00010b.r2.5AG0856830	AVESA.00010b.r2.5CG0877270	AVESA.00010b.r2.5DG0952630
AVESA.00010b.r2.4AG0637570	AVESA.00010b.r2.3CG0511690	AVESA.00010b.r2.4DG0765260
AVESA.00010b.r2.2AG0256730	AVESA.00010b.r2.6CG1144040	AVESA.00010b.r2.7DG1348110
AVESA.00010b.r2.4AG0638420	AVESA.00010b.r2.3CG0512380	AVESA.00010b.r2.4DG0766060
AVESA.00010b.r2.3AG0442450	AVESA.00010b.r2.3CG0495660	AVESA.00010b.r2.3DG0542810
AVESA.00010b.r2.6AG1032050	AVESA.00010b.r2.6CG1082730	AVESA.00010b.r2.6DG1167830
AVESA.00010b.r2.4AG0611400	AVESA.00010b.r2.7CG0706500	AVESA.00010b.r2.4DG0754650
AVESA.00010b.r2.2AG0211450	AVESA.00010b.r2.2CG0290100	AVESA.00010b.r2.2DG0338820
AVESA.00010b.r2.5AG0806690	AVESA.00010b.r2.4CG1318470	AVESA.00010b.r2.5DG1001270
AVESA.00010b.r2.6AG1036130	AVESA.00010b.r2.6CG1078370	AVESA.00010b.r2.6DG1164130
AVESA.00010b.r2.2AG0248330	AVESA.00010b.r2.4CG1282540	AVESA.00010b.r2.7DG1356320
AVESA.00010b.r2.6AG1013520	AVESA.00010b.r2.6CG1106410	AVESA.00010b.r2.6DG1185790
AVESA.00010b.r2.7AG1201750	AVESA.00010b.r2.5CG0865040	AVESA.00010b.r2.7DG1337290
AVESA.00010b.r2.3AG0449800	AVESA.00010b.r2.3CG0504460	AVESA.00010b.r2.3DG0550560
AVESA.00010b.r2.4AG0611030	AVESA.00010b.r2.7CG0706210	AVESA.00010b.r2.4DG0754370
AVESA.00010b.r2.2AG0234210	AVESA.00010b.r2.2CG0313550	AVESA.00010b.r2.2DG0369220
AVESA.00010b.r2.2AG0262010	AVESA.00010b.r2.6CG1149360	AVESA.00010b.r2.7DG1400410
AVESA.00010b.r2.1AG0075290	AVESA.00010b.r2.1CG0108160	AVESA.00010b.r2.1DG0194180
AVESA.00010b.r2.5AG0795710	AVESA.00010b.r2.4CG1330970	AVESA.00010b.r2.1DG0132930
AVESA.00010b.r2.5AG0795670	AVESA.00010b.r2.4CG1330910	AVESA.00010b.r2.1DG0132890
AVESA.00010b.r2.5AG0814120	AVESA.00010b.r2.7CG0659440	AVESA.00010b.r2.5DG0993940
AVESA.00010b.r2.4AG0597680	AVESA.00010b.r2.7CG0692730	AVESA.00010b.r2.4DG0741480
AVESA.00010b.r2.5AG0802770	AVESA.00010b.r2.4CG1323570	AVESA.00010b.r2.5DG1005260
AVESA.00010b.r2.6AG1047080	AVESA.00010b.r2.6CG1129610	AVESA.00010b.r2.6DG1153970
AVESA.00010b.r2.7AG1204690	AVESA.00010b.r2.5CG0862000	AVESA.00010b.r2.7DG1340240
AVESA.00010b.r2.1AG0075340	AVESA.00010b.r2.1CG0108240	AVESA.00010b.r2.1DG0194230
AVESA.00010b.r2.6AG1031610	AVESA.00010b.r2.6CG1083210	AVESA.00010b.r2.6DG1168280
AVESA.00010b.r2.6AG1014140	AVESA.00010b.r2.6CG1105900	AVESA.00010b.r2.6DG1185250
AVESA.00010b.r2.2AG0251340	AVESA.00010b.r2.6CG1138660	AVESA.00010b.r2.7DG1353180
AVESA.00010b.r2.2AG0233020	AVESA.00010b.r2.2CG0312390	AVESA.00010b.r2.2DG0370480
AVESA.00010b.r2.2AG0232690	AVESA.00010b.r2.2CG0312080	AVESA.00010b.r2.2DG0370880
AVESA.00010b.r2.3AG0450130	AVESA.00010b.r2.3CG0503990	AVESA.00010b.r2.3DG0550880
AVESA.00010b.r2.3AG0441960	AVESA.00010b.r2.3CG0495070	AVESA.00010b.r2.3DG0542050
AVESA.00010b.r2.5AG0810910	AVESA.00010b.r2.4CG1311120	AVESA.00010b.r2.5DG0997130
AVESA.00010b.r2.1AG0063550	AVESA.00010b.r2.1CG0091580	AVESA.00010b.r2.1DG0182070
AVESA.00010b.r2.6AG1033630	AVESA.00010b.r2.6CG1080870	AVESA.00010b.r2.6DG1166550
AVESA.00010b.r2.2AG0232110	AVESA.00010b.r2.2CG0311570	AVESA.00010b.r2.2DG0371390
AVESA.00010b.r2.3AG0416190	AVESA.00010b.r2.3CG0463300	AVESA.00010b.r2.3DG0516960
AVESA.00010b.r2.7AG1219630	AVESA.00010b.r2.5CG0930180	AVESA.00010b.r2.7DG1388770
AVESA.00010b.r2.2AG0230760	AVESA.00010b.r2.2CG0310150	AVESA.00010b.r2.2DG0372770
AVESA.00010b.r2.6AG1034670	AVESA.00010b.r2.6CG1080020	AVESA.00010b.r2.6DG1165570
AVESA.00010b.r2.4AG0590040	AVESA.00010b.r2.7CG0684820	AVESA.00010b.r2.4DG0734400
AVESA.00010b.r2.5AG0829400	AVESA.00010b.r2.5CG0906430	AVESA.00010b.r2.5DG0979800
AVESA.00010b.r2.4AG0613030	AVESA.00010b.r2.7CG0708150	AVESA.00010b.r2.4DG0756480
AVESA.00010b.r2.3AG0448180	AVESA.00010b.r2.3CG0502080	AVESA.00010b.r2.3DG0549190
AVESA.00010b.r2.5AG0809040	AVESA.00010b.r2.4CG1315530	AVESA.00010b.r2.5DG0998810
AVESA.00010b.r2.4AG0633780	AVESA.00010b.r2.3CG0508220	AVESA.00010b.r2.3DG0554200
AVESA.00010b.r2.7AG1218430	AVESA.00010b.r2.5CG0931540	AVESA.00010b.r2.7DG1390000
AVESA.00010b.r2.5AG0851890	AVESA.00010b.r2.5CG0882370	AVESA.00010b.r2.5DG0957760
AVESA.00010b.r2.3AG0439810	AVESA.00010b.r2.3CG0469450	AVESA.00010b.r2.3DG0540260
AVESA.00010b.r2.4AG0621850	AVESA.00010b.r2.4CG1278570	AVESA.00010b.r2.1DG0130910
AVESA.00010b.r2.2AG0222930	AVESA.00010b.r2.2CG0303130	AVESA.00010b.r2.2DG0327160
AVESA.00010b.r2.3AG0444330	AVESA.00010b.r2.3CG0497720	AVESA.00010b.r2.3DG0544870
AVESA.00010b.r2.6AG1028770	AVESA.00010b.r2.6CG1086470	AVESA.00010b.r2.6DG1171010
AVESA.00010b.r2.6AG1026880	AVESA.00010b.r2.6CG1089320	AVESA.00010b.r2.6DG1172880
AVESA.00010b.r2.6AG1043320	AVESA.00010b.r2.6CG1132850	AVESA.00010b.r2.6DG1157060
AVESA.00010b.r2.5AG0832950	AVESA.00010b.r2.5CG0902290	AVESA.00010b.r2.5DG0976470
AVESA.00010b.r2.5AG0828860	AVESA.00010b.r2.5CG0907130	AVESA.00010b.r2.5DG0980260
AVESA.00010b.r2.5AG0794690	AVESA.00010b.r2.4CG1279680	AVESA.00010b.r2.1DG0131870
AVESA.00010b.r2.5AG0810290	AVESA.00010b.r2.4CG1314130	AVESA.00010b.r2.5DG0997680
AVESA.00010b.r2.2AG0217560	AVESA.00010b.r2.2CG0296620	AVESA.00010b.r2.2DG0332660
AVESA.00010b.r2.5AG0814260	AVESA.00010b.r2.7CG0659810	AVESA.00010b.r2.5DG0993580
AVESA.00010b.r2.4AG0597530	AVESA.00010b.r2.7CG0692650	AVESA.00010b.r2.4DG0741390
AVESA.00010b.r2.5AG0852580	AVESA.00010b.r2.5CG0881430	AVESA.00010b.r2.5DG0956860
AVESA.00010b.r2.4AG0633480	AVESA.00010b.r2.3CG0507880	AVESA.00010b.r2.3DG0553960
AVESA.00010b.r2.5AG0809880	AVESA.00010b.r2.4CG1314590	AVESA.00010b.r2.5DG0998090
AVESA.00010b.r2.2AG0211540	AVESA.00010b.r2.2CG0290230	AVESA.00010b.r2.2DG0338750
AVESA.00010b.r2.4AG0611370	AVESA.00010b.r2.7CG0706470	AVESA.00010b.r2.4DG0754620
AVESA.00010b.r2.2AG0232460	AVESA.00010b.r2.2CG0311930	AVESA.00010b.r2.2DG0371050
AVESA.00010b.r2.4AG0612020	AVESA.00010b.r2.7CG0707210	AVESA.00010b.r2.4DG0755310
AVESA.00010b.r2.6AG1041230	AVESA.00010b.r2.6CG1134880	AVESA.00010b.r2.6DG1159090
AVESA.00010b.r2.7AG1225320	AVESA.00010b.r2.5CG0923410	AVESA.00010b.r2.7DG1382940
AVESA.00010b.r2.3AG0415130	AVESA.00010b.r2.3CG0462230	AVESA.00010b.r2.3DG0556270
AVESA.00010b.r2.3AG0447150	AVESA.00010b.r2.3CG0501120	AVESA.00010b.r2.3DG0548140
AVESA.00010b.r2.6AG1038470	AVESA.00010b.r2.6CG1075880	AVESA.00010b.r2.6DG1161690
AVESA.00010b.r2.2AG0224660	AVESA.00010b.r2.2CG0304020	AVESA.00010b.r2.2DG0378720
AVESA.00010b.r2.6AG1036020	AVESA.00010b.r2.6CG1078490	AVESA.00010b.r2.6DG1164210
AVESA.00010b.r2.2AG0228760	AVESA.00010b.r2.2CG0307810	AVESA.00010b.r2.2DG0374790
AVESA.00010b.r2.3AG0424960	AVESA.00010b.r2.3CG0489210	AVESA.00010b.r2.3DG0525660
AVESA.00010b.r2.4AG0633380	AVESA.00010b.r2.3CG0507750	AVESA.00010b.r2.3DG0553850
AVESA.00010b.r2.4AG0609020	AVESA.00010b.r2.7CG0704450	AVESA.00010b.r2.4DG0752440
AVESA.00010b.r2.5AG0847830	AVESA.00010b.r2.5CG0886120	AVESA.00010b.r2.5DG0962080
AVESA.00010b.r2.2AG0232570	AVESA.00010b.r2.2CG0312000	AVESA.00010b.r2.2DG0370950
AVESA.00010b.r2.3AG0442990	AVESA.00010b.r2.3CG0496450	AVESA.00010b.r2.3DG0543360
AVESA.00010b.r2.6AG1009490	AVESA.00010b.r2.6CG1114660	AVESA.00010b.r2.2DG0385800
AVESA.00010b.r2.4AG0600530	AVESA.00010b.r2.7CG0696200	AVESA.00010b.r2.4DG0744250
AVESA.00010b.r2.4AG0585550	AVESA.00010b.r2.7CG0656230	AVESA.00010b.r2.4DG0730310
AVESA.00010b.r2.4AG0596250	AVESA.00010b.r2.7CG0691570	AVESA.00010b.r2.4DG0740310
AVESA.00010b.r2.2AG0237690	AVESA.00010b.r2.2CG0316600	AVESA.00010b.r2.2DG0365780
AVESA.00010b.r2.6AG1029760	AVESA.00010b.r2.6CG1085250	AVESA.00010b.r2.6DG1170060
AVESA.00010b.r2.2AG0234240	AVESA.00010b.r2.2CG0313580	AVESA.00010b.r2.2DG0369190
AVESA.00010b.r2.7AG1208060	AVESA.00010b.r2.5CG0871790	AVESA.00010b.r2.7DG1399600
AVESA.00010b.r2.2AG0213130	AVESA.00010b.r2.2CG0291740	AVESA.00010b.r2.2DG0337230
AVESA.00010b.r2.4AG0609360	AVESA.00010b.r2.7CG0704800	AVESA.00010b.r2.4DG0752750
AVESA.00010b.r2.6AG1036290	AVESA.00010b.r2.6CG1078280	AVESA.00010b.r2.6DG1163990
AVESA.00010b.r2.4AG0594540	AVESA.00010b.r2.7CG0689890	AVESA.00010b.r2.4DG0738680
AVESA.00010b.r2.5AG0854730	AVESA.00010b.r2.5CG0879290	AVESA.00010b.r2.5DG0954710
AVESA.00010b.r2.7AG1220940	AVESA.00010b.r2.5CG0927870	AVESA.00010b.r2.7DG1387480
AVESA.00010b.r2.1AG0073460	AVESA.00010b.r2.1CG0105670	AVESA.00010b.r2.1DG0192250
AVESA.00010b.r2.2AG0231890	AVESA.00010b.r2.2CG0311360	AVESA.00010b.r2.2DG0371620
AVESA.00010b.r2.6AG1033770	AVESA.00010b.r2.6CG1080710	AVESA.00010b.r2.6DG1166380
AVESA.00010b.r2.3AG0447760	AVESA.00010b.r2.3CG0501680	AVESA.00010b.r2.3DG0548730
AVESA.00010b.r2.6AG1034820	AVESA.00010b.r2.6CG1079830	AVESA.00010b.r2.6DG1165410
AVESA.00010b.r2.6AG1044980	AVESA.00010b.r2.6CG1131680	AVESA.00010b.r2.6DG1155690
AVESA.00010b.r2.7AG1206810	AVESA.00010b.r2.5CG0870750	AVESA.00010b.r2.7DG1342560
AVESA.00010b.r2.4AG0627430	AVESA.00010b.r2.4CG1272420	AVESA.00010b.r2.1DG0125070
AVESA.00010b.r2.1AG0060740	AVESA.00010b.r2.1CG0089020	AVESA.00010b.r2.1DG0179200
AVESA.00010b.r2.6AG1006570	AVESA.00010b.r2.6CG1110930	AVESA.00010b.r2.2DG0382700
AVESA.00010b.r2.3AG0448800	AVESA.00010b.r2.3CG0502610	AVESA.00010b.r2.3DG0549760
AVESA.00010b.r2.3AG0450710	AVESA.00010b.r2.3CG0504700	AVESA.00010b.r2.3DG0551390
AVESA.00010b.r2.6AG1028430	AVESA.00010b.r2.6CG1086930	AVESA.00010b.r2.6DG1171320
AVESA.00010b.r2.3AG0451340	AVESA.00010b.r2.3CG0505620	AVESA.00010b.r2.3DG0552030
AVESA.00010b.r2.6AG1030280	AVESA.00010b.r2.6CG1084490	AVESA.00010b.r2.6DG1169500
AVESA.00010b.r2.5AG0799050	AVESA.00010b.r2.4CG1328160	AVESA.00010b.r2.1DG0136360
AVESA.00010b.r2.6AG1036460	AVESA.00010b.r2.6CG1078050	AVESA.00010b.r2.6DG1163820
AVESA.00010b.r2.2AG0227880	AVESA.00010b.r2.2CG0306980	AVESA.00010b.r2.2DG0375680
AVESA.00010b.r2.5AG0851290	AVESA.00010b.r2.5CG0882750	AVESA.00010b.r2.5DG0958500
AVESA.00010b.r2.7AG1217930	AVESA.00010b.r2.5CG0931860	AVESA.00010b.r2.7DG1390400
AVESA.00010b.r2.6AG1035970	AVESA.00010b.r2.6CG1078540	AVESA.00010b.r2.6DG1164260
AVESA.00010b.r2.2AG0228910	AVESA.00010b.r2.2CG0307950	AVESA.00010b.r2.2DG0374720
AVESA.00010b.r2.5AG0814410	AVESA.00010b.r2.7CG0659780	AVESA.00010b.r2.5DG0993680
AVESA.00010b.r2.4AG0597550	AVESA.00010b.r2.7CG0692670	AVESA.00010b.r2.4DG0741420
AVESA.00010b.r2.5AG0829760	AVESA.00010b.r2.5CG0905950	AVESA.00010b.r2.5DG0979520
AVESA.00010b.r2.3AG0451040	AVESA.00010b.r2.3CG0505060	AVESA.00010b.r2.3DG0551700
AVESA.00010b.r2.5AG0856160	AVESA.00010b.r2.5CG0877900	AVESA.00010b.r2.5DG0953070
AVESA.00010b.r2.4AG0601010	AVESA.00010b.r2.7CG0696840	AVESA.00010b.r2.4DG0744890
AVESA.00010b.r2.4AG0610990	AVESA.00010b.r2.7CG0706150	AVESA.00010b.r2.4DG0754320
AVESA.00010b.r2.2AG0246730	AVESA.00010b.r2.4CG1284560	AVESA.00010b.r2.7DG1358300
AVESA.00010b.r2.6AG1014910	AVESA.00010b.r2.6CG1104900	AVESA.00010b.r2.6DG1184410
AVESA.00010b.r2.4AG0637450	AVESA.00010b.r2.3CG0511600	AVESA.00010b.r2.4DG0765110
AVESA.00010b.r2.5AG0808730	AVESA.00010b.r2.4CG1316060	AVESA.00010b.r2.5DG0999220
AVESA.00010b.r2.2AG0236380	AVESA.00010b.r2.2CG0315470	AVESA.00010b.r2.2DG0367060
AVESA.00010b.r2.6AG1030470	AVESA.00010b.r2.6CG1084340	AVESA.00010b.r2.6DG1169310
AVESA.00010b.r2.7AG1222370	AVESA.00010b.r2.5CG0926700	AVESA.00010b.r2.7DG1385260
AVESA.00010b.r2.6AG1052650	AVESA.00010b.r2.2CG0272150	AVESA.00010b.r2.2DG0353190
AVESA.00010b.r2.2AG0248310	AVESA.00010b.r2.4CG1282630	AVESA.00010b.r2.7DG1356440
AVESA.00010b.r2.6AG1013550	AVESA.00010b.r2.6CG1106390	AVESA.00010b.r2.6DG1185740
AVESA.00010b.r2.4AG0608950	AVESA.00010b.r2.7CG0704380	AVESA.00010b.r2.4DG0752380
AVESA.00010b.r2.2AG0213750	AVESA.00010b.r2.2CG0292480	AVESA.00010b.r2.2DG0336810
AVESA.00010b.r2.5AG0856730	AVESA.00010b.r2.5CG0877440	AVESA.00010b.r2.5DG0952760
AVESA.00010b.r2.5AG0809340	AVESA.00010b.r2.4CG1315230	AVESA.00010b.r2.5DG0998520
AVESA.00010b.r2.4AG0628440	AVESA.00010b.r2.4CG1271510	AVESA.00010b.r2.1DG0124050
AVESA.00010b.r2.7AG1221130	AVESA.00010b.r2.5CG0928350	AVESA.00010b.r2.7DG1387270
AVESA.00010b.r2.2AG0234140	AVESA.00010b.r2.2CG0313470	AVESA.00010b.r2.2DG0369320
AVESA.00010b.r2.4AG0606610	AVESA.00010b.r2.7CG0702180	AVESA.00010b.r2.4DG0750260
AVESA.00010b.r2.5AG0846330	AVESA.00010b.r2.5CG0887870	AVESA.00010b.r2.5DG0963480
AVESA.00010b.r2.3AG0446300	AVESA.00010b.r2.3CG0500160	AVESA.00010b.r2.3DG0547130
AVESA.00010b.r2.4AG0640960	AVESA.00010b.r2.3CG0515030	AVESA.00010b.r2.4DG0768430
AVESA.00010b.r2.2AG0254400	AVESA.00010b.r2.6CG1141610	AVESA.00010b.r2.7DG1350280
AVESA.00010b.r2.6AG1008740	AVESA.00010b.r2.6CG1113540	AVESA.00010b.r2.2DG0384790
AVESA.00010b.r2.1AG0072500	AVESA.00010b.r2.1CG0103370	AVESA.00010b.r2.1DG0191110
AVESA.00010b.r2.4AG0580320	AVESA.00010b.r2.4CG1305230	AVESA.00010b.r2.4DG0724930
AVESA.00010b.r2.1AG0059760	AVESA.00010b.r2.1CG0086360	AVESA.00010b.r2.1DG0178240
AVESA.00010b.r2.4AG0625990	AVESA.00010b.r2.4CG1274010	AVESA.00010b.r2.1DG0126690
AVESA.00010b.r2.7AG1221270	AVESA.00010b.r2.5CG0927990	AVESA.00010b.r2.7DG1387130
AVESA.00010b.r2.5AG0855660	AVESA.00010b.r2.5CG0878340	AVESA.00010b.r2.5DG0953570
AVESA.00010b.r2.7AG1244400	AVESA.00010b.r2.4CG1289790	AVESA.00010b.r2.7DG1363680
AVESA.00010b.r2.6AG1031410	AVESA.00010b.r2.6CG1083390	AVESA.00010b.r2.6DG1168480
AVESA.00010b.r2.2AG0234660	AVESA.00010b.r2.2CG0314030	AVESA.00010b.r2.2DG0368800
AVESA.00010b.r2.4AG0629120	AVESA.00010b.r2.4CG1270800	AVESA.00010b.r2.1DG0123390
AVESA.00010b.r2.1AG0031430	AVESA.00010b.r2.6CG1115060	AVESA.00010b.r2.2DG0386200
AVESA.00010b.r2.2AG0253590	AVESA.00010b.r2.6CG1140760	AVESA.00010b.r2.7DG1351070
AVESA.00010b.r2.3AG0443760	AVESA.00010b.r2.3CG0497220	AVESA.00010b.r2.3DG0544280
AVESA.00010b.r2.6AG1033690	AVESA.00010b.r2.6CG1080790	AVESA.00010b.r2.6DG1166500
AVESA.00010b.r2.5AG0797160	AVESA.00010b.r2.4CG1330150	AVESA.00010b.r2.1DG0134440
AVESA.00010b.r2.1AG0023260	AVESA.00010b.r2.6CG1123380	AVESA.00010b.r2.2DG0394190
AVESA.00010b.r2.4AG0625040	AVESA.00010b.r2.4CG1275000	AVESA.00010b.r2.1DG0127450
AVESA.00010b.r2.2AG0234550	AVESA.00010b.r2.2CG0313850	AVESA.00010b.r2.2DG0368890
AVESA.00010b.r2.6AG1031480	AVESA.00010b.r2.6CG1083310	AVESA.00010b.r2.6DG1168420
AVESA.00010b.r2.3AG0448710	AVESA.00010b.r2.3CG0502530	AVESA.00010b.r2.3DG0549680
AVESA.00010b.r2.3AG0420900	AVESA.00010b.r2.3CG0493890	AVESA.00010b.r2.3DG0522040
AVESA.00010b.r2.2AG0234400	AVESA.00010b.r2.2CG0313680	AVESA.00010b.r2.2DG0369040
AVESA.00010b.r2.6AG1031590	AVESA.00010b.r2.6CG1083220	AVESA.00010b.r2.6DG1168300
AVESA.00010b.r2.2AG0233000	AVESA.00010b.r2.2CG0312370	AVESA.00010b.r2.2DG0370500
AVESA.00010b.r2.6AG1032750	AVESA.00010b.r2.6CG1081820	AVESA.00010b.r2.6DG1167330
AVESA.00010b.r2.6AG1041940	AVESA.00010b.r2.6CG1133900	AVESA.00010b.r2.6DG1158300
AVESA.00010b.r2.6AG1013380	AVESA.00010b.r2.6CG1106470	AVESA.00010b.r2.6DG1185960
AVESA.00010b.r2.2AG0248470	AVESA.00010b.r2.4CG1282410	AVESA.00010b.r2.7DG1356180
AVESA.00010b.r2.4AG0625650	AVESA.00010b.r2.4CG1274260	AVESA.00010b.r2.1DG0126890
AVESA.00010b.r2.6AG1040590	AVESA.00010b.r2.6CG1135640	AVESA.00010b.r2.6DG1159690
AVESA.00010b.r2.2AG0220290	AVESA.00010b.r2.2CG0299680	AVESA.00010b.r2.2DG0329940
AVESA.00010b.r2.5AG0843720	AVESA.00010b.r2.5CG0890650	AVESA.00010b.r2.5DG0966020
AVESA.00010b.r2.7AG1227800	AVESA.00010b.r2.7CG0662210	AVESA.00010b.r2.7DG1380160
AVESA.00010b.r2.3AG0445750	AVESA.00010b.r2.3CG0499520	AVESA.00010b.r2.3DG0546500
AVESA.00010b.r2.4AG0607660	AVESA.00010b.r2.7CG0703330	AVESA.00010b.r2.4DG0751300
AVESA.00010b.r2.2AG0214190	AVESA.00010b.r2.2CG0293160	AVESA.00010b.r2.2DG0336130
AVESA.00010b.r2.5AG0796590	AVESA.00010b.r2.4CG1331940	AVESA.00010b.r2.1DG0133890
AVESA.00010b.r2.7AG1197660	AVESA.00010b.r2.5CG0867660	AVESA.00010b.r2.7DG1332750
AVESA.00010b.r2.1AG0021610	AVESA.00010b.r2.6CG1125050	AVESA.00010b.r2.2DG0395790
AVESA.00010b.r2.6AG1024450	AVESA.00010b.r2.6CG1092530	AVESA.00010b.r2.6DG1175350
AVESA.00010b.r2.4AG0600660	AVESA.00010b.r2.7CG0696340	AVESA.00010b.r2.4DG0744460
AVESA.00010b.r2.6AG1035860	AVESA.00010b.r2.6CG1078660	AVESA.00010b.r2.6DG1164380
AVESA.00010b.r2.4AG0637470	AVESA.00010b.r2.3CG0511610	AVESA.00010b.r2.4DG0765120
AVESA.00010b.r2.4AG0616150	AVESA.00010b.r2.7CG0711340	AVESA.00010b.r2.4DG0759640
AVESA.00010b.r2.5AG0827680	AVESA.00010b.r2.5CG0908100	AVESA.00010b.r2.5DG0981720
AVESA.00010b.r2.2AG0232020	AVESA.00010b.r2.2CG0311470	AVESA.00010b.r2.2DG0371470
AVESA.00010b.r2.3AG0443670	AVESA.00010b.r2.3CG0497080	AVESA.00010b.r2.3DG0544170
AVESA.00010b.r2.4AG0597020	AVESA.00010b.r2.4CG1308580	AVESA.00010b.r2.4DG0740920
AVESA.00010b.r2.7AG1242250	AVESA.00010b.r2.4CG1292540	AVESA.00010b.r2.7DG1366460
AVESA.00010b.r2.5AG0830700	AVESA.00010b.r2.5CG0904820	AVESA.00010b.r2.5DG0978290
AVESA.00010b.r2.6AG1020760	AVESA.00010b.r2.6CG1098620	AVESA.00010b.r2.6DG1178080
AVESA.00010b.r2.3AG0425820	AVESA.00010b.r2.3CG0488420	AVESA.00010b.r2.3DG0526450
AVESA.00010b.r2.3AG0425780	AVESA.00010b.r2.3CG0488440	AVESA.00010b.r2.3DG0526400
AVESA.00010b.r2.2AG0253100	AVESA.00010b.r2.6CG1140340	AVESA.00010b.r2.7DG1351540
AVESA.00010b.r2.6AG1013630	AVESA.00010b.r2.6CG1106360	AVESA.00010b.r2.6DG1185720
AVESA.00010b.r2.2AG0248270	AVESA.00010b.r2.4CG1282660	AVESA.00010b.r2.7DG1356470
AVESA.00010b.r2.2AG0233130	AVESA.00010b.r2.2CG0312590	AVESA.00010b.r2.2DG0370340
AVESA.00010b.r2.6AG1032490	AVESA.00010b.r2.6CG1082270	AVESA.00010b.r2.6DG1167510
AVESA.00010b.r2.1AG0061570	AVESA.00010b.r2.1CG0088080	AVESA.00010b.r2.1DG0180040
AVESA.00010b.r2.3AG0451380	AVESA.00010b.r2.3CG0505670	AVESA.00010b.r2.3DG0552080
AVESA.00010b.r2.2AG0233610	AVESA.00010b.r2.2CG0312940	AVESA.00010b.r2.2DG0369870
AVESA.00010b.r2.6AG1032160	AVESA.00010b.r2.6CG1082590	AVESA.00010b.r2.6DG1167760
AVESA.00010b.r2.2AG0213000	AVESA.00010b.r2.2CG0291640	AVESA.00010b.r2.2DG0337280
AVESA.00010b.r2.4AG0609460	AVESA.00010b.r2.7CG0704900	AVESA.00010b.r2.4DG0752860
AVESA.00010b.r2.7AG1239830	AVESA.00010b.r2.7CG0677030	AVESA.00010b.r2.7DG1369020
AVESA.00010b.r2.4AG0590460	AVESA.00010b.r2.7CG0685300	AVESA.00010b.r2.4DG0734780
AVESA.00010b.r2.4AG0635000	AVESA.00010b.r2.3CG0509550	AVESA.00010b.r2.3DG0555270
AVESA.00010b.r2.1AG0073540	AVESA.00010b.r2.1CG0105790	AVESA.00010b.r2.1DG0192370
AVESA.00010b.r2.5AG0829620	AVESA.00010b.r2.5CG0906130	AVESA.00010b.r2.5DG0979640
AVESA.00010b.r2.4AG0589260	AVESA.00010b.r2.7CG0683960	AVESA.00010b.r2.4DG0733740
AVESA.00010b.r2.5AG0830290	AVESA.00010b.r2.5CG0905370	AVESA.00010b.r2.5DG0978930
AVESA.00010b.r2.2AG0236290	AVESA.00010b.r2.2CG0315420	AVESA.00010b.r2.2DG0367120
AVESA.00010b.r2.6AG1030490	AVESA.00010b.r2.6CG1084330	AVESA.00010b.r2.6DG1169300
AVESA.00010b.r2.4AG0640870	AVESA.00010b.r2.3CG0514920	AVESA.00010b.r2.4DG0768310
AVESA.00010b.r2.2AG0237640	AVESA.00010b.r2.2CG0316490	AVESA.00010b.r2.2DG0365820
AVESA.00010b.r2.4AG0639240	AVESA.00010b.r2.3CG0513130	AVESA.00010b.r2.4DG0766720
AVESA.00010b.r2.4AG0583380	AVESA.00010b.r2.7CG0654960	AVESA.00010b.r2.4DG0727860
AVESA.00010b.r2.4AG0599300	AVESA.00010b.r2.7CG0694570	AVESA.00010b.r2.4DG0743020
AVESA.00010b.r2.5AG0810030	AVESA.00010b.r2.4CG1314430	AVESA.00010b.r2.5DG0997900
AVESA.00010b.r2.7AG1217940	AVESA.00010b.r2.5CG0931850	AVESA.00010b.r2.7DG1390390
AVESA.00010b.r2.5AG0851300	AVESA.00010b.r2.5CG0882740	AVESA.00010b.r2.5DG0958480
AVESA.00010b.r2.7AG1208490	AVESA.00010b.r2.5CG0872100	AVESA.00010b.r2.7DG1399300
AVESA.00010b.r2.4AG0597560	AVESA.00010b.r2.7CG0692680	AVESA.00010b.r2.4DG0741430
AVESA.00010b.r2.5AG0814540	AVESA.00010b.r2.7CG0659710	AVESA.00010b.r2.5DG0993730
AVESA.00010b.r2.7AG1240190	AVESA.00010b.r2.7CG0678080	AVESA.00010b.r2.7DG1368560
AVESA.00010b.r2.2AG0239320	AVESA.00010b.r2.2CG0318060	AVESA.00010b.r2.2DG0364190
AVESA.00010b.r2.4AG0633540	AVESA.00010b.r2.3CG0508030	AVESA.00010b.r2.3DG0554020
AVESA.00010b.r2.3AG0440090	AVESA.00010b.r2.3CG0469080	AVESA.00010b.r2.3DG0540560
AVESA.00010b.r2.7AG1220040	AVESA.00010b.r2.5CG0929620	AVESA.00010b.r2.7DG1388420
AVESA.00010b.r2.5AG0811770	AVESA.00010b.r2.7CG0654570	AVESA.00010b.r2.5DG0996300
AVESA.00010b.r2.4AG0598530	AVESA.00010b.r2.7CG0693660	AVESA.00010b.r2.4DG0742370
AVESA.00010b.r2.4AG0610980	AVESA.00010b.r2.7CG0706140	AVESA.00010b.r2.4DG0754310
AVESA.00010b.r2.3AG0443210	AVESA.00010b.r2.3CG0496600	AVESA.00010b.r2.3DG0543610
AVESA.00010b.r2.2AG0252090	AVESA.00010b.r2.6CG1139440	AVESA.00010b.r2.7DG1352480
AVESA.00010b.r2.1AG0029760	AVESA.00010b.r2.6CG1117000	AVESA.00010b.r2.2DG0388040
AVESA.00010b.r2.3AG0451000	AVESA.00010b.r2.3CG0505030	AVESA.00010b.r2.3DG0551670
AVESA.00010b.r2.4AG0591030	AVESA.00010b.r2.7CG0685930	AVESA.00010b.r2.4DG0735920
AVESA.00010b.r2.6AG1034440	AVESA.00010b.r2.6CG1080170	AVESA.00010b.r2.6DG1165810
AVESA.00010b.r2.6AG1008430	AVESA.00010b.r2.6CG1113190	AVESA.00010b.r2.2DG0384550
AVESA.00010b.r2.2AG0226550	AVESA.00010b.r2.2CG0305660	AVESA.00010b.r2.2DG0376950
AVESA.00010b.r2.5AG0808940	AVESA.00010b.r2.4CG1315650	AVESA.00010b.r2.5DG0998920
AVESA.00010b.r2.5AG0856810	AVESA.00010b.r2.5CG0877290	AVESA.00010b.r2.5DG0952660
AVESA.00010b.r2.4AG0636870	AVESA.00010b.r2.3CG0511070	AVESA.00010b.r2.3DG0557530
AVESA.00010b.r2.6AG1027290	AVESA.00010b.r2.6CG1088680	AVESA.00010b.r2.6DG1172390
AVESA.00010b.r2.1AG0066380	AVESA.00010b.r2.1CG0094200	AVESA.00010b.r2.1DG0185420
AVESA.00010b.r2.6AG1022360	AVESA.00010b.r2.6CG1094200	AVESA.00010b.r2.6DG1177430
AVESA.00010b.r2.2AG0219180	AVESA.00010b.r2.2CG0298670	AVESA.00010b.r2.2DG0330960
AVESA.00010b.r2.6AG1033660	AVESA.00010b.r2.6CG1080810	AVESA.00010b.r2.6DG1166520
AVESA.00010b.r2.2AG0232030	AVESA.00010b.r2.2CG0311480	AVESA.00010b.r2.2DG0371460
AVESA.00010b.r2.6AG1040880	AVESA.00010b.r2.6CG1135280	AVESA.00010b.r2.6DG1159390
AVESA.00010b.r2.2AG0219840	AVESA.00010b.r2.2CG0299200	AVESA.00010b.r2.2DG0330370
AVESA.00010b.r2.7AG1197830	AVESA.00010b.r2.5CG0867840	AVESA.00010b.r2.7DG1333020
AVESA.00010b.r2.1AG0022320	AVESA.00010b.r2.6CG1124490	AVESA.00010b.r2.2DG0395040
AVESA.00010b.r2.2AG0218780	AVESA.00010b.r2.2CG0297990	AVESA.00010b.r2.2DG0331530
AVESA.00010b.r2.6AG1021290	AVESA.00010b.r2.6CG1094980	AVESA.00010b.r2.6DG1178380
AVESA.00010b.r2.6AG1013920	AVESA.00010b.r2.6CG1106010	AVESA.00010b.r2.6DG1185430
AVESA.00010b.r2.2AG0247890	AVESA.00010b.r2.4CG1283160	AVESA.00010b.r2.7DG1356870
AVESA.00010b.r2.4AG0641130	AVESA.00010b.r2.3CG0515200	AVESA.00010b.r2.4DG0768570
AVESA.00010b.r2.1AG0054870	AVESA.00010b.r2.1CG0080570	AVESA.00010b.r2.1DG0173410
AVESA.00010b.r2.6AG1046650	AVESA.00010b.r2.6CG1129950	AVESA.00010b.r2.6DG1154310
AVESA.00010b.r2.7AG1205640	AVESA.00010b.r2.5CG0869650	AVESA.00010b.r2.7DG1341230
AVESA.00010b.r2.4AG0582390	AVESA.00010b.r2.4CG1305910	AVESA.00010b.r2.4DG0726190
AVESA.00010b.r2.2AG0214700	AVESA.00010b.r2.2CG0293660	AVESA.00010b.r2.2DG0335760
AVESA.00010b.r2.1AG0059270	AVESA.00010b.r2.1CG0085700	AVESA.00010b.r2.1DG0177750
AVESA.00010b.r2.7AG1224900	AVESA.00010b.r2.5CG0923760	AVESA.00010b.r2.7DG1383380
AVESA.00010b.r2.2AG0223480	AVESA.00010b.r2.2CG0302560	AVESA.00010b.r2.2DG0327540
AVESA.00010b.r2.4AG0586060	AVESA.00010b.r2.7CG0656460	AVESA.00010b.r2.4DG0730740
AVESA.00010b.r2.5AG0861910	AVESA.00010b.r2.5CG0872760	AVESA.00010b.r2.5DG0947660
AVESA.00010b.r2.4AG0631890	AVESA.00010b.r2.3CG0505850	AVESA.00010b.r2.3DG0552220
AVESA.00010b.r2.1AG0054800	AVESA.00010b.r2.1CG0080510	AVESA.00010b.r2.1DG0173360
AVESA.00010b.r2.4AG0641250	AVESA.00010b.r2.3CG0515280	AVESA.00010b.r2.4DG0768670
AVESA.00010b.r2.4AG0631770	AVESA.00010b.r2.3CG0505730	AVESA.00010b.r2.3DG0552120
AVESA.00010b.r2.4AG0637430	AVESA.00010b.r2.3CG0511580	AVESA.00010b.r2.4DG0765090
AVESA.00010b.r2.5AG0856860	AVESA.00010b.r2.5CG0877210	AVESA.00010b.r2.5DG0952590
AVESA.00010b.r2.5AG0803970	AVESA.00010b.r2.4CG1321810	AVESA.00010b.r2.5DG1003990
AVESA.00010b.r2.6AG1044070	AVESA.00010b.r2.6CG1132390	AVESA.00010b.r2.6DG1156580
AVESA.00010b.r2.2AG0218660	AVESA.00010b.r2.2CG0297850	AVESA.00010b.r2.2DG0331660
AVESA.00010b.r2.2AG0224580	AVESA.00010b.r2.2CG0303950	AVESA.00010b.r2.2DG0378820
AVESA.00010b.r2.5AG0800990	AVESA.00010b.r2.4CG1326080	AVESA.00010b.r2.1DG0138170
AVESA.00010b.r2.4AG0616630	AVESA.00010b.r2.7CG0711700	AVESA.00010b.r2.4DG0760090
AVESA.00010b.r2.5AG0806270	AVESA.00010b.r2.4CG1319150	AVESA.00010b.r2.5DG1001640
AVESA.00010b.r2.6AG1041860	AVESA.00010b.r2.6CG1133970	AVESA.00010b.r2.6DG1158340
AVESA.00010b.r2.7AG1208580	AVESA.00010b.r2.5CG0872180	AVESA.00010b.r2.7DG1399210
AVESA.00010b.r2.6AG1024920	AVESA.00010b.r2.6CG1091640	AVESA.00010b.r2.6DG1174820
AVESA.00010b.r2.6AG1016990	AVESA.00010b.r2.6CG1102660	AVESA.00010b.r2.6DG1182420
AVESA.00010b.r2.4AG0607200	AVESA.00010b.r2.7CG0702830	AVESA.00010b.r2.4DG0750890
AVESA.00010b.r2.7AG1221310	AVESA.00010b.r2.5CG0928110	AVESA.00010b.r2.7DG1387070
AVESA.00010b.r2.5AG0804210	AVESA.00010b.r2.4CG1321590	AVESA.00010b.r2.5DG1003830
AVESA.00010b.r2.6AG1028600	AVESA.00010b.r2.6CG1086640	AVESA.00010b.r2.6DG1171120
AVESA.00010b.r2.4AG0597050	AVESA.00010b.r2.7CG0692250	AVESA.00010b.r2.4DG0740940
AVESA.00010b.r2.5AG0815300	AVESA.00010b.r2.7CG0660450	AVESA.00010b.r2.5DG0993080
AVESA.00010b.r2.4AG0637690	AVESA.00010b.r2.3CG0511790	AVESA.00010b.r2.4DG0765360
AVESA.00010b.r2.7AG1248130	AVESA.00010b.r2.4CG1285750	AVESA.00010b.r2.7DG1359680
AVESA.00010b.r2.1AG0028170	AVESA.00010b.r2.6CG1118610	AVESA.00010b.r2.2DG0389470
AVESA.00010b.r2.6AG1048600	AVESA.00010b.r2.6CG1127780	AVESA.00010b.r2.6DG1151750
AVESA.00010b.r2.6AG1023330	AVESA.00010b.r2.6CG1094290	AVESA.00010b.r2.6DG1176650
AVESA.00010b.r2.7AG1217290	AVESA.00010b.r2.5CG0932480	AVESA.00010b.r2.7DG1391010
AVESA.00010b.r2.5AG0850700	AVESA.00010b.r2.5CG0883310	AVESA.00010b.r2.5DG0959050
AVESA.00010b.r2.1AG0055660	AVESA.00010b.r2.1CG0081310	AVESA.00010b.r2.1DG0174260
AVESA.00010b.r2.6AG1052230	AVESA.00010b.r2.2CG0272660	AVESA.00010b.r2.2DG0352740
AVESA.00010b.r2.3AG0451250	AVESA.00010b.r2.3CG0505300	AVESA.00010b.r2.3DG0551900
AVESA.00010b.r2.5AG0810130	AVESA.00010b.r2.4CG1314310	AVESA.00010b.r2.5DG0997830
AVESA.00010b.r2.4AG0631490	AVESA.00010b.r2.4CG1268710	AVESA.00010b.r2.1DG0120980
AVESA.00010b.r2.1AG0058700	AVESA.00010b.r2.1CG0084960	AVESA.00010b.r2.1DG0177110
AVESA.00010b.r2.5AG0815110	AVESA.00010b.r2.7CG0660820	AVESA.00010b.r2.5DG0993310
AVESA.00010b.r2.7AG1248300	AVESA.00010b.r2.4CG1285610	AVESA.00010b.r2.7DG1359480
AVESA.00010b.r2.2AG0236950	AVESA.00010b.r2.2CG0316000	AVESA.00010b.r2.2DG0366280
AVESA.00010b.r2.3AG0432180	AVESA.00010b.r2.3CG0477460	AVESA.00010b.r2.3DG0533460
AVESA.00010b.r2.7AG1237690	AVESA.00010b.r2.7CG0667210	AVESA.00010b.r2.7DG1370780
AVESA.00010b.r2.2AG0259930	AVESA.00010b.r2.6CG1147320	AVESA.00010b.r2.7DG1344960
AVESA.00010b.r2.6AG1011650	AVESA.00010b.r2.6CG1108490	AVESA.00010b.r2.2DG0380670
AVESA.00010b.r2.2AG0232600	AVESA.00010b.r2.2CG0312010	AVESA.00010b.r2.2DG0370940
AVESA.00010b.r2.6AG1033190	AVESA.00010b.r2.6CG1081280	AVESA.00010b.r2.6DG1166910
AVESA.00010b.r2.5AG0840970	AVESA.00010b.r2.5CG0893330	AVESA.00010b.r2.5DG0968510
AVESA.00010b.r2.7AG1248540	AVESA.00010b.r2.4CG1285400	AVESA.00010b.r2.7DG1359280
AVESA.00010b.r2.3AG0444890	AVESA.00010b.r2.3CG0498280	AVESA.00010b.r2.3DG0545430
AVESA.00010b.r2.7AG1208940	AVESA.00010b.r2.5CG0872620	AVESA.00010b.r2.7DG1398880
AVESA.00010b.r2.6AG1050620	AVESA.00010b.r2.6CG1126200	AVESA.00010b.r2.6DG1150090
AVESA.00010b.r2.1AG0075030	AVESA.00010b.r2.1CG0107800	AVESA.00010b.r2.1DG0193900
AVESA.00010b.r2.3AG0417650	AVESA.00010b.r2.3CG0464860	AVESA.00010b.r2.3DG0518830
AVESA.00010b.r2.2AG0227840	AVESA.00010b.r2.2CG0306950	AVESA.00010b.r2.2DG0375730
AVESA.00010b.r2.6AG1036430	AVESA.00010b.r2.6CG1078100	AVESA.00010b.r2.6DG1163840
AVESA.00010b.r2.5AG0850950	AVESA.00010b.r2.5CG0883110	AVESA.00010b.r2.5DG0958820
AVESA.00010b.r2.7AG1217600	AVESA.00010b.r2.5CG0932210	AVESA.00010b.r2.7DG1390720
AVESA.00010b.r2.6AG1033720	AVESA.00010b.r2.6CG1080750	AVESA.00010b.r2.6DG1166470
AVESA.00010b.r2.2AG0231940	AVESA.00010b.r2.2CG0311410	AVESA.00010b.r2.2DG0371570
AVESA.00010b.r2.5AG0852090	AVESA.00010b.r2.5CG0881980	AVESA.00010b.r2.5DG0957440
AVESA.00010b.r2.7AG1218840	AVESA.00010b.r2.5CG0931200	AVESA.00010b.r2.7DG1389660
AVESA.00010b.r2.1AG0059210	AVESA.00010b.r2.1CG0085630	AVESA.00010b.r2.1DG0177700
AVESA.00010b.r2.4AG0630830	AVESA.00010b.r2.4CG1269320	AVESA.00010b.r2.1DG0121720
AVESA.00010b.r2.4AG0634680	AVESA.00010b.r2.3CG0509200	AVESA.00010b.r2.3DG0554900
AVESA.00010b.r2.2AG0231470	AVESA.00010b.r2.2CG0310880	AVESA.00010b.r2.2DG0372070
AVESA.00010b.r2.2AG0232740	AVESA.00010b.r2.2CG0312120	AVESA.00010b.r2.2DG0370830
AVESA.00010b.r2.6AG1032990	AVESA.00010b.r2.6CG1081480	AVESA.00010b.r2.6DG1167090
AVESA.00010b.r2.1AG0059020	AVESA.00010b.r2.1CG0085330	AVESA.00010b.r2.1DG0177470
AVESA.00010b.r2.2AG0232130	AVESA.00010b.r2.2CG0311650	AVESA.00010b.r2.2DG0371360
AVESA.00010b.r2.6AG1033600	AVESA.00010b.r2.6CG1080930	AVESA.00010b.r2.6DG1166570
AVESA.00010b.r2.7AG1237350	AVESA.00010b.r2.7CG0667660	AVESA.00010b.r2.7DG1371060
AVESA.00010b.r2.7AG1206910	AVESA.00010b.r2.5CG0870860	AVESA.00010b.r2.7DG1342650
AVESA.00010b.r2.5AG0821300	AVESA.00010b.r2.5CG0915350	AVESA.00010b.r2.5DG0987180
AVESA.00010b.r2.6AG1018600	AVESA.00010b.r2.6CG1099870	AVESA.00010b.r2.6DG1180710
AVESA.00010b.r2.7AG1246040	AVESA.00010b.r2.4CG1288000	AVESA.00010b.r2.7DG1361820
AVESA.00010b.r2.5AG0860910	AVESA.00010b.r2.5CG0873740	AVESA.00010b.r2.5DG0948760
AVESA.00010b.r2.6AG1017560	AVESA.00010b.r2.6CG1102120	AVESA.00010b.r2.6DG1181750
AVESA.00010b.r2.4AG0631090	AVESA.00010b.r2.4CG1269110	AVESA.00010b.r2.1DG0121460
AVESA.00010b.r2.1AG0059160	AVESA.00010b.r2.1CG0085570	AVESA.00010b.r2.1DG0177620
AVESA.00010b.r2.2AG0221260	AVESA.00010b.r2.2CG0301260	AVESA.00010b.r2.2DG0328910
AVESA.00010b.r2.5AG0842010	AVESA.00010b.r2.5CG0892550	AVESA.00010b.r2.5DG0967490
AVESA.00010b.r2.4AG0574180	AVESA.00010b.r2.4CG1296730	AVESA.00010b.r2.4DG0718570
AVESA.00010b.r2.5AG0825720	AVESA.00010b.r2.5CG0913700	AVESA.00010b.r2.5DG0983000
AVESA.00010b.r2.6AG1013100	AVESA.00010b.r2.6CG1106900	AVESA.00010b.r2.6DG1186250
AVESA.00010b.r2.2AG0236690	AVESA.00010b.r2.2CG0315740	AVESA.00010b.r2.2DG0366610
AVESA.00010b.r2.2AG0253160	AVESA.00010b.r2.6CG1140390	AVESA.00010b.r2.7DG1351470
AVESA.00010b.r2.1AG0031110	AVESA.00010b.r2.6CG1115300	AVESA.00010b.r2.2DG0386520
AVESA.00010b.r2.7AG1242400	AVESA.00010b.r2.4CG1292290	AVESA.00010b.r2.7DG1366240
AVESA.00010b.r2.2AG0227300	AVESA.00010b.r2.2CG0306360	AVESA.00010b.r2.2DG0376240
AVESA.00010b.r2.6AG1036990	AVESA.00010b.r2.6CG1077520	AVESA.00010b.r2.6DG1163250
AVESA.00010b.r2.3AG0445830	AVESA.00010b.r2.3CG0499590	AVESA.00010b.r2.3DG0546570
AVESA.00010b.r2.4AG0614310	AVESA.00010b.r2.7CG0709540	AVESA.00010b.r2.4DG0757670
AVESA.00010b.r2.5AG0850130	AVESA.00010b.r2.5CG0883760	AVESA.00010b.r2.5DG0959760
AVESA.00010b.r2.7AG1223740	AVESA.00010b.r2.5CG0925260	AVESA.00010b.r2.7DG1384570
AVESA.00010b.r2.5AG0818560	AVESA.00010b.r2.5CG0918650	AVESA.00010b.r2.5DG0990010
AVESA.00010b.r2.2AG0252700	AVESA.00010b.r2.6CG1140030	AVESA.00010b.r2.7DG1351960
AVESA.00010b.r2.6AG1012990	AVESA.00010b.r2.6CG1106810	AVESA.00010b.r2.6DG1186280
AVESA.00010b.r2.2AG0248900	AVESA.00010b.r2.4CG1282030	AVESA.00010b.r2.7DG1355610
AVESA.00010b.r2.6AG1007510	AVESA.00010b.r2.6CG1112140	AVESA.00010b.r2.2DG0383670
AVESA.00010b.r2.5AG0842790	AVESA.00010b.r2.5CG0891660	AVESA.00010b.r2.5DG0966780
AVESA.00010b.r2.7AG1228600	AVESA.00010b.r2.7CG0663850	AVESA.00010b.r2.7DG1379280
AVESA.00010b.r2.4AG0587110	AVESA.00010b.r2.7CG0656370	AVESA.00010b.r2.4DG0731630
AVESA.00010b.r2.4AG0600610	AVESA.00010b.r2.7CG0696290	AVESA.00010b.r2.4DG0744390
AVESA.00010b.r2.5AG0806200	AVESA.00010b.r2.4CG1319180	AVESA.00010b.r2.5DG1001700
AVESA.00010b.r2.2AG0256840	AVESA.00010b.r2.6CG1144270	AVESA.00010b.r2.7DG1347940
AVESA.00010b.r2.3AG0437930	AVESA.00010b.r2.3CG0471380	AVESA.00010b.r2.3DG0538420
AVESA.00010b.r2.7AG1202920	AVESA.00010b.r2.5CG0863900	AVESA.00010b.r2.7DG1338490
AVESA.00010b.r2.2AG0233930	AVESA.00010b.r2.3CG0509770	AVESA.00010b.r2.2DG0369490
AVESA.00010b.r2.7AG1237210	AVESA.00010b.r2.7CG0667750	AVESA.00010b.r2.7DG1371320
AVESA.00010b.r2.5AG0853270	AVESA.00010b.r2.5CG0880710	AVESA.00010b.r2.5DG0956190
AVESA.00010b.r2.7AG1219750	AVESA.00010b.r2.5CG0930010	AVESA.00010b.r2.7DG1388660
AVESA.00010b.r2.4AG0640970	AVESA.00010b.r2.3CG0515050	AVESA.00010b.r2.4DG0768440
AVESA.00010b.r2.6AG1025100	AVESA.00010b.r2.6CG1091420	AVESA.00010b.r2.6DG1174630
AVESA.00010b.r2.4AG0639980	AVESA.00010b.r2.3CG0513940	AVESA.00010b.r2.4DG0767320
AVESA.00010b.r2.6AG1026630	AVESA.00010b.r2.6CG1089550	AVESA.00010b.r2.6DG1173110
AVESA.00010b.r2.4AG0593670	AVESA.00010b.r2.7CG0688770	AVESA.00010b.r2.4DG0737800
AVESA.00010b.r2.2AG0222520	AVESA.00010b.r2.2CG0302250	AVESA.00010b.r2.2DG0327920
AVESA.00010b.r2.2AG0231300	AVESA.00010b.r2.2CG0310640	AVESA.00010b.r2.2DG0372230
AVESA.00010b.r2.1AG0063880	AVESA.00010b.r2.1CG0091930	AVESA.00010b.r2.1DG0182540
AVESA.00010b.r2.2AG0231900	AVESA.00010b.r2.2CG0311370	AVESA.00010b.r2.2DG0371610
AVESA.00010b.r2.6AG1033750	AVESA.00010b.r2.6CG1080730	AVESA.00010b.r2.6DG1166400
AVESA.00010b.r2.7AG1217580	AVESA.00010b.r2.5CG0932240	AVESA.00010b.r2.7DG1390740
AVESA.00010b.r2.5AG0850930	AVESA.00010b.r2.5CG0883120	AVESA.00010b.r2.5DG0958830
AVESA.00010b.r2.3AG0443000	AVESA.00010b.r2.3CG0496460	AVESA.00010b.r2.3DG0543370
AVESA.00010b.r2.7AG1220790	AVESA.00010b.r2.5CG0928610	AVESA.00010b.r2.7DG1387610
AVESA.00010b.r2.5AG0854570	AVESA.00010b.r2.5CG0879460	AVESA.00010b.r2.5DG0954850
AVESA.00010b.r2.1AG0060660	AVESA.00010b.r2.1CG0089060	AVESA.00010b.r2.1DG0179150
AVESA.00010b.r2.5AG0830110	AVESA.00010b.r2.5CG0905620	AVESA.00010b.r2.5DG0979110
AVESA.00010b.r2.4AG0638960	AVESA.00010b.r2.3CG0512830	AVESA.00010b.r2.4DG0766540
AVESA.00010b.r2.3AG0421420	AVESA.00010b.r2.3CG0493200	AVESA.00010b.r2.3DG0522700
AVESA.00010b.r2.1AG0074920	AVESA.00010b.r2.1CG0107610	AVESA.00010b.r2.1DG0193750
AVESA.00010b.r2.7AG1207120	AVESA.00010b.r2.5CG0871020	AVESA.00010b.r2.7DG1342840
AVESA.00010b.r2.6AG1044120	AVESA.00010b.r2.6CG1132320	AVESA.00010b.r2.6DG1156520
AVESA.00010b.r2.7AG1226760	AVESA.00010b.r2.5CG0921370	AVESA.00010b.r2.7DG1381280
AVESA.00010b.r2.5AG0844310	AVESA.00010b.r2.5CG0889790	AVESA.00010b.r2.5DG0965390
AVESA.00010b.r2.3AG0415840	AVESA.00010b.r2.3CG0462930	AVESA.00010b.r2.3DG0517340
AVESA.00010b.r2.1AG0075640	AVESA.00010b.r2.1CG0108540	AVESA.00010b.r2.1DG0194470
AVESA.00010b.r2.7AG1200540	AVESA.00010b.r2.5CG0866370	AVESA.00010b.r2.7DG1336140
AVESA.00010b.r2.7AG1221280	AVESA.00010b.r2.5CG0928060	AVESA.00010b.r2.7DG1387120
AVESA.00010b.r2.4AG0640700	AVESA.00010b.r2.3CG0514750	AVESA.00010b.r2.4DG0768080
AVESA.00010b.r2.1AG0055340	AVESA.00010b.r2.1CG0080970	AVESA.00010b.r2.1DG0173910
AVESA.00010b.r2.6AG1012790	AVESA.00010b.r2.6CG1107030	AVESA.00010b.r2.2DG0379550
AVESA.00010b.r2.2AG0249110	AVESA.00010b.r2.4CG1281840	AVESA.00010b.r2.7DG1355410
AVESA.00010b.r2.5AG0806590	AVESA.00010b.r2.4CG1318580	AVESA.00010b.r2.5DG1001400
AVESA.00010b.r2.1AG0075330	AVESA.00010b.r2.1CG0108230	AVESA.00010b.r2.1DG0194220
AVESA.00010b.r2.4AG0623500	AVESA.00010b.r2.4CG1276880	AVESA.00010b.r2.1DG0129150
AVESA.00010b.r2.5AG0834150	AVESA.00010b.r2.5CG0901120	AVESA.00010b.r2.5DG0975250
AVESA.00010b.r2.5AG0853330	AVESA.00010b.r2.5CG0880630	AVESA.00010b.r2.5DG0956100
AVESA.00010b.r2.6AG1046470	AVESA.00010b.r2.6CG1130090	AVESA.00010b.r2.6DG1154420
AVESA.00010b.r2.7AG1226290	AVESA.00010b.r2.5CG0922040	AVESA.00010b.r2.7DG1381670
AVESA.00010b.r2.4AG0623070	AVESA.00010b.r2.4CG1277330	AVESA.00010b.r2.1DG0129510
AVESA.00010b.r2.3AG0435680	AVESA.00010b.r2.3CG0482510	AVESA.00010b.r2.3DG0536360
AVESA.00010b.r2.2AG0250430	AVESA.00010b.r2.6CG1137990	AVESA.00010b.r2.7DG1354050
AVESA.00010b.r2.6AG1012120	AVESA.00010b.r2.6CG1107940	AVESA.00010b.r2.2DG0380150
AVESA.00010b.r2.6AG1039130	AVESA.00010b.r2.6CG1136950	AVESA.00010b.r2.6DG1161020
AVESA.00010b.r2.2AG0223300	AVESA.00010b.r2.2CG0302810	AVESA.00010b.r2.2DG0327390
AVESA.00010b.r2.3AG0450460	AVESA.00010b.r2.3CG0503680	AVESA.00010b.r2.3DG0551130
AVESA.00010b.r2.5AG0807180	AVESA.00010b.r2.4CG1317450	AVESA.00010b.r2.5DG1000560
AVESA.00010b.r2.4AG0632150	AVESA.00010b.r2.3CG0506120	AVESA.00010b.r2.3DG0552440
AVESA.00010b.r2.1AG0073500	AVESA.00010b.r2.1CG0105760	AVESA.00010b.r2.1DG0192320
AVESA.00010b.r2.4AG0622190	AVESA.00010b.r2.4CG1278180	AVESA.00010b.r2.1DG0130310
AVESA.00010b.r2.4AG0601980	AVESA.00010b.r2.7CG0697660	AVESA.00010b.r2.4DG0745860
AVESA.00010b.r2.4AG0636610	AVESA.00010b.r2.3CG0510860	AVESA.00010b.r2.3DG0557390
AVESA.00010b.r2.4AG0617230	AVESA.00010b.r2.7CG0712290	AVESA.00010b.r2.4DG0760600
AVESA.00010b.r2.5AG0818330	AVESA.00010b.r2.5CG0918960	AVESA.00010b.r2.5DG0990250
AVESA.00010b.r2.4AG0584670	AVESA.00010b.r2.7CG0655580	AVESA.00010b.r2.4DG0729340
AVESA.00010b.r2.2AG0230090	AVESA.00010b.r2.2CG0309320	AVESA.00010b.r2.2DG0373420
AVESA.00010b.r2.7AG1221500	AVESA.00010b.r2.5CG0927770	AVESA.00010b.r2.7DG1386870
AVESA.00010b.r2.5AG0856640	AVESA.00010b.r2.5CG0877500	AVESA.00010b.r2.5DG0952790
AVESA.00010b.r2.6AG1034090	AVESA.00010b.r2.6CG1080480	AVESA.00010b.r2.6DG1166160
AVESA.00010b.r2.2AG0231770	AVESA.00010b.r2.2CG0311160	AVESA.00010b.r2.2DG0371740
AVESA.00010b.r2.6AG1033790	AVESA.00010b.r2.6CG1080680	AVESA.00010b.r2.6DG1166360
AVESA.00010b.r2.5AG0807730	AVESA.00010b.r2.4CG1317250	AVESA.00010b.r2.5DG0999900
AVESA.00010b.r2.5AG0807370	AVESA.00010b.r2.4CG1316910	AVESA.00010b.r2.5DG1000200
AVESA.00010b.r2.4AG0629850	AVESA.00010b.r2.4CG1270150	AVESA.00010b.r2.1DG0122600
AVESA.00010b.r2.6AG1026470	AVESA.00010b.r2.6CG1089690	AVESA.00010b.r2.6DG1173230
AVESA.00010b.r2.6AG1032880	AVESA.00010b.r2.6CG1081640	AVESA.00010b.r2.6DG1167210
AVESA.00010b.r2.7AG1205930	AVESA.00010b.r2.5CG0869980	AVESA.00010b.r2.7DG1341550
AVESA.00010b.r2.6AG1046400	AVESA.00010b.r2.6CG1130150	AVESA.00010b.r2.6DG1154470
AVESA.00010b.r2.7AG1245130	AVESA.00010b.r2.4CG1288940	AVESA.00010b.r2.7DG1362910
AVESA.00010b.r2.1AG0073070	AVESA.00010b.r2.1CG0105030	AVESA.00010b.r2.1DG0191850
AVESA.00010b.r2.3AG0449230	AVESA.00010b.r2.3CG0503050	AVESA.00010b.r2.3DG0550120
AVESA.00010b.r2.3AG0414660	AVESA.00010b.r2.3CG0461790	AVESA.00010b.r2.3DG0556750
AVESA.00010b.r2.4AG0590100	AVESA.00010b.r2.7CG0684890	AVESA.00010b.r2.4DG0734440
AVESA.00010b.r2.2AG0260160	AVESA.00010b.r2.6CG1147580	AVESA.00010b.r2.7DG1344770
AVESA.00010b.r2.6AG1011270	AVESA.00010b.r2.6CG1109190	AVESA.00010b.r2.2DG0381040
AVESA.00010b.r2.4AG0594110	AVESA.00010b.r2.7CG0689220	AVESA.00010b.r2.4DG0738230
AVESA.00010b.r2.4AG0594100	AVESA.00010b.r2.7CG0689200	AVESA.00010b.r2.4DG0738220
AVESA.00010b.r2.7AG1221260	AVESA.00010b.r2.5CG0928540	AVESA.00010b.r2.7DG1387140
AVESA.00010b.r2.5AG0855630	AVESA.00010b.r2.5CG0878370	AVESA.00010b.r2.5DG0953600
AVESA.00010b.r2.4AG0639040	AVESA.00010b.r2.3CG0512950	AVESA.00010b.r2.4DG0766600
AVESA.00010b.r2.2AG0257480	AVESA.00010b.r2.6CG1144980	AVESA.00010b.r2.7DG1347210
AVESA.00010b.r2.6AG1006490	AVESA.00010b.r2.6CG1110840	AVESA.00010b.r2.2DG0382620
AVESA.00010b.r2.4AG0637590	AVESA.00010b.r2.3CG0511700	AVESA.00010b.r2.4DG0765270
AVESA.00010b.r2.3AG0439880	AVESA.00010b.r2.3CG0469330	AVESA.00010b.r2.3DG0540320
AVESA.00010b.r2.5AG0809050	AVESA.00010b.r2.4CG1315520	AVESA.00010b.r2.5DG0998780
AVESA.00010b.r2.7AG1219620	AVESA.00010b.r2.5CG0930240	AVESA.00010b.r2.7DG1388780
AVESA.00010b.r2.4AG0619720	AVESA.00010b.r2.7CG0714690	AVESA.00010b.r2.4DG0763200
AVESA.00010b.r2.4AG0598620	AVESA.00010b.r2.7CG0693870	AVESA.00010b.r2.4DG0742520
AVESA.00010b.r2.2AG0258260	AVESA.00010b.r2.6CG1145770	AVESA.00010b.r2.7DG1346580
AVESA.00010b.r2.5AG0808900	AVESA.00010b.r2.4CG1315770	AVESA.00010b.r2.5DG0998980
AVESA.00010b.r2.6AG1010540	AVESA.00010b.r2.6CG1109930	AVESA.00010b.r2.2DG0381590
AVESA.00010b.r2.6AG1017280	AVESA.00010b.r2.6CG1102290	AVESA.00010b.r2.6DG1182180
AVESA.00010b.r2.5AG0833150	AVESA.00010b.r2.5CG0902030	AVESA.00010b.r2.5DG0976140
AVESA.00010b.r2.4AG0593520	AVESA.00010b.r2.7CG0688520	AVESA.00010b.r2.4DG0737510
AVESA.00010b.r2.7AG1220660	AVESA.00010b.r2.5CG0928820	AVESA.00010b.r2.7DG1387740
AVESA.00010b.r2.7AG1221240	AVESA.00010b.r2.5CG0928510	AVESA.00010b.r2.7DG1387160
AVESA.00010b.r2.6AG1030700	AVESA.00010b.r2.6CG1083970	AVESA.00010b.r2.6DG1169120
AVESA.00010b.r2.2AG0235720	AVESA.00010b.r2.2CG0314870	AVESA.00010b.r2.2DG0367690
AVESA.00010b.r2.1AG0061600	AVESA.00010b.r2.1CG0088030	AVESA.00010b.r2.1DG0180070
AVESA.00010b.r2.2AG0250680	AVESA.00010b.r2.6CG1138190	AVESA.00010b.r2.7DG1353820
AVESA.00010b.r2.6AG1011820	AVESA.00010b.r2.6CG1108290	AVESA.00010b.r2.2DG0380490
AVESA.00010b.r2.4AG0636880	AVESA.00010b.r2.3CG0511080	AVESA.00010b.r2.3DG0557540
AVESA.00010b.r2.4AG0598410	AVESA.00010b.r2.7CG0693580	AVESA.00010b.r2.4DG0742230
AVESA.00010b.r2.4AG0582740	AVESA.00010b.r2.7CG0654670	AVESA.00010b.r2.4DG0727250
AVESA.00010b.r2.4AG0598100	AVESA.00010b.r2.7CG0693230	AVESA.00010b.r2.4DG0741980
AVESA.00010b.r2.5AG0812250	AVESA.00010b.r2.7CG0657250	AVESA.00010b.r2.5DG0995950
AVESA.00010b.r2.4AG0624120	AVESA.00010b.r2.4CG1275940	AVESA.00010b.r2.1DG0128420
AVESA.00010b.r2.2AG0211560	AVESA.00010b.r2.2CG0290250	AVESA.00010b.r2.2DG0338720
AVESA.00010b.r2.4AG0611360	AVESA.00010b.r2.7CG0706460	AVESA.00010b.r2.4DG0754610
AVESA.00010b.r2.2AG0238400	AVESA.00010b.r2.2CG0317230	AVESA.00010b.r2.2DG0365040
AVESA.00010b.r2.5AG0849330	AVESA.00010b.r2.5CG0884430	AVESA.00010b.r2.5DG0960410
AVESA.00010b.r2.6AG1045830	AVESA.00010b.r2.6CG1130730	AVESA.00010b.r2.6DG1154960
AVESA.00010b.r2.7AG1206210	AVESA.00010b.r2.5CG0870160	AVESA.00010b.r2.7DG1341830
AVESA.00010b.r2.1AG0074690	AVESA.00010b.r2.1CG0107360	AVESA.00010b.r2.1DG0193580
AVESA.00010b.r2.3AG0421290	AVESA.00010b.r2.3CG0493460	AVESA.00010b.r2.3DG0522580
AVESA.00010b.r2.6AG1036530	AVESA.00010b.r2.6CG1077990	AVESA.00010b.r2.6DG1163760
AVESA.00010b.r2.6AG1012740	AVESA.00010b.r2.6CG1107130	AVESA.00010b.r2.2DG0379600
AVESA.00010b.r2.2AG0249260	AVESA.00010b.r2.4CG1281710	AVESA.00010b.r2.7DG1355290
AVESA.00010b.r2.2AG0230770	AVESA.00010b.r2.2CG0310160	AVESA.00010b.r2.2DG0372760
AVESA.00010b.r2.6AG1034660	AVESA.00010b.r2.6CG1080030	AVESA.00010b.r2.6DG1165580
AVESA.00010b.r2.2AG0226720	AVESA.00010b.r2.2CG0305780	AVESA.00010b.r2.2DG0376840
AVESA.00010b.r2.6AG1037300	AVESA.00010b.r2.6CG1077220	AVESA.00010b.r2.6DG1162980
AVESA.00010b.r2.4AG0621860	AVESA.00010b.r2.4CG1278560	AVESA.00010b.r2.1DG0130890
AVESA.00010b.r2.4AG0628970	AVESA.00010b.r2.4CG1270990	AVESA.00010b.r2.1DG0123580
AVESA.00010b.r2.1AG0027990	AVESA.00010b.r2.6CG1118810	AVESA.00010b.r2.2DG0389640
AVESA.00010b.r2.4AG0615350	AVESA.00010b.r2.7CG0710590	AVESA.00010b.r2.4DG0758830
AVESA.00010b.r2.2AG0218600	AVESA.00010b.r2.2CG0297810	AVESA.00010b.r2.2DG0331720
AVESA.00010b.r2.6AG1049560	AVESA.00010b.r2.6CG1126700	AVESA.00010b.r2.6DG1150860
AVESA.00010b.r2.1AG0064200	AVESA.00010b.r2.1CG0092400	AVESA.00010b.r2.1DG0182800
AVESA.00010b.r2.5AG0858470	AVESA.00010b.r2.5CG0875780	AVESA.00010b.r2.5DG0951090
AVESA.00010b.r2.4AG0598220	AVESA.00010b.r2.7CG0693410	AVESA.00010b.r2.4DG0742060
AVESA.00010b.r2.4AG0583090	AVESA.00010b.r2.7CG0654750	AVESA.00010b.r2.4DG0727570
AVESA.00010b.r2.6AG1025130	AVESA.00010b.r2.6CG1091410	AVESA.00010b.r2.6DG1174620
AVESA.00010b.r2.7AG1248600	AVESA.00010b.r2.4CG1285320	AVESA.00010b.r2.7DG1359230
AVESA.00010b.r2.1AG0072680	AVESA.00010b.r2.1CG0103150	AVESA.00010b.r2.1DG0191260
AVESA.00010b.r2.4AG0639260	AVESA.00010b.r2.3CG0513160	AVESA.00010b.r2.4DG0766750
AVESA.00010b.r2.3AG0427310	AVESA.00010b.r2.3CG0486100	AVESA.00010b.r2.3DG0528530
AVESA.00010b.r2.4AG0594440	AVESA.00010b.r2.7CG0689770	AVESA.00010b.r2.4DG0738580
AVESA.00010b.r2.5AG0819740	AVESA.00010b.r2.5CG0916910	AVESA.00010b.r2.5DG0988900
AVESA.00010b.r2.5AG0833400	AVESA.00010b.r2.5CG0901820	AVESA.00010b.r2.5DG0975890
AVESA.00010b.r2.6AG1049270	AVESA.00010b.r2.6CG1127010	AVESA.00010b.r2.6DG1151130
AVESA.00010b.r2.2AG0251330	AVESA.00010b.r2.6CG1138640	AVESA.00010b.r2.7DG1353190
AVESA.00010b.r2.7AG1223070	AVESA.00010b.r2.5CG0925820	AVESA.00010b.r2.7DG1386090
AVESA.00010b.r2.3AG0444940	AVESA.00010b.r2.3CG0498340	AVESA.00010b.r2.3DG0545470
AVESA.00010b.r2.6AG1014690	AVESA.00010b.r2.6CG1105280	AVESA.00010b.r2.6DG1184660
AVESA.00010b.r2.2AG0246960	AVESA.00010b.r2.4CG1284190	AVESA.00010b.r2.7DG1357890
AVESA.00010b.r2.6AG1035790	AVESA.00010b.r2.6CG1078720	AVESA.00010b.r2.6DG1164440
AVESA.00010b.r2.2AG0229200	AVESA.00010b.r2.2CG0308320	AVESA.00010b.r2.2DG0374410
AVESA.00010b.r2.3AG0418500	AVESA.00010b.r2.3CG0465940	AVESA.00010b.r2.3DG0519830
AVESA.00010b.r2.1AG0073910	AVESA.00010b.r2.1CG0106400	AVESA.00010b.r2.1DG0192730
AVESA.00010b.r2.5AG0852600	AVESA.00010b.r2.5CG0881380	AVESA.00010b.r2.5DG0956840
AVESA.00010b.r2.5AG0810480	AVESA.00010b.r2.4CG1313740	AVESA.00010b.r2.5DG0997510
AVESA.00010b.r2.3AG0444200	AVESA.00010b.r2.3CG0497620	AVESA.00010b.r2.3DG0544790
AVESA.00010b.r2.4AG0629170	AVESA.00010b.r2.4CG1270710	AVESA.00010b.r2.1DG0123360
AVESA.00010b.r2.6AG1049230	AVESA.00010b.r2.6CG1127040	AVESA.00010b.r2.6DG1151190
AVESA.00010b.r2.2AG0229030	AVESA.00010b.r2.2CG0308080	AVESA.00010b.r2.2DG0374580
AVESA.00010b.r2.6AG1035940	AVESA.00010b.r2.6CG1078580	AVESA.00010b.r2.6DG1164330
AVESA.00010b.r2.1AG0058980	AVESA.00010b.r2.1CG0085270	AVESA.00010b.r2.1DG0177440
AVESA.00010b.r2.4AG0631300	AVESA.00010b.r2.4CG1268850	AVESA.00010b.r2.1DG0121080
AVESA.00010b.r2.5AG0852750	AVESA.00010b.r2.5CG0881300	AVESA.00010b.r2.5DG0956690
AVESA.00010b.r2.4AG0617400	AVESA.00010b.r2.7CG0712430	AVESA.00010b.r2.4DG0760750
AVESA.00010b.r2.4AG0596190	AVESA.00010b.r2.7CG0691520	AVESA.00010b.r2.4DG0740240
AVESA.00010b.r2.3AG0449960	AVESA.00010b.r2.3CG0504180	AVESA.00010b.r2.3DG0550720
AVESA.00010b.r2.7AG1206960	AVESA.00010b.r2.5CG0870910	AVESA.00010b.r2.7DG1342710
AVESA.00010b.r2.6AG1044320	AVESA.00010b.r2.6CG1132210	AVESA.00010b.r2.6DG1156360
AVESA.00010b.r2.3AG0420060	AVESA.00010b.r2.3CG0467570	AVESA.00010b.r2.3DG0521270
AVESA.00010b.r2.6AG1031270	AVESA.00010b.r2.6CG1083440	AVESA.00010b.r2.6DG1168570
AVESA.00010b.r2.3AG0425650	AVESA.00010b.r2.3CG0488600	AVESA.00010b.r2.3DG0526250
AVESA.00010b.r2.3AG0424760	AVESA.00010b.r2.3CG0489400	AVESA.00010b.r2.3DG0525410
AVESA.00010b.r2.2AG0254070	AVESA.00010b.r2.6CG1141220	AVESA.00010b.r2.7DG1350490
AVESA.00010b.r2.6AG1035460	AVESA.00010b.r2.6CG1078980	AVESA.00010b.r2.6DG1164700
AVESA.00010b.r2.2AG0229550	AVESA.00010b.r2.2CG0308730	AVESA.00010b.r2.2DG0374090
AVESA.00010b.r2.1AG0060550	AVESA.00010b.r2.1CG0089160	AVESA.00010b.r2.1DG0179060
AVESA.00010b.r2.6AG1028080	AVESA.00010b.r2.6CG1087650	AVESA.00010b.r2.6DG1171770
AVESA.00010b.r2.7AG1227130	AVESA.00010b.r2.7CG0661790	AVESA.00010b.r2.7DG1380830
AVESA.00010b.r2.1AG0055440	AVESA.00010b.r2.1CG0081090	AVESA.00010b.r2.1DG0174020
AVESA.00010b.r2.2AG0257020	AVESA.00010b.r2.6CG1144510	AVESA.00010b.r2.7DG1347690
AVESA.00010b.r2.6AG1006860	AVESA.00010b.r2.6CG1111180	AVESA.00010b.r2.2DG0383000
AVESA.00010b.r2.6AG1037420	AVESA.00010b.r2.6CG1077070	AVESA.00010b.r2.6DG1162850
AVESA.00010b.r2.2AG0243790	AVESA.00010b.r2.2CG0322350	AVESA.00010b.r2.2DG0359670
AVESA.00010b.r2.2AG0242570	AVESA.00010b.r2.2CG0320960	AVESA.00010b.r2.2DG0360910
AVESA.00010b.r2.2AG0224750	AVESA.00010b.r2.2CG0304130	AVESA.00010b.r2.2DG0378640
AVESA.00010b.r2.4AG0591540	AVESA.00010b.r2.7CG0686650	AVESA.00010b.r2.4DG0735460
AVESA.00010b.r2.6AG1014080	AVESA.00010b.r2.6CG1105790	AVESA.00010b.r2.6DG1185340
AVESA.00010b.r2.7AG1245230	AVESA.00010b.r2.4CG1288840	AVESA.00010b.r2.7DG1362650
AVESA.00010b.r2.4AG0640660	AVESA.00010b.r2.3CG0514710	AVESA.00010b.r2.4DG0768010
AVESA.00010b.r2.1AG0074410	AVESA.00010b.r2.1CG0106890	AVESA.00010b.r2.1DG0193230
AVESA.00010b.r2.6AG1013140	AVESA.00010b.r2.6CG1106730	AVESA.00010b.r2.6DG1186150
AVESA.00010b.r2.4AG0637380	AVESA.00010b.r2.3CG0511510	AVESA.00010b.r2.4DG0764970
AVESA.00010b.r2.4AG0640580	AVESA.00010b.r2.3CG0514640	AVESA.00010b.r2.4DG0767940
AVESA.00010b.r2.1AG0055430	AVESA.00010b.r2.1CG0081080	AVESA.00010b.r2.1DG0174010
AVESA.00010b.r2.5AG0846510	AVESA.00010b.r2.5CG0887660	AVESA.00010b.r2.5DG0963340
AVESA.00010b.r2.4AG0578980	AVESA.00010b.r2.4CG1304580	AVESA.00010b.r2.4DG0723600
AVESA.00010b.r2.5AG0801680	AVESA.00010b.r2.4CG1325260	AVESA.00010b.r2.1DG0138980
AVESA.00010b.r2.6AG1023800	AVESA.00010b.r2.6CG1093390	AVESA.00010b.r2.6DG1176080
AVESA.00010b.r2.7AG1248770	AVESA.00010b.r2.4CG1285100	AVESA.00010b.r2.7DG1358910
AVESA.00010b.r2.2AG0212640	AVESA.00010b.r2.2CG0291300	AVESA.00010b.r2.2DG0337710
AVESA.00010b.r2.4AG0609640	AVESA.00010b.r2.7CG0705090	AVESA.00010b.r2.4DG0753050
AVESA.00010b.r2.5AG0857370	AVESA.00010b.r2.5CG0876830	AVESA.00010b.r2.5DG0952110
AVESA.00010b.r2.5AG0794980	AVESA.00010b.r2.4CG1280120	AVESA.00010b.r2.1DG0132220
AVESA.00010b.r2.3AG0424740	AVESA.00010b.r2.3CG0489420	AVESA.00010b.r2.3DG0525390
AVESA.00010b.r2.7AG1208100	AVESA.00010b.r2.5CG0871820	AVESA.00010b.r2.7DG1399560
AVESA.00010b.r2.5AG0844070	AVESA.00010b.r2.5CG0889540	AVESA.00010b.r2.5DG0965700
AVESA.00010b.r2.4AG0639890	AVESA.00010b.r2.3CG0513850	AVESA.00010b.r2.4DG0767270
AVESA.00010b.r2.6AG1007300	AVESA.00010b.r2.6CG1111810	AVESA.00010b.r2.2DG0383520
AVESA.00010b.r2.6AG1027270	AVESA.00010b.r2.6CG1088690	AVESA.00010b.r2.6DG1172410
AVESA.00010b.r2.4AG0601520	AVESA.00010b.r2.7CG0697140	AVESA.00010b.r2.4DG0745360
AVESA.00010b.r2.5AG0825660	AVESA.00010b.r2.5CG0913790	AVESA.00010b.r2.5DG0982940
AVESA.00010b.r2.4AG0574200	AVESA.00010b.r2.4CG1296710	AVESA.00010b.r2.4DG0718600
AVESA.00010b.r2.5AG0814790	AVESA.00010b.r2.7CG0659910	AVESA.00010b.r2.5DG0993500
AVESA.00010b.r2.7AG1243410	AVESA.00010b.r2.4CG1290950	AVESA.00010b.r2.7DG1365160
AVESA.00010b.r2.4AG0639330	AVESA.00010b.r2.3CG0513220	AVESA.00010b.r2.4DG0766800
AVESA.00010b.r2.4AG0641020	AVESA.00010b.r2.3CG0515100	AVESA.00010b.r2.4DG0768500
AVESA.00010b.r2.1AG0054960	AVESA.00010b.r2.1CG0080640	AVESA.00010b.r2.1DG0173490
AVESA.00010b.r2.6AG1032710	AVESA.00010b.r2.6CG1081970	AVESA.00010b.r2.6DG1167360
AVESA.00010b.r2.2AG0238230	AVESA.00010b.r2.2CG0317050	AVESA.00010b.r2.2DG0365210
AVESA.00010b.r2.4AG0608060	AVESA.00010b.r2.7CG0703720	AVESA.00010b.r2.4DG0751620
AVESA.00010b.r2.2AG0214310	AVESA.00010b.r2.2CG0293040	AVESA.00010b.r2.2DG0336220
AVESA.00010b.r2.6AG1030680	AVESA.00010b.r2.6CG1083950	AVESA.00010b.r2.6DG1169150
AVESA.00010b.r2.4AG0641370	AVESA.00010b.r2.3CG0515470	AVESA.00010b.r2.4DG0768770
AVESA.00010b.r2.1AG0054640	AVESA.00010b.r2.1CG0080040	AVESA.00010b.r2.1DG0173240
AVESA.00010b.r2.4AG0624880	AVESA.00010b.r2.4CG1275200	AVESA.00010b.r2.1DG0127620
AVESA.00010b.r2.5AG0810920	AVESA.00010b.r2.4CG1311140	AVESA.00010b.r2.5DG0997120
AVESA.00010b.r2.2AG0212070	AVESA.00010b.r2.2CG0290610	AVESA.00010b.r2.2DG0338260
AVESA.00010b.r2.4AG0611010	AVESA.00010b.r2.7CG0706190	AVESA.00010b.r2.4DG0754330
AVESA.00010b.r2.6AG1031470	AVESA.00010b.r2.6CG1083340	AVESA.00010b.r2.6DG1168440
AVESA.00010b.r2.2AG0234620	AVESA.00010b.r2.2CG0313950	AVESA.00010b.r2.2DG0368850
AVESA.00010b.r2.1AG0055210	AVESA.00010b.r2.1CG0080880	AVESA.00010b.r2.1DG0173810
AVESA.00010b.r2.4AG0599100	AVESA.00010b.r2.7CG0694260	AVESA.00010b.r2.4DG0742870
AVESA.00010b.r2.4AG0583310	AVESA.00010b.r2.7CG0654920	AVESA.00010b.r2.4DG0727810
AVESA.00010b.r2.1AG0024940	AVESA.00010b.r2.6CG1121980	AVESA.00010b.r2.2DG0392900
AVESA.00010b.r2.4AG0596650	AVESA.00010b.r2.7CG0691850	AVESA.00010b.r2.4DG0740590
AVESA.00010b.r2.5AG0815630	AVESA.00010b.r2.7CG0660960	AVESA.00010b.r2.5DG0992800
AVESA.00010b.r2.3AG0438240	AVESA.00010b.r2.3CG0471110	AVESA.00010b.r2.3DG0538730
AVESA.00010b.r2.6AG1040420	AVESA.00010b.r2.6CG1135790	AVESA.00010b.r2.6DG1159870
AVESA.00010b.r2.2AG0221010	AVESA.00010b.r2.2CG0300720	AVESA.00010b.r2.2DG0329200
AVESA.00010b.r2.2AG0210670	AVESA.00010b.r2.2CG0289060	AVESA.00010b.r2.2DG0340060
AVESA.00010b.r2.3AG0434560	AVESA.00010b.r2.3CG0471680	AVESA.00010b.r2.3DG0535510
AVESA.00010b.r2.4AG0636760	AVESA.00010b.r2.3CG0511000	AVESA.00010b.r2.3DG0557450
AVESA.00010b.r2.4AG0598680	AVESA.00010b.r2.7CG0693920	AVESA.00010b.r2.4DG0742600
AVESA.00010b.r2.7AG1222470	AVESA.00010b.r2.5CG0926500	AVESA.00010b.r2.7DG1385450
AVESA.00010b.r2.1AG0066420	AVESA.00010b.r2.1CG0095830	AVESA.00010b.r2.1DG0185340
AVESA.00010b.r2.5AG0811820	AVESA.00010b.r2.7CG0654620	AVESA.00010b.r2.5DG0996270
AVESA.00010b.r2.4AG0598450	AVESA.00010b.r2.7CG0693610	AVESA.00010b.r2.4DG0742290
AVESA.00010b.r2.2AG0236260	AVESA.00010b.r2.2CG0315400	AVESA.00010b.r2.2DG0367150
AVESA.00010b.r2.6AG1030530	AVESA.00010b.r2.6CG1084300	AVESA.00010b.r2.6DG1169260
AVESA.00010b.r2.2AG0234080	AVESA.00010b.r2.2CG0313330	AVESA.00010b.r2.2DG0369360
AVESA.00010b.r2.6AG1031770	AVESA.00010b.r2.6CG1082970	AVESA.00010b.r2.6DG1168070
AVESA.00010b.r2.4AG0612300	AVESA.00010b.r2.7CG0707520	AVESA.00010b.r2.4DG0755640
AVESA.00010b.r2.3AG0414820	AVESA.00010b.r2.3CG0461940	AVESA.00010b.r2.3DG0556480
AVESA.00010b.r2.5AG0839320	AVESA.00010b.r2.5CG0895070	AVESA.00010b.r2.5DG0970490
AVESA.00010b.r2.4AG0628520	AVESA.00010b.r2.4CG1271410	AVESA.00010b.r2.1DG0123980
AVESA.00010b.r2.2AG0208170	AVESA.00010b.r2.2CG0279960	AVESA.00010b.r2.2DG0341280
AVESA.00010b.r2.5AG0843980	AVESA.00010b.r2.5CG0889480	AVESA.00010b.r2.5DG0965760
AVESA.00010b.r2.6AG1009990	AVESA.00010b.r2.6CG1110370	AVESA.00010b.r2.2DG0382200
AVESA.00010b.r2.6AG1026430	AVESA.00010b.r2.6CG1089720	AVESA.00010b.r2.6DG1173270
AVESA.00010b.r2.4AG0588790	AVESA.00010b.r2.7CG0683500	AVESA.00010b.r2.4DG0733300
AVESA.00010b.r2.4AG0632770	AVESA.00010b.r2.3CG0506890	AVESA.00010b.r2.3DG0553220
AVESA.00010b.r2.3AG0451100	AVESA.00010b.r2.3CG0505120	AVESA.00010b.r2.3DG0551740
AVESA.00010b.r2.4AG0632590	AVESA.00010b.r2.3CG0506640	AVESA.00010b.r2.3DG0552970
AVESA.00010b.r2.7AG1224210	AVESA.00010b.r2.5CG0924660	AVESA.00010b.r2.7DG1384140
AVESA.00010b.r2.5AG0849440	AVESA.00010b.r2.5CG0884350	AVESA.00010b.r2.5DG0960330
AVESA.00010b.r2.6AG1029120	AVESA.00010b.r2.6CG1086070	AVESA.00010b.r2.6DG1170590
AVESA.00010b.r2.6AG1029850	AVESA.00010b.r2.6CG1085120	AVESA.00010b.r2.6DG1169950
AVESA.00010b.r2.2AG0237280	AVESA.00010b.r2.2CG0316260	AVESA.00010b.r2.2DG0366030
AVESA.00010b.r2.6AG1028550	AVESA.00010b.r2.6CG1086680	AVESA.00010b.r2.6DG1171200
AVESA.00010b.r2.6AG1036350	AVESA.00010b.r2.6CG1078230	AVESA.00010b.r2.6DG1163910
AVESA.00010b.r2.2AG0228310	AVESA.00010b.r2.2CG0307380	AVESA.00010b.r2.2DG0375270
AVESA.00010b.r2.4AG0637400	AVESA.00010b.r2.3CG0511530	AVESA.00010b.r2.4DG0764990
AVESA.00010b.r2.2AG0231700	AVESA.00010b.r2.2CG0311100	AVESA.00010b.r2.2DG0371830
AVESA.00010b.r2.6AG1033850	AVESA.00010b.r2.6CG1080620	AVESA.00010b.r2.6DG1166310
AVESA.00010b.r2.4AG0632280	AVESA.00010b.r2.3CG0506340	AVESA.00010b.r2.3DG0552650
AVESA.00010b.r2.4AG0613480	AVESA.00010b.r2.7CG0708560	AVESA.00010b.r2.4DG0756850
AVESA.00010b.r2.3AG0431190	AVESA.00010b.r2.3CG0475510	AVESA.00010b.r2.3DG0532530
AVESA.00010b.r2.5AG0796650	AVESA.00010b.r2.4CG1332050	AVESA.00010b.r2.1DG0133960
AVESA.00010b.r2.2AG0210750	AVESA.00010b.r2.2CG0289140	AVESA.00010b.r2.2DG0340020
AVESA.00010b.r2.4AG0611670	AVESA.00010b.r2.7CG0706810	AVESA.00010b.r2.4DG0754960
AVESA.00010b.r2.4AG0597460	AVESA.00010b.r2.7CG0692600	AVESA.00010b.r2.4DG0741330
AVESA.00010b.r2.3AG0451460	AVESA.00010b.r2.4CG1268410	AVESA.00010b.r2.1DG0120540
AVESA.00010b.r2.2AG0219450	AVESA.00010b.r2.2CG0298920	AVESA.00010b.r2.2DG0330640
AVESA.00010b.r2.2AG0247980	AVESA.00010b.r2.4CG1283020	AVESA.00010b.r2.7DG1356710
AVESA.00010b.r2.6AG1017550	AVESA.00010b.r2.6CG1102140	AVESA.00010b.r2.6DG1181760
AVESA.00010b.r2.7AG1247300	AVESA.00010b.r2.4CG1286780	AVESA.00010b.r2.7DG1360390
AVESA.00010b.r2.5AG0849230	AVESA.00010b.r2.5CG0884580	AVESA.00010b.r2.5DG0960560
AVESA.00010b.r2.7AG1224540	AVESA.00010b.r2.5CG0924100	AVESA.00010b.r2.7DG1383780
AVESA.00010b.r2.7AG1206430	AVESA.00010b.r2.5CG0870470	AVESA.00010b.r2.7DG1342080
AVESA.00010b.r2.6AG1045340	AVESA.00010b.r2.6CG1131180	AVESA.00010b.r2.6DG1155320
AVESA.00010b.r2.6AG1033070	AVESA.00010b.r2.6CG1081370	AVESA.00010b.r2.6DG1167020
AVESA.00010b.r2.6AG1052210	AVESA.00010b.r2.2CG0272690	AVESA.00010b.r2.2DG0352730
AVESA.00010b.r2.2AG0216970	AVESA.00010b.r2.2CG0296100	AVESA.00010b.r2.2DG0333240
AVESA.00010b.r2.6AG1011230	AVESA.00010b.r2.6CG1109210	AVESA.00010b.r2.2DG0381070
AVESA.00010b.r2.2AG0259670	AVESA.00010b.r2.6CG1147060	AVESA.00010b.r2.7DG1345140
AVESA.00010b.r2.3AG0450940	AVESA.00010b.r2.3CG0504960	AVESA.00010b.r2.3DG0551620
AVESA.00010b.r2.6AG1027670	AVESA.00010b.r2.6CG1088310	AVESA.00010b.r2.6DG1172110
AVESA.00010b.r2.7AG1208430	AVESA.00010b.r2.5CG0872060	AVESA.00010b.r2.7DG1399370
AVESA.00010b.r2.6AG1042460	AVESA.00010b.r2.6CG1133540	AVESA.00010b.r2.6DG1157770
AVESA.00010b.r2.6AG1008050	AVESA.00010b.r2.6CG1112650	AVESA.00010b.r2.2DG0384070
AVESA.00010b.r2.2AG0255930	AVESA.00010b.r2.6CG1142910	AVESA.00010b.r2.7DG1349170
AVESA.00010b.r2.4AG0632600	AVESA.00010b.r2.3CG0506650	AVESA.00010b.r2.3DG0553000
AVESA.00010b.r2.4AG0638190	AVESA.00010b.r2.3CG0512150	AVESA.00010b.r2.4DG0765820
AVESA.00010b.r2.4AG0637520	AVESA.00010b.r2.3CG0511640	AVESA.00010b.r2.4DG0765160
AVESA.00010b.r2.6AG1029640	AVESA.00010b.r2.6CG1085370	AVESA.00010b.r2.6DG1170170
AVESA.00010b.r2.4AG0632860	AVESA.00010b.r2.3CG0507040	AVESA.00010b.r2.3DG0553260
AVESA.00010b.r2.6AG1029800	AVESA.00010b.r2.6CG1085180	AVESA.00010b.r2.6DG1169990
AVESA.00010b.r2.2AG0237460	AVESA.00010b.r2.2CG0316450	AVESA.00010b.r2.2DG0365860
AVESA.00010b.r2.5AG0795790	AVESA.00010b.r2.4CG1331040	AVESA.00010b.r2.1DG0133010
AVESA.00010b.r2.3AG0443620	AVESA.00010b.r2.3CG0497010	AVESA.00010b.r2.3DG0544120
AVESA.00010b.r2.5AG0851030	AVESA.00010b.r2.5CG0882960	AVESA.00010b.r2.5DG0958760
AVESA.00010b.r2.6AG1028270	AVESA.00010b.r2.6CG1087310	AVESA.00010b.r2.6DG1171550
AVESA.00010b.r2.5AG0851050	AVESA.00010b.r2.5CG0882920	AVESA.00010b.r2.5DG0958730
AVESA.00010b.r2.7AG1217760	AVESA.00010b.r2.5CG0932050	AVESA.00010b.r2.7DG1390540
AVESA.00010b.r2.1AG0071190	AVESA.00010b.r2.1CG0098410	AVESA.00010b.r2.1DG0189900
AVESA.00010b.r2.4AG0624260	AVESA.00010b.r2.4CG1275800	AVESA.00010b.r2.1DG0128290
AVESA.00010b.r2.1AG0055200	AVESA.00010b.r2.1CG0080870	AVESA.00010b.r2.1DG0173800
AVESA.00010b.r2.4AG0608930	AVESA.00010b.r2.7CG0704340	AVESA.00010b.r2.4DG0752360
AVESA.00010b.r2.6AG1055530	AVESA.00010b.r2.2CG0269120	AVESA.00010b.r2.2DG0356170
AVESA.00010b.r2.6AG1009530	AVESA.00010b.r2.4CG1310100	AVESA.00010b.r2.2DG0386010
AVESA.00010b.r2.1AG0058450	AVESA.00010b.r2.1CG0084790	AVESA.00010b.r2.1DG0176840
AVESA.00010b.r2.2AG0252600	AVESA.00010b.r2.6CG1139940	AVESA.00010b.r2.7DG1352020
AVESA.00010b.r2.3AG0438260	AVESA.00010b.r2.3CG0471080	AVESA.00010b.r2.3DG0538770
AVESA.00010b.r2.3AG0438250	AVESA.00010b.r2.3CG0471090	AVESA.00010b.r2.3DG0538740
AVESA.00010b.r2.1AG0061230	AVESA.00010b.r2.1CG0088360	AVESA.00010b.r2.1DG0179740
AVESA.00010b.r2.2AG0259710	AVESA.00010b.r2.6CG1147120	AVESA.00010b.r2.7DG1345240
AVESA.00010b.r2.6AG1011240	AVESA.00010b.r2.6CG1109200	AVESA.00010b.r2.2DG0381060
AVESA.00010b.r2.7AG1198660	AVESA.00010b.r2.5CG0867300	AVESA.00010b.r2.7DG1334230
AVESA.00010b.r2.4AG0588810	AVESA.00010b.r2.7CG0683530	AVESA.00010b.r2.4DG0733330
AVESA.00010b.r2.5AG0849780	AVESA.00010b.r2.5CG0884090	AVESA.00010b.r2.5DG0960050
AVESA.00010b.r2.7AG1223930	AVESA.00010b.r2.5CG0925000	AVESA.00010b.r2.7DG1384370
AVESA.00010b.r2.6AG1029740	AVESA.00010b.r2.6CG1085280	AVESA.00010b.r2.6DG1170080
AVESA.00010b.r2.2AG0237710	AVESA.00010b.r2.2CG0316620	AVESA.00010b.r2.2DG0365750
AVESA.00010b.r2.6AG1035640	AVESA.00010b.r2.6CG1078810	AVESA.00010b.r2.6DG1164560
AVESA.00010b.r2.2AG0234110	AVESA.00010b.r2.2CG0313450	AVESA.00010b.r2.2DG0369330
AVESA.00010b.r2.6AG1031750	AVESA.00010b.r2.6CG1083000	AVESA.00010b.r2.6DG1168100
AVESA.00010b.r2.4AG0634690	AVESA.00010b.r2.3CG0509210	AVESA.00010b.r2.3DG0554920
AVESA.00010b.r2.3AG0438420	AVESA.00010b.r2.3CG0470950	AVESA.00010b.r2.3DG0538920
AVESA.00010b.r2.4AG0641180	AVESA.00010b.r2.3CG0515260	AVESA.00010b.r2.4DG0768620
AVESA.00010b.r2.1AG0054840	AVESA.00010b.r2.1CG0080540	AVESA.00010b.r2.1DG0173390
AVESA.00010b.r2.3AG0443790	AVESA.00010b.r2.3CG0497240	AVESA.00010b.r2.3DG0544310
AVESA.00010b.r2.1AG0073210	AVESA.00010b.r2.1CG0105420	AVESA.00010b.r2.1DG0191980
AVESA.00010b.r2.1AG0060920	AVESA.00010b.r2.1CG0088750	AVESA.00010b.r2.1DG0179360
AVESA.00010b.r2.2AG0217660	AVESA.00010b.r2.2CG0296680	AVESA.00010b.r2.2DG0332570
AVESA.00010b.r2.5AG0847610	AVESA.00010b.r2.5CG0886360	AVESA.00010b.r2.5DG0962320
AVESA.00010b.r2.5AG0839300	AVESA.00010b.r2.5CG0895090	AVESA.00010b.r2.5DG0970540
AVESA.00010b.r2.5AG0813740	AVESA.00010b.r2.7CG0658920	AVESA.00010b.r2.5DG0994390
AVESA.00010b.r2.4AG0603670	AVESA.00010b.r2.7CG0699370	AVESA.00010b.r2.4DG0747520
AVESA.00010b.r2.4AG0612090	AVESA.00010b.r2.7CG0707320	AVESA.00010b.r2.4DG0755380
AVESA.00010b.r2.7AG1220630	AVESA.00010b.r2.5CG0928860	AVESA.00010b.r2.7DG1387800
AVESA.00010b.r2.5AG0854200	AVESA.00010b.r2.5CG0879880	AVESA.00010b.r2.5DG0955250
AVESA.00010b.r2.5AG0805080	AVESA.00010b.r2.4CG1320580	AVESA.00010b.r2.5DG1002860
AVESA.00010b.r2.3AG0451390	AVESA.00010b.r2.3CG0505700	AVESA.00010b.r2.3DG0552090
AVESA.00010b.r2.4AG0596110	AVESA.00010b.r2.7CG0691440	AVESA.00010b.r2.4DG0740210
AVESA.00010b.r2.5AG0818620	AVESA.00010b.r2.5CG0918590	AVESA.00010b.r2.5DG0989930
AVESA.00010b.r2.6AG1028970	AVESA.00010b.r2.6CG1086230	AVESA.00010b.r2.6DG1170800
AVESA.00010b.r2.6AG1011020	AVESA.00010b.r2.6CG1109440	AVESA.00010b.r2.2DG0381220
AVESA.00010b.r2.5AG0808550	AVESA.00010b.r2.4CG1316290	AVESA.00010b.r2.5DG0999370
AVESA.00010b.r2.7AG1218020	AVESA.00010b.r2.5CG0931760	AVESA.00010b.r2.7DG1390340
AVESA.00010b.r2.5AG0851320	AVESA.00010b.r2.5CG0882720	AVESA.00010b.r2.5DG0958450
AVESA.00010b.r2.5AG0808980	AVESA.00010b.r2.4CG1315580	AVESA.00010b.r2.5DG0998870
AVESA.00010b.r2.6AG1028720	AVESA.00010b.r2.6CG1086520	AVESA.00010b.r2.6DG1171050
AVESA.00010b.r2.4AG0611980	AVESA.00010b.r2.7CG0707170	AVESA.00010b.r2.4DG0755260
AVESA.00010b.r2.6AG1045130	AVESA.00010b.r2.6CG1131590	AVESA.00010b.r2.6DG1155540
AVESA.00010b.r2.5AG0854140	AVESA.00010b.r2.5CG0879950	AVESA.00010b.r2.5DG0955300
AVESA.00010b.r2.4AG0612320	AVESA.00010b.r2.7CG0707550	AVESA.00010b.r2.4DG0755660
AVESA.00010b.r2.2AG0238990	AVESA.00010b.r2.2CG0317800	AVESA.00010b.r2.2DG0364530
AVESA.00010b.r2.2AG0229440	AVESA.00010b.r2.2CG0308650	AVESA.00010b.r2.2DG0374190
AVESA.00010b.r2.6AG1046740	AVESA.00010b.r2.6CG1129900	AVESA.00010b.r2.6DG1154220
AVESA.00010b.r2.1AG0030770	AVESA.00010b.r2.6CG1115590	AVESA.00010b.r2.2DG0386860
AVESA.00010b.r2.5AG0833120	AVESA.00010b.r2.5CG0902060	AVESA.00010b.r2.5DG0976180
AVESA.00010b.r2.7AG1198870	AVESA.00010b.r2.5CG0865280	AVESA.00010b.r2.7DG1334380
AVESA.00010b.r2.4AG0630310	AVESA.00010b.r2.4CG1269690	AVESA.00010b.r2.1DG0122130
AVESA.00010b.r2.6AG1040910	AVESA.00010b.r2.6CG1135250	AVESA.00010b.r2.6DG1159360
AVESA.00010b.r2.2AG0219720	AVESA.00010b.r2.2CG0299190	AVESA.00010b.r2.2DG0330380
AVESA.00010b.r2.4AG0588450	AVESA.00010b.r2.7CG0683120	AVESA.00010b.r2.4DG0732860
AVESA.00010b.r2.5AG0833300	AVESA.00010b.r2.5CG0901910	AVESA.00010b.r2.5DG0976010
AVESA.00010b.r2.7AG1224840	AVESA.00010b.r2.5CG0923840	AVESA.00010b.r2.7DG1383490
AVESA.00010b.r2.5AG0848910	AVESA.00010b.r2.5CG0885010	AVESA.00010b.r2.5DG0961000
AVESA.00010b.r2.5AG0804810	AVESA.00010b.r2.4CG1320830	AVESA.00010b.r2.5DG1003090
AVESA.00010b.r2.1AG0029530	AVESA.00010b.r2.6CG1117190	AVESA.00010b.r2.2DG0388380
AVESA.00010b.r2.5AG0800130	AVESA.00010b.r2.4CG1326880	AVESA.00010b.r2.1DG0137390
AVESA.00010b.r2.5AG0800050	AVESA.00010b.r2.4CG1327010	AVESA.00010b.r2.1DG0137300
AVESA.00010b.r2.6AG1013080	AVESA.00010b.r2.6CG1106890	AVESA.00010b.r2.6DG1186330
AVESA.00010b.r2.3AG0421580	AVESA.00010b.r2.3CG0493090	AVESA.00010b.r2.3DG0522830
AVESA.00010b.r2.1AG0074980	AVESA.00010b.r2.1CG0107730	AVESA.00010b.r2.1DG0193850
AVESA.00010b.r2.1AG0062010	AVESA.00010b.r2.1CG0087400	AVESA.00010b.r2.1DG0180610
AVESA.00010b.r2.3AG0422360	AVESA.00010b.r2.3CG0492280	AVESA.00010b.r2.3DG0523550
AVESA.00010b.r2.3AG0441840	AVESA.00010b.r2.3CG0494990	AVESA.00010b.r2.3DG0542140
AVESA.00010b.r2.4AG0582060	AVESA.00010b.r2.4CG1308710	AVESA.00010b.r2.4DG0726630
AVESA.00010b.r2.5AG0845060	AVESA.00010b.r2.5CG0890480	AVESA.00010b.r2.5DG0964930
AVESA.00010b.r2.7AG1226390	AVESA.00010b.r2.5CG0921860	AVESA.00010b.r2.7DG1381590
AVESA.00010b.r2.5AG0835920	AVESA.00010b.r2.5CG0899030	AVESA.00010b.r2.5DG0973680
AVESA.00010b.r2.2AG0250870	AVESA.00010b.r2.6CG1138320	AVESA.00010b.r2.7DG1353590
AVESA.00010b.r2.5AG0856330	AVESA.00010b.r2.5CG0877640	AVESA.00010b.r2.5DG0952870
AVESA.00010b.r2.4AG0635560	AVESA.00010b.r2.3CG0510350	AVESA.00010b.r2.3DG0556850
AVESA.00010b.r2.5AG0850370	AVESA.00010b.r2.5CG0883560	AVESA.00010b.r2.5DG0959360
AVESA.00010b.r2.7AG1217020	AVESA.00010b.r2.5CG0932850	AVESA.00010b.r2.7DG1391330
AVESA.00010b.r2.6AG1038710	AVESA.00010b.r2.6CG1137360	AVESA.00010b.r2.6DG1161480
AVESA.00010b.r2.2AG0224360	AVESA.00010b.r2.2CG0303790	AVESA.00010b.r2.2DG0378990
AVESA.00010b.r2.4AG0599880	AVESA.00010b.r2.7CG0695240	AVESA.00010b.r2.4DG0743590
AVESA.00010b.r2.2AG0224010	AVESA.00010b.r2.2CG0303540	AVESA.00010b.r2.2DG0379250
AVESA.00010b.r2.6AG1015820	AVESA.00010b.r2.6CG1103890	AVESA.00010b.r2.6DG1183420
AVESA.00010b.r2.7AG1248580	AVESA.00010b.r2.4CG1285390	AVESA.00010b.r2.7DG1359270
AVESA.00010b.r2.4AG0591360	AVESA.00010b.r2.7CG0686480	AVESA.00010b.r2.4DG0735610
AVESA.00010b.r2.6AG1022460	AVESA.00010b.r2.6CG1095580	AVESA.00010b.r2.6DG1177320
AVESA.00010b.r2.3AG0422210	AVESA.00010b.r2.3CG0492450	AVESA.00010b.r2.3DG0523400
AVESA.00010b.r2.4AG0601100	AVESA.00010b.r2.7CG0696860	AVESA.00010b.r2.4DG0744930
AVESA.00010b.r2.3AG0425710	AVESA.00010b.r2.3CG0488540	AVESA.00010b.r2.3DG0526300
AVESA.00010b.r2.2AG0252180	AVESA.00010b.r2.6CG1139610	AVESA.00010b.r2.7DG1352360
AVESA.00010b.r2.4AG0588360	AVESA.00010b.r2.7CG0682970	AVESA.00010b.r2.4DG0732760
AVESA.00010b.r2.3AG0424370	AVESA.00010b.r2.3CG0489850	AVESA.00010b.r2.3DG0525060
AVESA.00010b.r2.5AG0851090	AVESA.00010b.r2.5CG0882890	AVESA.00010b.r2.5DG0958700
AVESA.00010b.r2.4AG0618620	AVESA.00010b.r2.7CG0713760	AVESA.00010b.r2.4DG0762110
AVESA.00010b.r2.6AG1041430	AVESA.00010b.r2.6CG1134630	AVESA.00010b.r2.6DG1158640
AVESA.00010b.r2.5AG0847790	AVESA.00010b.r2.5CG0886160	AVESA.00010b.r2.5DG0962120
AVESA.00010b.r2.6AG1006800	AVESA.00010b.r2.6CG1111140	AVESA.00010b.r2.2DG0382950
AVESA.00010b.r2.4AG0629620	AVESA.00010b.r2.4CG1270220	AVESA.00010b.r2.1DG0122720
AVESA.00010b.r2.4AG0581870	AVESA.00010b.r2.4CG1303200	AVESA.00010b.r2.4DG0726760
AVESA.00010b.r2.4AG0601440	AVESA.00010b.r2.7CG0697070	AVESA.00010b.r2.4DG0745290
AVESA.00010b.r2.3AG0444210	AVESA.00010b.r2.3CG0497630	AVESA.00010b.r2.3DG0544800
AVESA.00010b.r2.4AG0596460	AVESA.00010b.r2.7CG0691760	AVESA.00010b.r2.4DG0740490
AVESA.00010b.r2.4AG0596450	AVESA.00010b.r2.7CG0691750	AVESA.00010b.r2.4DG0740480
AVESA.00010b.r2.5AG0851940	AVESA.00010b.r2.5CG0882320	AVESA.00010b.r2.5DG0957690
AVESA.00010b.r2.1AG0059820	AVESA.00010b.r2.1CG0086540	AVESA.00010b.r2.1DG0178310
AVESA.00010b.r2.4AG0626250	AVESA.00010b.r2.4CG1273790	AVESA.00010b.r2.1DG0126450
AVESA.00010b.r2.3AG0444950	AVESA.00010b.r2.3CG0498350	AVESA.00010b.r2.3DG0545480
AVESA.00010b.r2.6AG1025700	AVESA.00010b.r2.6CG1090730	AVESA.00010b.r2.6DG1174000
AVESA.00010b.r2.2AG0225250	AVESA.00010b.r2.2CG0304630	AVESA.00010b.r2.2DG0377990
AVESA.00010b.r2.7AG1227950	AVESA.00010b.r2.7CG0663170	AVESA.00010b.r2.7DG1380030
AVESA.00010b.r2.4AG0639900	AVESA.00010b.r2.3CG0513860	AVESA.00010b.r2.4DG0767280
AVESA.00010b.r2.2AG0234090	AVESA.00010b.r2.2CG0313340	AVESA.00010b.r2.2DG0369350
AVESA.00010b.r2.4AG0601480	AVESA.00010b.r2.7CG0697100	AVESA.00010b.r2.4DG0745320
AVESA.00010b.r2.7AG1197870	AVESA.00010b.r2.5CG0867860	AVESA.00010b.r2.7DG1333060
AVESA.00010b.r2.2AG0248220	AVESA.00010b.r2.4CG1282730	AVESA.00010b.r2.7DG1356530
AVESA.00010b.r2.6AG1028090	AVESA.00010b.r2.6CG1087640	AVESA.00010b.r2.6DG1171750
AVESA.00010b.r2.2AG0251660	AVESA.00010b.r2.6CG1138970	AVESA.00010b.r2.7DG1352900
AVESA.00010b.r2.7AG1205960	AVESA.00010b.r2.5CG0869990	AVESA.00010b.r2.7DG1341570
AVESA.00010b.r2.7AG1206020	AVESA.00010b.r2.5CG0870030	AVESA.00010b.r2.7DG1341630
AVESA.00010b.r2.6AG1013070	AVESA.00010b.r2.6CG1106880	AVESA.00010b.r2.6DG1186270
AVESA.00010b.r2.5AG0795230	AVESA.00010b.r2.4CG1330470	AVESA.00010b.r2.1DG0132450
AVESA.00010b.r2.2AG0220430	AVESA.00010b.r2.2CG0299980	AVESA.00010b.r2.2DG0329840
AVESA.00010b.r2.6AG1040530	AVESA.00010b.r2.6CG1135670	AVESA.00010b.r2.6DG1159730
AVESA.00010b.r2.2AG0252320	AVESA.00010b.r2.6CG1139760	AVESA.00010b.r2.7DG1352270
AVESA.00010b.r2.4AG0614480	AVESA.00010b.r2.7CG0709720	AVESA.00010b.r2.4DG0757970
AVESA.00010b.r2.3AG0447320	AVESA.00010b.r2.3CG0501280	AVESA.00010b.r2.3DG0548320
AVESA.00010b.r2.6AG1012390	AVESA.00010b.r2.6CG1107780	AVESA.00010b.r2.2DG0379910
AVESA.00010b.r2.2AG0250020	AVESA.00010b.r2.6CG1137650	AVESA.00010b.r2.7DG1354380
AVESA.00010b.r2.1AG0023830	AVESA.00010b.r2.6CG1123120	AVESA.00010b.r2.2DG0393690
AVESA.00010b.r2.2AG0232980	AVESA.00010b.r2.2CG0312350	AVESA.00010b.r2.2DG0370520
AVESA.00010b.r2.4AG0632870	AVESA.00010b.r2.3CG0507050	AVESA.00010b.r2.3DG0553280
AVESA.00010b.r2.5AG0812940	AVESA.00010b.r2.7CG0658120	AVESA.00010b.r2.5DG0995330
AVESA.00010b.r2.2AG0227370	AVESA.00010b.r2.2CG0306430	AVESA.00010b.r2.2DG0376200
AVESA.00010b.r2.6AG1036970	AVESA.00010b.r2.6CG1077590	AVESA.00010b.r2.6DG1163280
AVESA.00010b.r2.7AG1218660	AVESA.00010b.r2.5CG0931320	AVESA.00010b.r2.7DG1389790
AVESA.00010b.r2.3AG0450850	AVESA.00010b.r2.3CG0504790	AVESA.00010b.r2.3DG0551470
AVESA.00010b.r2.6AG1007210	AVESA.00010b.r2.6CG1111640	AVESA.00010b.r2.2DG0383370
AVESA.00010b.r2.2AG0236660	AVESA.00010b.r2.2CG0315720	AVESA.00010b.r2.2DG0366660
AVESA.00010b.r2.4AG0638900	AVESA.00010b.r2.3CG0512780	AVESA.00010b.r2.4DG0766490
AVESA.00010b.r2.3AG0417700	AVESA.00010b.r2.3CG0464930	AVESA.00010b.r2.3DG0518900
AVESA.00010b.r2.3AG0441070	AVESA.00010b.r2.3CG0468090	AVESA.00010b.r2.3DG0541510
AVESA.00010b.r2.1AG0061090	AVESA.00010b.r2.1CG0088500	AVESA.00010b.r2.1DG0179650
AVESA.00010b.r2.4AG0628730	AVESA.00010b.r2.4CG1271190	AVESA.00010b.r2.1DG0123790
AVESA.00010b.r2.4AG0632660	AVESA.00010b.r2.3CG0506730	AVESA.00010b.r2.3DG0553080
AVESA.00010b.r2.3AG0448150	AVESA.00010b.r2.3CG0502050	AVESA.00010b.r2.3DG0549160
AVESA.00010b.r2.6AG1044260	AVESA.00010b.r2.6CG1132250	AVESA.00010b.r2.6DG1156410
AVESA.00010b.r2.3AG0446000	AVESA.00010b.r2.3CG0499850	AVESA.00010b.r2.3DG0546830
AVESA.00010b.r2.6AG1006840	AVESA.00010b.r2.6CG1111160	AVESA.00010b.r2.2DG0382980
AVESA.00010b.r2.4AG0608630	AVESA.00010b.r2.7CG0704100	AVESA.00010b.r2.4DG0752070
AVESA.00010b.r2.3AG0448190	AVESA.00010b.r2.3CG0502090	AVESA.00010b.r2.3DG0549210
AVESA.00010b.r2.3AG0426010	AVESA.00010b.r2.3CG0488210	AVESA.00010b.r2.3DG0526650
AVESA.00010b.r2.2AG0231330	AVESA.00010b.r2.2CG0310680	AVESA.00010b.r2.2DG0372200
AVESA.00010b.r2.2AG0235480	AVESA.00010b.r2.2CG0314640	AVESA.00010b.r2.2DG0367970
AVESA.00010b.r2.5AG0830870	AVESA.00010b.r2.5CG0904530	AVESA.00010b.r2.5DG0978100
AVESA.00010b.r2.5AG0821630	AVESA.00010b.r2.5CG0915100	AVESA.00010b.r2.5DG0986880
AVESA.00010b.r2.4AG0572390	AVESA.00010b.r2.4CG1295710	AVESA.00010b.r2.4DG0717680
AVESA.00010b.r2.5AG0799310	AVESA.00010b.r2.4CG1327730	AVESA.00010b.r2.1DG0136670
AVESA.00010b.r2.4AG0605100	AVESA.00010b.r2.7CG0700930	AVESA.00010b.r2.4DG0748940
AVESA.00010b.r2.4AG0622530	AVESA.00010b.r2.4CG1277840	AVESA.00010b.r2.1DG0130010
AVESA.00010b.r2.5AG0839810	AVESA.00010b.r2.5CG0894620	AVESA.00010b.r2.5DG0970030
AVESA.00010b.r2.2AG0219890	AVESA.00010b.r2.2CG0299260	AVESA.00010b.r2.2DG0330300
AVESA.00010b.r2.1AG0057030	AVESA.00010b.r2.1CG0083160	AVESA.00010b.r2.1DG0175650
AVESA.00010b.r2.1AG0057040	AVESA.00010b.r2.1CG0083170	AVESA.00010b.r2.1DG0175660
AVESA.00010b.r2.5AG0820300	AVESA.00010b.r2.5CG0916060	AVESA.00010b.r2.5DG0988080
AVESA.00010b.r2.4AG0572750	AVESA.00010b.r2.4CG1294940	AVESA.00010b.r2.4DG0717240
AVESA.00010b.r2.7AG1224520	AVESA.00010b.r2.5CG0924120	AVESA.00010b.r2.7DG1383800
AVESA.00010b.r2.2AG0261660	AVESA.00010b.r2.6CG1149550	AVESA.00010b.r2.7DG1343240
AVESA.00010b.r2.7AG1220070	AVESA.00010b.r2.5CG0929570	AVESA.00010b.r2.7DG1388370
AVESA.00010b.r2.4AG0588410	AVESA.00010b.r2.7CG0683080	AVESA.00010b.r2.4DG0732830
AVESA.00010b.r2.2AG0231830	AVESA.00010b.r2.2CG0311270	AVESA.00010b.r2.2DG0371690
AVESA.00010b.r2.4AG0594470	AVESA.00010b.r2.7CG0689800	AVESA.00010b.r2.4DG0738610
AVESA.00010b.r2.7AG1223260	AVESA.00010b.r2.5CG0925670	AVESA.00010b.r2.7DG1384970
AVESA.00010b.r2.4AG0602060	AVESA.00010b.r2.7CG0697760	AVESA.00010b.r2.4DG0745960
AVESA.00010b.r2.6AG1053400	AVESA.00010b.r2.2CG0271270	AVESA.00010b.r2.2DG0354110
AVESA.00010b.r2.7AG1208600	AVESA.00010b.r2.5CG0872190	AVESA.00010b.r2.7DG1399200
AVESA.00010b.r2.6AG1012140	AVESA.00010b.r2.6CG1107920	AVESA.00010b.r2.2DG0380130
AVESA.00010b.r2.2AG0250420	AVESA.00010b.r2.6CG1137980	AVESA.00010b.r2.7DG1354060
AVESA.00010b.r2.4AG0597060	AVESA.00010b.r2.7CG0692260	AVESA.00010b.r2.4DG0740950
AVESA.00010b.r2.1AG0030440	AVESA.00010b.r2.6CG1115970	AVESA.00010b.r2.2DG0387260
AVESA.00010b.r2.2AG0252350	AVESA.00010b.r2.6CG1139810	AVESA.00010b.r2.7DG1352220
AVESA.00010b.r2.5AG0809510	AVESA.00010b.r2.4CG1315120	AVESA.00010b.r2.5DG0998360
AVESA.00010b.r2.4AG0627770	AVESA.00010b.r2.4CG1272150	AVESA.00010b.r2.1DG0124780
AVESA.00010b.r2.1AG0060570	AVESA.00010b.r2.1CG0089140	AVESA.00010b.r2.1DG0179080
AVESA.00010b.r2.5AG0840610	AVESA.00010b.r2.5CG0893810	AVESA.00010b.r2.5DG0968950
AVESA.00010b.r2.5AG0845660	AVESA.00010b.r2.5CG0888470	AVESA.00010b.r2.5DG0964080
AVESA.00010b.r2.4AG0587680	AVESA.00010b.r2.7CG0682180	AVESA.00010b.r2.4DG0732140
AVESA.00010b.r2.5AG0829420	AVESA.00010b.r2.5CG0906410	AVESA.00010b.r2.5DG0979780
AVESA.00010b.r2.2AG0231060	AVESA.00010b.r2.2CG0310440	AVESA.00010b.r2.2DG0372530
AVESA.00010b.r2.2AG0234100	AVESA.00010b.r2.2CG0313440	AVESA.00010b.r2.2DG0369340
AVESA.00010b.r2.4AG0638830	AVESA.00010b.r2.3CG0512700	AVESA.00010b.r2.4DG0766410
AVESA.00010b.r2.3AG0443920	AVESA.00010b.r2.3CG0497370	AVESA.00010b.r2.3DG0544440
AVESA.00010b.r2.4AG0632260	AVESA.00010b.r2.3CG0506310	AVESA.00010b.r2.3DG0552630
AVESA.00010b.r2.4AG0634800	AVESA.00010b.r2.3CG0509300	AVESA.00010b.r2.3DG0555050
AVESA.00010b.r2.4AG0638370	AVESA.00010b.r2.3CG0512330	AVESA.00010b.r2.4DG0765970
AVESA.00010b.r2.1AG0074090	AVESA.00010b.r2.1CG0106570	AVESA.00010b.r2.1DG0192920
AVESA.00010b.r2.3AG0419420	AVESA.00010b.r2.3CG0466760	AVESA.00010b.r2.3DG0520650
AVESA.00010b.r2.1AG0074540	AVESA.00010b.r2.1CG0107160	AVESA.00010b.r2.1DG0193390
AVESA.00010b.r2.3AG0420980	AVESA.00010b.r2.3CG0493860	AVESA.00010b.r2.3DG0522150
AVESA.00010b.r2.3AG0443070	AVESA.00010b.r2.3CG0496490	AVESA.00010b.r2.3DG0543430
AVESA.00010b.r2.2AG0230560	AVESA.00010b.r2.2CG0309930	AVESA.00010b.r2.2DG0373020
AVESA.00010b.r2.6AG1034840	AVESA.00010b.r2.6CG1079780	AVESA.00010b.r2.6DG1165380
AVESA.00010b.r2.2AG0221150	AVESA.00010b.r2.2CG0301150	AVESA.00010b.r2.2DG0329040
AVESA.00010b.r2.2AG0214650	AVESA.00010b.r2.2CG0293640	AVESA.00010b.r2.2DG0335780
AVESA.00010b.r2.3AG0440810	AVESA.00010b.r2.3CG0468340	AVESA.00010b.r2.3DG0541220
AVESA.00010b.r2.6AG1030170	AVESA.00010b.r2.6CG1084670	AVESA.00010b.r2.6DG1169610
AVESA.00010b.r2.6AG1042760	AVESA.00010b.r2.6CG1133250	AVESA.00010b.r2.6DG1157540
AVESA.00010b.r2.5AG0808920	AVESA.00010b.r2.4CG1315670	AVESA.00010b.r2.5DG0998940
AVESA.00010b.r2.5AG0809070	AVESA.00010b.r2.4CG1315510	AVESA.00010b.r2.5DG0998770
AVESA.00010b.r2.2AG0241940	AVESA.00010b.r2.2CG0320400	AVESA.00010b.r2.2DG0361400
AVESA.00010b.r2.4AG0598710	AVESA.00010b.r2.7CG0693930	AVESA.00010b.r2.4DG0742620
AVESA.00010b.r2.7AG1205060	AVESA.00010b.r2.5CG0869050	AVESA.00010b.r2.7DG1340580
AVESA.00010b.r2.2AG0258610	AVESA.00010b.r2.6CG1145970	AVESA.00010b.r2.7DG1346310
AVESA.00010b.r2.5AG0834590	AVESA.00010b.r2.5CG0900420	AVESA.00010b.r2.5DG0974870
AVESA.00010b.r2.3AG0415230	AVESA.00010b.r2.3CG0462330	AVESA.00010b.r2.3DG0556170
AVESA.00010b.r2.5AG0798980	AVESA.00010b.r2.4CG1328210	AVESA.00010b.r2.1DG0136260
AVESA.00010b.r2.6AG1028420	AVESA.00010b.r2.6CG1086960	AVESA.00010b.r2.6DG1171330
AVESA.00010b.r2.3AG0442560	AVESA.00010b.r2.3CG0495900	AVESA.00010b.r2.3DG0542940
AVESA.00010b.r2.5AG0842260	AVESA.00010b.r2.5CG0892290	AVESA.00010b.r2.5DG0967290
AVESA.00010b.r2.5AG0841620	AVESA.00010b.r2.5CG0892830	AVESA.00010b.r2.5DG0967860
AVESA.00010b.r2.5AG0831240	AVESA.00010b.r2.5CG0903970	AVESA.00010b.r2.5DG0977740
AVESA.00010b.r2.2AG0247360	AVESA.00010b.r2.4CG1283620	AVESA.00010b.r2.7DG1357360
AVESA.00010b.r2.3AG0422230	AVESA.00010b.r2.3CG0492420	AVESA.00010b.r2.3DG0523420
AVESA.00010b.r2.5AG0806820	AVESA.00010b.r2.4CG1318250	AVESA.00010b.r2.5DG1001110
AVESA.00010b.r2.3AG0442740	AVESA.00010b.r2.3CG0496060	AVESA.00010b.r2.3DG0543120
AVESA.00010b.r2.3AG0447730	AVESA.00010b.r2.3CG0501670	AVESA.00010b.r2.3DG0548700
AVESA.00010b.r2.7AG1225600	AVESA.00010b.r2.5CG0923090	AVESA.00010b.r2.7DG1382610
AVESA.00010b.r2.5AG0847250	AVESA.00010b.r2.5CG0886690	AVESA.00010b.r2.5DG0962620
AVESA.00010b.r2.4AG0609740	AVESA.00010b.r2.7CG0705200	AVESA.00010b.r2.4DG0753110
AVESA.00010b.r2.1AG0031450	AVESA.00010b.r2.6CG1115040	AVESA.00010b.r2.2DG0386180
AVESA.00010b.r2.3AG0450290	AVESA.00010b.r2.3CG0503840	AVESA.00010b.r2.3DG0551020
AVESA.00010b.r2.3AG0418700	AVESA.00010b.r2.3CG0466100	AVESA.00010b.r2.3DG0520020
AVESA.00010b.r2.3AG0447550	AVESA.00010b.r2.3CG0501530	AVESA.00010b.r2.3DG0548510
AVESA.00010b.r2.1AG0031380	AVESA.00010b.r2.6CG1115120	AVESA.00010b.r2.2DG0386300
AVESA.00010b.r2.7AG1221560	AVESA.00010b.r2.5CG0927700	AVESA.00010b.r2.7DG1386770
AVESA.00010b.r2.2AG0250460	AVESA.00010b.r2.6CG1138030	AVESA.00010b.r2.7DG1354020
AVESA.00010b.r2.6AG1012030	AVESA.00010b.r2.6CG1108020	AVESA.00010b.r2.2DG0380200
AVESA.00010b.r2.7AG1226270	AVESA.00010b.r2.5CG0922060	AVESA.00010b.r2.7DG1381690
AVESA.00010b.r2.5AG0845450	AVESA.00010b.r2.5CG0888730	AVESA.00010b.r2.5DG0964350
AVESA.00010b.r2.7AG1225850	AVESA.00010b.r2.5CG0922760	AVESA.00010b.r2.7DG1382190
AVESA.00010b.r2.5AG0846340	AVESA.00010b.r2.5CG0887860	AVESA.00010b.r2.5DG0963470
AVESA.00010b.r2.6AG1032060	AVESA.00010b.r2.6CG1082690	AVESA.00010b.r2.6DG1167820
AVESA.00010b.r2.6AG1017890	AVESA.00010b.r2.6CG1100960	AVESA.00010b.r2.6DG1181370
AVESA.00010b.r2.7AG1246420	AVESA.00010b.r2.4CG1287660	AVESA.00010b.r2.7DG1361470
AVESA.00010b.r2.7AG1220220	AVESA.00010b.r2.5CG0929430	AVESA.00010b.r2.7DG1388120
AVESA.00010b.r2.1AG0060730	AVESA.00010b.r2.1CG0089030	AVESA.00010b.r2.1DG0179190
AVESA.00010b.r2.1AG0056830	AVESA.00010b.r2.1CG0082930	AVESA.00010b.r2.1DG0175520
AVESA.00010b.r2.6AG1006620	AVESA.00010b.r2.6CG1110980	AVESA.00010b.r2.2DG0382770
AVESA.00010b.r2.6AG1041470	AVESA.00010b.r2.6CG1134620	AVESA.00010b.r2.6DG1158610
AVESA.00010b.r2.4AG0595460	AVESA.00010b.r2.7CG0690690	AVESA.00010b.r2.4DG0739550
AVESA.00010b.r2.6AG1049770	AVESA.00010b.r2.6CG1126470	AVESA.00010b.r2.6DG1150660
AVESA.00010b.r2.6AG1009060	AVESA.00010b.r2.6CG1113980	AVESA.00010b.r2.2DG0385200
AVESA.00010b.r2.5AG0853310	AVESA.00010b.r2.5CG0880660	AVESA.00010b.r2.5DG0956130
AVESA.00010b.r2.6AG1016580	AVESA.00010b.r2.6CG1103050	AVESA.00010b.r2.6DG1182780
AVESA.00010b.r2.2AG0227510	AVESA.00010b.r2.2CG0306590	AVESA.00010b.r2.2DG0376060
AVESA.00010b.r2.5AG0848350	AVESA.00010b.r2.5CG0885610	AVESA.00010b.r2.5DG0961520
AVESA.00010b.r2.5AG0848340	AVESA.00010b.r2.5CG0885620	AVESA.00010b.r2.5DG0961540
AVESA.00010b.r2.1AG0029920	AVESA.00010b.r2.6CG1116700	AVESA.00010b.r2.2DG0387820
AVESA.00010b.r2.2AG0252200	AVESA.00010b.r2.6CG1139640	AVESA.00010b.r2.7DG1352340
AVESA.00010b.r2.7AG1239770	AVESA.00010b.r2.7CG0676990	AVESA.00010b.r2.7DG1369130
AVESA.00010b.r2.4AG0624410	AVESA.00010b.r2.4CG1275590	AVESA.00010b.r2.1DG0128100
AVESA.00010b.r2.4AG0639060	AVESA.00010b.r2.3CG0512960	AVESA.00010b.r2.4DG0766610
AVESA.00010b.r2.5AG0843860	AVESA.00010b.r2.5CG0889290	AVESA.00010b.r2.5DG0965890
AVESA.00010b.r2.6AG1038540	AVESA.00010b.r2.6CG1076000	AVESA.00010b.r2.6DG1161650
AVESA.00010b.r2.7AG1239240	AVESA.00010b.r2.7CG0666280	AVESA.00010b.r2.7DG1370090
AVESA.00010b.r2.6AG1034200	AVESA.00010b.r2.6CG1080360	AVESA.00010b.r2.6DG1166080
AVESA.00010b.r2.2AG0231130	AVESA.00010b.r2.2CG0310520	AVESA.00010b.r2.2DG0372430
AVESA.00010b.r2.7AG1237670	AVESA.00010b.r2.7CG0667230	AVESA.00010b.r2.7DG1370790
AVESA.00010b.r2.3AG0439650	AVESA.00010b.r2.3CG0469550	AVESA.00010b.r2.3DG0540170
AVESA.00010b.r2.2AG0234780	AVESA.00010b.r2.2CG0314110	AVESA.00010b.r2.2DG0368740
AVESA.00010b.r2.4AG0616710	AVESA.00010b.r2.7CG0711720	AVESA.00010b.r2.4DG0760120
AVESA.00010b.r2.5AG0811500	AVESA.00010b.r2.4CG1312630	AVESA.00010b.r2.5DG0996550
AVESA.00010b.r2.1AG0025960	AVESA.00010b.r2.6CG1121190	AVESA.00010b.r2.2DG0391950
AVESA.00010b.r2.2AG0259940	AVESA.00010b.r2.6CG1147330	AVESA.00010b.r2.7DG1344950
AVESA.00010b.r2.2AG0221730	AVESA.00010b.r2.2CG0301620	AVESA.00010b.r2.2DG0328540
AVESA.00010b.r2.4AG0635250	AVESA.00010b.r2.3CG0510640	AVESA.00010b.r2.3DG0557200
AVESA.00010b.r2.2AG0240470	AVESA.00010b.r2.2CG0318880	AVESA.00010b.r2.2DG0363110
AVESA.00010b.r2.4AG0611890	AVESA.00010b.r2.7CG0707060	AVESA.00010b.r2.4DG0755180
AVESA.00010b.r2.5AG0844470	AVESA.00010b.r2.5CG0890030	AVESA.00010b.r2.5DG0965210
AVESA.00010b.r2.7AG1226700	AVESA.00010b.r2.5CG0921450	AVESA.00010b.r2.7DG1381340
AVESA.00010b.r2.7AG1207730	AVESA.00010b.r2.5CG0871550	AVESA.00010b.r2.7DG1399850
AVESA.00010b.r2.6AG1035930	AVESA.00010b.r2.6CG1078600	AVESA.00010b.r2.6DG1164340
AVESA.00010b.r2.7AG1217010	AVESA.00010b.r2.5CG0932860	AVESA.00010b.r2.7DG1391340
AVESA.00010b.r2.6AG1027980	AVESA.00010b.r2.6CG1087730	AVESA.00010b.r2.6DG1171850
AVESA.00010b.r2.3AG0449580	AVESA.00010b.r2.3CG0503330	AVESA.00010b.r2.3DG0550360
AVESA.00010b.r2.4AG0611680	AVESA.00010b.r2.7CG0706820	AVESA.00010b.r2.4DG0754970
AVESA.00010b.r2.3AG0422160	AVESA.00010b.r2.3CG0492510	AVESA.00010b.r2.3DG0523330
AVESA.00010b.r2.7AG1244520	AVESA.00010b.r2.4CG1289690	AVESA.00010b.r2.7DG1363550
AVESA.00010b.r2.4AG0612120	AVESA.00010b.r2.7CG0707350	AVESA.00010b.r2.4DG0755420
AVESA.00010b.r2.5AG0851070	AVESA.00010b.r2.5CG0882910	AVESA.00010b.r2.5DG0958720
AVESA.00010b.r2.4AG0611090	AVESA.00010b.r2.7CG0706260	AVESA.00010b.r2.4DG0754410
AVESA.00010b.r2.4AG0573070	AVESA.00010b.r2.7CG0678450	AVESA.00010b.r2.4DG0717020
AVESA.00010b.r2.5AG0818290	AVESA.00010b.r2.5CG0918990	AVESA.00010b.r2.5DG0990270
AVESA.00010b.r2.5AG0809830	AVESA.00010b.r2.4CG1314640	AVESA.00010b.r2.5DG0998120
AVESA.00010b.r2.6AG1031080	AVESA.00010b.r2.6CG1083690	AVESA.00010b.r2.6DG1168760
AVESA.00010b.r2.4AG0593260	AVESA.00010b.r2.7CG0688250	AVESA.00010b.r2.4DG0737330
AVESA.00010b.r2.7AG1203830	AVESA.00010b.r2.7CG0685890	AVESA.00010b.r2.7DG1339540
AVESA.00010b.r2.5AG0831840	AVESA.00010b.r2.5CG0903550	AVESA.00010b.r2.5DG0977570
AVESA.00010b.r2.4AG0618060	AVESA.00010b.r2.7CG0713280	AVESA.00010b.r2.4DG0761580
AVESA.00010b.r2.4AG0607820	AVESA.00010b.r2.7CG0703500	AVESA.00010b.r2.4DG0751430
AVESA.00010b.r2.7AG1217570	AVESA.00010b.r2.5CG0932280	AVESA.00010b.r2.7DG1390760
AVESA.00010b.r2.5AG0794650	AVESA.00010b.r2.4CG1279580	AVESA.00010b.r2.1DG0131830
AVESA.00010b.r2.3AG0446200	AVESA.00010b.r2.3CG0500080	AVESA.00010b.r2.3DG0547030
AVESA.00010b.r2.7AG1202850	AVESA.00010b.r2.5CG0864090	AVESA.00010b.r2.7DG1338420
AVESA.00010b.r2.5AG0850380	AVESA.00010b.r2.5CG0883570	AVESA.00010b.r2.5DG0959370
AVESA.00010b.r2.7AG1217000	AVESA.00010b.r2.5CG0932870	AVESA.00010b.r2.7DG1391350
AVESA.00010b.r2.6AG1012780	AVESA.00010b.r2.6CG1107040	AVESA.00010b.r2.2DG0379560
AVESA.00010b.r2.4AG0636790	AVESA.00010b.r2.3CG0511020	AVESA.00010b.r2.3DG0557480
AVESA.00010b.r2.6AG1034360	AVESA.00010b.r2.6CG1080260	AVESA.00010b.r2.6DG1165960
AVESA.00010b.r2.4AG0622150	AVESA.00010b.r2.4CG1278250	AVESA.00010b.r2.1DG0130370
AVESA.00010b.r2.1AG0028270	AVESA.00010b.r2.6CG1118450	AVESA.00010b.r2.2DG0389340
AVESA.00010b.r2.6AG1035020	AVESA.00010b.r2.6CG1079520	AVESA.00010b.r2.6DG1165190
AVESA.00010b.r2.2AG0230270	AVESA.00010b.r2.2CG0309560	AVESA.00010b.r2.2DG0373230
AVESA.00010b.r2.4AG0594090	AVESA.00010b.r2.7CG0689190	AVESA.00010b.r2.4DG0738210
AVESA.00010b.r2.4AG0632650	AVESA.00010b.r2.3CG0506720	AVESA.00010b.r2.3DG0553070
AVESA.00010b.r2.2AG0258940	AVESA.00010b.r2.6CG1146300	AVESA.00010b.r2.7DG1346060
AVESA.00010b.r2.5AG0860080	AVESA.00010b.r2.5CG0874550	AVESA.00010b.r2.5DG0949600
AVESA.00010b.r2.2AG0219150	AVESA.00010b.r2.2CG0298630	AVESA.00010b.r2.2DG0331000
AVESA.00010b.r2.6AG1029530	AVESA.00010b.r2.6CG1085480	AVESA.00010b.r2.6DG1170270
[truncated: 5,728 more rows]

## Sheet: Table S12
Supplementary Table 12: analysis of asymmetric modules. Chi-square of expected and observed number of gene in each of A-, C-, and D-subgenome in 85 network co-expression modules
	observed			expected
module	A	C	D	A	C	D	χ2- pvalue
darkgreen	83	94	71	89.9218700642308	71.420448562704	86.6576813730652	0.005246374397522
bisque4	44	61	65	61.6399915762873	48.9575655470148	59.4024428766979	0.013997185268302
thistle2	60	29	65	55.8385806044014	44.3497946720017	53.8116247235969	0.01878803400987
palevioletred3	65	51	38	55.8385806044014	44.3497946720017	53.8116247235969	0.028067611744557
maroon	38	43	63	52.2126987469727	41.4699378751185	50.3173633779088	0.028411054623227
darkseagreen4	54	24	51	46.7738759608297	37.1501526797936	45.0759713593766	0.037822113975413
turquoise	222	217	215	237.132673475834	188.342634516163	228.524692008003	0.046735624637779
salmon4	71	40	46	56.92634516163	45.2137517110667	54.8599031273034	0.063562491819801
green	135	130	118	138.871275139518	110.298515320628	133.830209539855	0.063944493492533
pink	113	114	103	119.654101295146	95.0352742971465	115.310624407708	0.064932006019497
yellow4	48	24	48	43.5105822891439	34.5582815625987	41.9311361482573	0.101908185509264
tan	96	103	109	111.677161208803	88.6995893440034	107.623249447194	0.10414640504762
white	90	70	63	80.8571654206592	64.2208065704959	77.9220280088449	0.11017101715154
black	145	95	111	127.268453195746	101.082973570601	122.648573233653	0.139260602294956
floralwhite	53	61	62	63.8155206907444	50.6854796251448	61.4989996841108	0.139727867626092
royalblue	95	88	79	94.9981046646309	75.4522480783405	91.5496472570285	0.149045525955169
lightgreen	90	89	82	94.6355164788881	75.1642623986522	91.2002211224597	0.157082844648408
saddlebrown	84	55	92	83.7578709066021	66.5246920080025	80.7174370853954	0.167437564005387
brown4	70	39	56	59.8270506475729	47.5176371485732	57.6553122038539	0.191653692688102
lightpink3	19	20	13	18.854585658629	14.9752553437928	18.1701589975782	0.206157468605497
darkolivegreen4	29	24	41	34.0832894598294	27.0706538907023	32.8460566494683	0.209021165815159
skyblue2	39	36	54	46.7738759608297	37.1501526797936	45.0759713593766	0.212843845828917
yellowgreen	66	70	78	77.5938717489734	61.628935453301	74.7771927977256	0.222209708958255
salmon	109	68	104	101.887280193745	80.9239759924187	98.188743813836	0.234043225346181
lightcyan1	52	56	53	58.3766979046015	46.3656944298199	56.2576076655786	0.236089342482685
darkgrey	93	57	87	85.9334000210593	68.2526060861325	82.8139938928083	0.266084151199823
blue	159	140	140	159.176213541118	126.425713383174	153.398073075708	0.268759819934235
blue2	39	20	32	32.9955249026008	26.2066968516374	31.7977782457618	0.277489788163633
mediumpurple3	60	63	64	67.803990733916	53.8533221017163	65.3426871643677	0.289483846072453
navajowhite2	56	35	59	54.3882278614299	43.1978519532484	52.4139201853217	0.296549445995465
magenta	113	91	130	121.104454038117	96.1872170158997	116.708328945983	0.311010263904844
skyblue	79	76	74	83.0326945351164	65.9487206486259	80.0185848162578	0.336138203939258
thistle1	60	38	62	58.0141097188586	46.0777087501316	55.9081815310098	0.341669411156793
plum3	31	32	27	32.632936716858	25.918711171949	31.448352111193	0.343390013007835
plum1	66	67	70	73.6054017058018	58.4610929767295	70.9335053174687	0.359635142124011
antiquewhite4	42	43	53	50.0371696325155	39.7420237969885	48.220806570496	0.362092032098399
coral1	45	46	43	48.5868168895441	38.5900810782352	46.8231020322207	0.367921919637092
darkviolet	40	24	29	33.7207012740865	26.782668211014	32.4966305148994	0.399586521136664
darkslateblue	67	48	51	60.1896388333158	47.8056228282616	58.0047383384227	0.445464734263212
coral2	40	37	50	46.048699589344	36.574181320417	44.377119090239	0.469555396479968
brown	170	119	165	164.615036327261	130.745498578498	158.63946509424	0.475605935406633
steelblue	88	66	70	81.219753606402	64.5087922501843	78.2714541434137	0.478407107007889
lightsteelblue1	66	43	65	63.0903443192587	50.1095082657681	60.8001474149732	0.488460459660156
navajowhite1	25	16	28	25.0185848162578	19.8710118984943	24.110403285248	0.501174749427454
lightyellow	95	68	99	94.9981046646309	75.4522480783405	91.5496472570285	0.511106419846034
grey60	103	81	85	97.536221964831	77.4681478361588	93.9956301990102	0.51478910953495
lightsteelblue	37	37	36	39.8847004317153	31.6784247657155	38.4368748025692	0.533366582773341
thistle	31	28	25	30.4574076024008	24.1907970938191	29.3517953037801	0.534006675892693
violet	81	70	71	80.4945772349163	63.9328208908076	77.5726018742761	0.566705648777353
darkturquoise	85	66	93	88.4715173212593	70.2685058439507	85.2599768347899	0.577480332053476
lavenderblush3	44	43	50	49.6745814467727	39.4540381173002	47.8713804359271	0.588139452014079
lightpink4	54	36	54	52.2126987469727	41.4699378751185	50.3173633779088	0.590905395184583
mediumorchid	50	33	49	47.8616405180583	38.0141097188586	46.1242497630831	0.62619028145024
firebrick4	37	33	32	36.9839949457724	29.3745393282089	35.6414657260187	0.66381143881969
plum	47	32	38	42.4228177319153	33.6943245235337	40.8828577445509	0.67626639645664
darkorange	80	73	84	85.9334000210593	68.2526060861325	82.8139938928083	0.684930274754506
palevioletred2	29	18	27	26.8315257449721	21.3109402969359	25.857533958092	0.690689871260611
cyan	107	75	96	100.799515636517	80.0600189533537	97.1404654101295	0.699559945192194
honeydew1	55	37	47	50.3997578182584	40.0300094766769	48.5702327050648	0.704686821369732
sienna3	77	68	73	79.0442244919448	62.7808781720543	76.1748973360008	0.733787411329889
mediumpurple2	38	35	36	39.5221122459724	31.3904390860272	38.0874486680004	0.745243811958934
magenta4	5	6	7	6.52658734337159	5.18374223438981	6.2896704222386	0.753585035228675
midnightblue	101	73	98	98.6239865220596	78.3321048752238	95.0439086027167	0.774086803523706
orange	81	71	86	86.2959882068022	68.5405917658208	83.1634200273771	0.774910205130176
darkred	89	67	91	89.5592818784879	71.1324628830157	86.3082552384964	0.779340632439103
orangered4	70	56	75	72.8802253343161	57.8851216173528	70.2346530483311	0.779368652646079
plum2	57	47	62	60.1896388333158	47.8056228282616	58.0047383384227	0.795411318831072
indianred4	34	30	38	36.9839949457724	29.3745393282089	35.6414657260187	0.814586234092555
purple	114	98	111	117.115983994946	93.0193745393282	112.864641465726	0.826797071614028
orangered3	42	35	37	41.3350531746867	32.8303674844688	39.8345793408445	0.837032547448893
paleturquoise	85	63	75	80.8571654206592	64.2208065704959	77.9220280088449	0.841539205096934
lightcoral	40	29	40	39.5221122459724	31.3904390860272	38.0874486680004	0.867685024540067
darkorange2	66	49	58	62.7277561335159	49.8215225860798	60.4507212804043	0.867794882998906
darkmagenta	86	64	78	82.6701063493735	65.6607349689376	79.669158681689	0.899829057454917
ivory	65	51	58	63.0903443192587	50.1095082657681	60.8001474149732	0.903667285084904
salmon2	29	21	25	27.194113930715	21.5989259766242	26.2069600926608	0.908410296155489
skyblue1	44	35	46	45.3235232178583	35.9982099610403	43.6782668211014	0.909490513449375
thistle3	34	25	30	32.2703485311151	25.6307254922607	31.0989259766242	0.929108096657052
skyblue3	77	65	75	78.681636306202	62.492892492366	75.825471201432	0.929829372903781
red	130	103	120	127.993629567232	101.658944929978	123.34742550279	0.93240089494147
lightcyan	98	81	93	98.6239865220596	78.3321048752238	95.0439086027167	0.932968740072247
brown2	33	25	30	31.9077603453722	25.3427398125724	30.7494998420554	0.97030361809502
greenyellow	117	91	110	115.303043066231	91.5794461408866	111.117510792882	0.980257555003728
yellow	150	117	144	149.023744340318	118.362114351901	143.614141307781	0.988512777223074
darkolivegreen	82	65	80	82.3075181636306	65.3727492892492	79.3197325471202	0.995456109175537

## Sheet: Table S13
Supplementary Table 13: relocated triads. Gene IDs in A. sativa cv. Sang of 1,508 relocated triads
A	C	D
AVESA.00010b.r2.7AG1215920	AVESA.00010b.r2.2DG0397820	AVESA.00010b.r2.7DG1392310
AVESA.00010b.r2.1AG0037360	AVESA.00010b.r2.1AG0005840	AVESA.00010b.r2.1DG0156590
AVESA.00010b.r2.6AG1056290	AVESA.00010b.r2.2CG0268320	AVESA.00010b.r2.4CG1267580
AVESA.00010b.r2.1AG0050480	AVESA.00010b.r2.1AG0018230	AVESA.00010b.r2.1DG0169110
AVESA.00010b.r2.1AG0039010	AVESA.00010b.r2.1AG0007300	AVESA.00010b.r2.1DG0157950
AVESA.00010b.r2.1AG0043840	AVESA.00010b.r2.1AG0012030	AVESA.00010b.r2.1DG0162340
AVESA.00010b.r2.1AG0035430	AVESA.00010b.r2.1AG0003720	AVESA.00010b.r2.1DG0154560
AVESA.00010b.r2.1AG0039810	AVESA.00010b.r2.1AG0008210	AVESA.00010b.r2.1DG0158660
AVESA.00010b.r2.6AG1056770	AVESA.00010b.r2.2CG0267800	AVESA.00010b.r2.4CG1266960
AVESA.00010b.r2.6AG1063020	AVESA.00010b.r2.5DG0946630	AVESA.00010b.r2.4CG1261360
AVESA.00010b.r2.1AG0041910	AVESA.00010b.r2.1AG0010110	AVESA.00010b.r2.1DG0160680
AVESA.00010b.r2.4AG0645640	AVESA.00010b.r2.4DG0784940	AVESA.00010b.r2.4DG0773290
AVESA.00010b.r2.1AG0046930	AVESA.00010b.r2.1AG0014760	AVESA.00010b.r2.1DG0165540
AVESA.00010b.r2.1AG0040680	AVESA.00010b.r2.1AG0008970	AVESA.00010b.r2.1DG0159450
AVESA.00010b.r2.7AG1194270	AVESA.00010b.r2.3DG0563290	AVESA.00010b.r2.1DG0142570
AVESA.00010b.r2.1AG0035880	AVESA.00010b.r2.1AG0004370	AVESA.00010b.r2.1DG0154990
AVESA.00010b.r2.1AG0033710	AVESA.00010b.r2.1AG0002250	AVESA.00010b.r2.1DG0152580
AVESA.00010b.r2.1AG0045030	AVESA.00010b.r2.1AG0013050	AVESA.00010b.r2.1DG0163670
AVESA.00010b.r2.6AG1064840	AVESA.00010b.r2.5DG0944480	AVESA.00010b.r2.4CG1259670
AVESA.00010b.r2.7AG1192990	AVESA.00010b.r2.3DG0564790	AVESA.00010b.r2.1DG0143830
AVESA.00010b.r2.1AG0045600	AVESA.00010b.r2.1AG0013660	AVESA.00010b.r2.1DG0164340
AVESA.00010b.r2.1AG0046830	AVESA.00010b.r2.1AG0014660	AVESA.00010b.r2.1DG0165420
AVESA.00010b.r2.1AG0041660	AVESA.00010b.r2.1AG0009940	AVESA.00010b.r2.1DG0160510
AVESA.00010b.r2.7AG1212420	AVESA.00010b.r2.2DG0400610	AVESA.00010b.r2.7DG1395320
AVESA.00010b.r2.7AG1186840	AVESA.00010b.r2.3DG0572140	AVESA.00010b.r2.1DG0147610
AVESA.00010b.r2.4AG0621580	AVESA.00010b.r2.5DG0934890	AVESA.00010b.r2.3DG0518060
AVESA.00010b.r2.1AG0044880	AVESA.00010b.r2.1AG0012900	AVESA.00010b.r2.1DG0163370
AVESA.00010b.r2.6AG1060290	AVESA.00010b.r2.2CG0263900	AVESA.00010b.r2.4CG1263680
AVESA.00010b.r2.6AG1065880	AVESA.00010b.r2.5DG0943330	AVESA.00010b.r2.4CG1258450
AVESA.00010b.r2.6AG1066100	AVESA.00010b.r2.5DG0943120	AVESA.00010b.r2.4CG1258200
AVESA.00010b.r2.6AG1066090	AVESA.00010b.r2.5DG0943130	AVESA.00010b.r2.4CG1258210
AVESA.00010b.r2.3AG0411710	AVESA.00010b.r2.3CG0458850	AVESA.00010b.r2.1CG0116060
AVESA.00010b.r2.6AG1060520	AVESA.00010b.r2.2CG0263690	AVESA.00010b.r2.4CG1263540
AVESA.00010b.r2.4AG0647140	AVESA.00010b.r2.4DG0786630	AVESA.00010b.r2.4DG0774790
AVESA.00010b.r2.1AG0049690	AVESA.00010b.r2.1AG0017420	AVESA.00010b.r2.1DG0168340
AVESA.00010b.r2.6AG1057780	AVESA.00010b.r2.2CG0266730	AVESA.00010b.r2.4CG1266150
AVESA.00010b.r2.1AG0031790	AVESA.00010b.r2.1AG0000330	AVESA.00010b.r2.5DG1006050
AVESA.00010b.r2.1AG0043720	AVESA.00010b.r2.1AG0011870	AVESA.00010b.r2.1DG0162210
AVESA.00010b.r2.4AG0653360	AVESA.00010b.r2.4DG0793090	AVESA.00010b.r2.4DG0780580
AVESA.00010b.r2.1AG0050880	AVESA.00010b.r2.1AG0019210	AVESA.00010b.r2.1DG0169540
AVESA.00010b.r2.4AG0646130	AVESA.00010b.r2.4DG0785530	AVESA.00010b.r2.4DG0773680
AVESA.00010b.r2.1AG0033230	AVESA.00010b.r2.1AG0001710	AVESA.00010b.r2.1DG0152030
AVESA.00010b.r2.1AG0034860	AVESA.00010b.r2.1AG0003290	AVESA.00010b.r2.1DG0153950
AVESA.00010b.r2.1AG0051720	AVESA.00010b.r2.1AG0019620	AVESA.00010b.r2.1DG0170380
AVESA.00010b.r2.7AG1188680	AVESA.00010b.r2.3DG0569440	AVESA.00010b.r2.1DG0149080
AVESA.00010b.r2.1AG0032670	AVESA.00010b.r2.1AG0001100	AVESA.00010b.r2.1DG0151560
AVESA.00010b.r2.3AG0413630	AVESA.00010b.r2.3CG0460780	AVESA.00010b.r2.1CG0114400
AVESA.00010b.r2.7AG1210790	AVESA.00010b.r2.2DG0402090	AVESA.00010b.r2.7DG1396970
AVESA.00010b.r2.6AG1065990	AVESA.00010b.r2.5DG0943240	AVESA.00010b.r2.4CG1258330
AVESA.00010b.r2.4AG0645230	AVESA.00010b.r2.4DG0784580	AVESA.00010b.r2.4DG0772830
AVESA.00010b.r2.4AG0645220	AVESA.00010b.r2.4DG0784570	AVESA.00010b.r2.4DG0772810
AVESA.00010b.r2.4AG0645200	AVESA.00010b.r2.4DG0784560	AVESA.00010b.r2.4DG0772800
AVESA.00010b.r2.6AG1066850	AVESA.00010b.r2.5DG0942640	AVESA.00010b.r2.4CG1257610
AVESA.00010b.r2.1AG0041010	AVESA.00010b.r2.1AG0009250	AVESA.00010b.r2.1DG0159850
AVESA.00010b.r2.7AG1215800	AVESA.00010b.r2.2DG0397920	AVESA.00010b.r2.7DG1392390
AVESA.00010b.r2.1AG0076050	AVESA.00010b.r2.3DG0558210	AVESA.00010b.r2.1DG0194950
AVESA.00010b.r2.4AG0649560	AVESA.00010b.r2.4DG0788660	AVESA.00010b.r2.4DG0776920
AVESA.00010b.r2.7AG1209860	AVESA.00010b.r2.2DG0403260	AVESA.00010b.r2.7DG1397930
AVESA.00010b.r2.1AG0045490	AVESA.00010b.r2.1AG0013480	AVESA.00010b.r2.1DG0164230
AVESA.00010b.r2.1AG0045960	AVESA.00010b.r2.1AG0013920	AVESA.00010b.r2.1DG0164640
AVESA.00010b.r2.4AG0603400	AVESA.00010b.r2.3DG0568830	AVESA.00010b.r2.4DG0747320
AVESA.00010b.r2.1AG0035250	AVESA.00010b.r2.1AG0003610	AVESA.00010b.r2.1DG0154270
AVESA.00010b.r2.1AG0034240	AVESA.00010b.r2.1AG0002740	AVESA.00010b.r2.1DG0153200
AVESA.00010b.r2.1AG0050420	AVESA.00010b.r2.1AG0018170	AVESA.00010b.r2.1DG0169040
AVESA.00010b.r2.6AG1066330	AVESA.00010b.r2.5DG0942890	AVESA.00010b.r2.4CG1258040
AVESA.00010b.r2.6AG1072040	AVESA.00010b.r2.5DG0937590	AVESA.00010b.r2.4CG1252630
AVESA.00010b.r2.7AG1216450	AVESA.00010b.r2.2DG0397250	AVESA.00010b.r2.7DG1391790
AVESA.00010b.r2.1AG0075980	AVESA.00010b.r2.3DG0558180	AVESA.00010b.r2.1DG0194780
AVESA.00010b.r2.6AG1056840	AVESA.00010b.r2.2CG0267740	AVESA.00010b.r2.4CG1266890
AVESA.00010b.r2.1AG0037220	AVESA.00010b.r2.1AG0005710	AVESA.00010b.r2.1DG0156430
AVESA.00010b.r2.7AG1214940	AVESA.00010b.r2.2DG0398820	AVESA.00010b.r2.7DG1393120
AVESA.00010b.r2.7AG1210980	AVESA.00010b.r2.2DG0401790	AVESA.00010b.r2.7DG1396760
AVESA.00010b.r2.1AG0051520	AVESA.00010b.r2.1AG0018550	AVESA.00010b.r2.1DG0170080
AVESA.00010b.r2.1AG0037170	AVESA.00010b.r2.1AG0005610	AVESA.00010b.r2.1DG0156380
AVESA.00010b.r2.1AG0041190	AVESA.00010b.r2.1AG0009410	AVESA.00010b.r2.1DG0159990
AVESA.00010b.r2.1AG0040270	AVESA.00010b.r2.1AG0008600	AVESA.00010b.r2.1DG0159060
AVESA.00010b.r2.1AG0049680	AVESA.00010b.r2.1AG0017390	AVESA.00010b.r2.1DG0168330
AVESA.00010b.r2.7AG1215640	AVESA.00010b.r2.2DG0398130	AVESA.00010b.r2.7DG1392520
AVESA.00010b.r2.4AG0652500	AVESA.00010b.r2.4DG0791590	AVESA.00010b.r2.4DG0779760
AVESA.00010b.r2.7AG1211560	AVESA.00010b.r2.2DG0401270	AVESA.00010b.r2.7DG1396160
AVESA.00010b.r2.6AG1055880	AVESA.00010b.r2.2CG0268770	AVESA.00010b.r2.4CG1268060
AVESA.00010b.r2.1AG0038940	AVESA.00010b.r2.1AG0007220	AVESA.00010b.r2.1DG0157830
AVESA.00010b.r2.4AG0652970	AVESA.00010b.r2.4DG0792070	AVESA.00010b.r2.4DG0780210
AVESA.00010b.r2.4AG0644150	AVESA.00010b.r2.4DG0783700	AVESA.00010b.r2.4DG0771800
AVESA.00010b.r2.7AG1196800	AVESA.00010b.r2.3DG0560360	AVESA.00010b.r2.1DG0139800
AVESA.00010b.r2.7AG1211690	AVESA.00010b.r2.2DG0401130	AVESA.00010b.r2.7DG1396050
AVESA.00010b.r2.7AG1188600	AVESA.00010b.r2.3DG0569560	AVESA.00010b.r2.1DG0148910
AVESA.00010b.r2.6AG1060930	AVESA.00010b.r2.2CG0263290	AVESA.00010b.r2.4CG1263260
AVESA.00010b.r2.6AG1066470	AVESA.00010b.r2.5DG0942820	AVESA.00010b.r2.4CG1257970
AVESA.00010b.r2.6AG1070350	AVESA.00010b.r2.5DG0939350	AVESA.00010b.r2.4CG1254200
AVESA.00010b.r2.6AG1059350	AVESA.00010b.r2.2CG0264910	AVESA.00010b.r2.4CG1264580
AVESA.00010b.r2.1AG0039080	AVESA.00010b.r2.1AG0007400	AVESA.00010b.r2.1DG0158060
AVESA.00010b.r2.1AG0042700	AVESA.00010b.r2.1AG0010670	AVESA.00010b.r2.1DG0161330
AVESA.00010b.r2.7AG1194260	AVESA.00010b.r2.3DG0563330	AVESA.00010b.r2.1DG0142580
AVESA.00010b.r2.1AG0035410	AVESA.00010b.r2.1AG0003700	AVESA.00010b.r2.1DG0154540
AVESA.00010b.r2.1AG0040420	AVESA.00010b.r2.1AG0008750	AVESA.00010b.r2.1DG0159220
AVESA.00010b.r2.1AG0047140	AVESA.00010b.r2.1AG0015020	AVESA.00010b.r2.1DG0165710
AVESA.00010b.r2.1AG0044700	AVESA.00010b.r2.1AG0012780	AVESA.00010b.r2.1DG0163220
AVESA.00010b.r2.1AG0033620	AVESA.00010b.r2.1AG0002110	AVESA.00010b.r2.1DG0152450
AVESA.00010b.r2.3AG0408930	AVESA.00010b.r2.3CG0457000	AVESA.00010b.r2.1CG0118800
AVESA.00010b.r2.4AG0643410	AVESA.00010b.r2.4DG0782860	AVESA.00010b.r2.4DG0770950
AVESA.00010b.r2.6AG1073070	AVESA.00010b.r2.5DG0936560	AVESA.00010b.r2.4CG1251690
AVESA.00010b.r2.7AG1195800	AVESA.00010b.r2.3DG0561360	AVESA.00010b.r2.1DG0141010
AVESA.00010b.r2.7AG1195820	AVESA.00010b.r2.3DG0561380	AVESA.00010b.r2.1DG0140990
AVESA.00010b.r2.1AG0051210	AVESA.00010b.r2.1AG0018860	AVESA.00010b.r2.1DG0169760
AVESA.00010b.r2.6AG1072670	AVESA.00010b.r2.5DG0936920	AVESA.00010b.r2.4CG1252060
AVESA.00010b.r2.1AG0040310	AVESA.00010b.r2.1AG0008640	AVESA.00010b.r2.1DG0159140
AVESA.00010b.r2.7AG1191300	AVESA.00010b.r2.3DG0566620	AVESA.00010b.r2.1DG0145490
AVESA.00010b.r2.7AG1212160	AVESA.00010b.r2.2DG0400840	AVESA.00010b.r2.7DG1395710
AVESA.00010b.r2.7AG1210020	AVESA.00010b.r2.2DG0403120	AVESA.00010b.r2.7DG1397760
AVESA.00010b.r2.6AG1061900	AVESA.00010b.r2.5DG0947530	AVESA.00010b.r2.4CG1262250
AVESA.00010b.r2.6AG1057340	AVESA.00010b.r2.2CG0267300	AVESA.00010b.r2.4CG1266590
AVESA.00010b.r2.6AG1059740	AVESA.00010b.r2.2CG0264510	AVESA.00010b.r2.4CG1264190
AVESA.00010b.r2.1AG0033580	AVESA.00010b.r2.1AG0001950	AVESA.00010b.r2.1DG0152310
AVESA.00010b.r2.6AG1073380	AVESA.00010b.r2.5DG0936150	AVESA.00010b.r2.4CG1251400
AVESA.00010b.r2.7AG1215180	AVESA.00010b.r2.2DG0398640	AVESA.00010b.r2.7DG1392970
AVESA.00010b.r2.7AG1213600	AVESA.00010b.r2.2DG0399920	AVESA.00010b.r2.7DG1394180
AVESA.00010b.r2.6AG1065120	AVESA.00010b.r2.5DG0944200	AVESA.00010b.r2.4CG1259330
AVESA.00010b.r2.6AG1063290	AVESA.00010b.r2.5DG0946370	AVESA.00010b.r2.4CG1261110
AVESA.00010b.r2.1AG0035800	AVESA.00010b.r2.1AG0004200	AVESA.00010b.r2.1DG0154900
AVESA.00010b.r2.6AG1055990	AVESA.00010b.r2.2CG0268680	AVESA.00010b.r2.4CG1267980
AVESA.00010b.r2.1AG0037490	AVESA.00010b.r2.1AG0005950	AVESA.00010b.r2.1DG0156740
AVESA.00010b.r2.6AG1064530	AVESA.00010b.r2.5DG0944920	AVESA.00010b.r2.4CG1259960
AVESA.00010b.r2.1AG0044410	AVESA.00010b.r2.1AG0012600	AVESA.00010b.r2.1DG0163020
AVESA.00010b.r2.6AG1065670	AVESA.00010b.r2.5DG0943570	AVESA.00010b.r2.4CG1258600
AVESA.00010b.r2.1AG0037940	AVESA.00010b.r2.1AG0006320	AVESA.00010b.r2.1DG0157070
AVESA.00010b.r2.6AG1065060	AVESA.00010b.r2.5DG0944250	AVESA.00010b.r2.4CG1259390
AVESA.00010b.r2.7AG1189160	AVESA.00010b.r2.3DG0569060	AVESA.00010b.r2.1DG0149430
AVESA.00010b.r2.1AG0048640	AVESA.00010b.r2.1AG0016420	AVESA.00010b.r2.1DG0167220
AVESA.00010b.r2.1AG0049130	AVESA.00010b.r2.1AG0016820	AVESA.00010b.r2.1DG0167620
AVESA.00010b.r2.6AG1065220	AVESA.00010b.r2.5DG0944140	AVESA.00010b.r2.4CG1259250
AVESA.00010b.r2.4AG0645440	AVESA.00010b.r2.4DG0784780	AVESA.00010b.r2.4DG0773060
AVESA.00010b.r2.3AG0405940	AVESA.00010b.r2.3CG0453430	AVESA.00010b.r2.1CG0111760
AVESA.00010b.r2.7AG1215450	AVESA.00010b.r2.2DG0398320	AVESA.00010b.r2.7DG1392720
AVESA.00010b.r2.7AG1215370	AVESA.00010b.r2.2DG0398340	AVESA.00010b.r2.7DG1392740
AVESA.00010b.r2.7AG1211850	AVESA.00010b.r2.2DG0401030	AVESA.00010b.r2.7DG1395930
AVESA.00010b.r2.3AG0415490	AVESA.00010b.r2.3CG0462630	AVESA.00010b.r2.1CG0113490
AVESA.00010b.r2.1AG0047280	AVESA.00010b.r2.1AG0015130	AVESA.00010b.r2.1DG0165870
AVESA.00010b.r2.7AG1196790	AVESA.00010b.r2.3DG0560350	AVESA.00010b.r2.1DG0139810
AVESA.00010b.r2.3AG0412310	AVESA.00010b.r2.3CG0459430	AVESA.00010b.r2.1CG0115580
AVESA.00010b.r2.6AG1073890	AVESA.00010b.r2.5DG0935660	AVESA.00010b.r2.4CG1251010
AVESA.00010b.r2.1AG0046200	AVESA.00010b.r2.1AG0014100	AVESA.00010b.r2.1DG0164850
AVESA.00010b.r2.1AG0037040	AVESA.00010b.r2.1AG0005420	AVESA.00010b.r2.1DG0156190
AVESA.00010b.r2.4AG0621570	AVESA.00010b.r2.5DG0934880	AVESA.00010b.r2.3DG0518070
AVESA.00010b.r2.1AG0048530	AVESA.00010b.r2.1AG0016270	AVESA.00010b.r2.1DG0167090
AVESA.00010b.r2.1AG0076550	AVESA.00010b.r2.3DG0558500	AVESA.00010b.r2.1DG0195760
AVESA.00010b.r2.6AG1057670	AVESA.00010b.r2.2CG0266960	AVESA.00010b.r2.4CG1266310
AVESA.00010b.r2.1AG0045280	AVESA.00010b.r2.1AG0013210	AVESA.00010b.r2.1DG0164000
AVESA.00010b.r2.7AG1186830	AVESA.00010b.r2.3DG0572120	AVESA.00010b.r2.1DG0147620
AVESA.00010b.r2.1AG0048600	AVESA.00010b.r2.1AG0016310	AVESA.00010b.r2.1DG0167130
AVESA.00010b.r2.3AG0409040	AVESA.00010b.r2.3CG0456910	AVESA.00010b.r2.1CG0118720
AVESA.00010b.r2.7AG1196880	AVESA.00010b.r2.3DG0560420	AVESA.00010b.r2.1DG0139760
AVESA.00010b.r2.1AG0037370	AVESA.00010b.r2.1AG0005850	AVESA.00010b.r2.1DG0156600
AVESA.00010b.r2.7AG1211460	AVESA.00010b.r2.2DG0401330	AVESA.00010b.r2.7DG1396280
AVESA.00010b.r2.7AG1213130	AVESA.00010b.r2.2DG0400280	AVESA.00010b.r2.7DG1394670
AVESA.00010b.r2.6AG1064130	AVESA.00010b.r2.5DG0945400	AVESA.00010b.r2.4CG1260310
AVESA.00010b.r2.7AG1210350	AVESA.00010b.r2.2DG0402610	AVESA.00010b.r2.7DG1397440
AVESA.00010b.r2.7AG1194360	AVESA.00010b.r2.3DG0562990	AVESA.00010b.r2.1DG0142450
AVESA.00010b.r2.1AG0047350	AVESA.00010b.r2.1AG0015170	AVESA.00010b.r2.1DG0165930
AVESA.00010b.r2.1AG0076410	AVESA.00010b.r2.3DG0558790	AVESA.00010b.r2.1DG0195140
AVESA.00010b.r2.1AG0044150	AVESA.00010b.r2.1AG0012350	AVESA.00010b.r2.1DG0162700
AVESA.00010b.r2.3AG0411140	AVESA.00010b.r2.3CG0458330	AVESA.00010b.r2.1CG0116500
AVESA.00010b.r2.6AG1073850	AVESA.00010b.r2.5DG0935690	AVESA.00010b.r2.4CG1251040
AVESA.00010b.r2.3AG0413430	AVESA.00010b.r2.3CG0460610	AVESA.00010b.r2.1CG0114560
AVESA.00010b.r2.3AG0406960	AVESA.00010b.r2.3CG0454520	AVESA.00010b.r2.1CG0110220
AVESA.00010b.r2.7AG1196350	AVESA.00010b.r2.3DG0559910	AVESA.00010b.r2.1DG0140510
AVESA.00010b.r2.1AG0034050	AVESA.00010b.r2.1AG0002530	AVESA.00010b.r2.1DG0152960
AVESA.00010b.r2.6AG1064570	AVESA.00010b.r2.5DG0944860	AVESA.00010b.r2.4CG1259900
AVESA.00010b.r2.6AG1075220	AVESA.00010b.r2.5DG0933790	AVESA.00010b.r2.4CG1249760
AVESA.00010b.r2.7AG1211320	AVESA.00010b.r2.2DG0401470	AVESA.00010b.r2.7DG1396470
AVESA.00010b.r2.7AG1209740	AVESA.00010b.r2.2DG0403410	AVESA.00010b.r2.7DG1398070
AVESA.00010b.r2.1AG0035990	AVESA.00010b.r2.1AG0004450	AVESA.00010b.r2.1DG0155110
AVESA.00010b.r2.7AG1188770	AVESA.00010b.r2.3DG0569340	AVESA.00010b.r2.1DG0149130
AVESA.00010b.r2.4AG0654400	AVESA.00010b.r2.4DG0792380	AVESA.00010b.r2.4DG0781320
AVESA.00010b.r2.4AG0645240	AVESA.00010b.r2.4DG0784620	AVESA.00010b.r2.4DG0772840
AVESA.00010b.r2.7AG1186820	AVESA.00010b.r2.3DG0572110	AVESA.00010b.r2.1DG0147630
AVESA.00010b.r2.3AG0411770	AVESA.00010b.r2.3CG0458890	AVESA.00010b.r2.1CG0115990
AVESA.00010b.r2.6AG1070880	AVESA.00010b.r2.5DG0938820	AVESA.00010b.r2.4CG1253800
AVESA.00010b.r2.6AG1064780	AVESA.00010b.r2.5DG0944550	AVESA.00010b.r2.4CG1259740
AVESA.00010b.r2.1AG0077080	AVESA.00010b.r2.3DG0559240	AVESA.00010b.r2.1DG0195350
AVESA.00010b.r2.1AG0046110	AVESA.00010b.r2.1AG0014030	AVESA.00010b.r2.1DG0164730
AVESA.00010b.r2.3AG0412550	AVESA.00010b.r2.3CG0459730	AVESA.00010b.r2.1CG0115320
AVESA.00010b.r2.7AG1191810	AVESA.00010b.r2.3DG0566140	AVESA.00010b.r2.1DG0144980
AVESA.00010b.r2.7AG1210280	AVESA.00010b.r2.2DG0402690	AVESA.00010b.r2.7DG1397520
AVESA.00010b.r2.1AG0044320	AVESA.00010b.r2.1AG0012500	AVESA.00010b.r2.1DG0162900
AVESA.00010b.r2.7AG1214460	AVESA.00010b.r2.2DG0399180	AVESA.00010b.r2.7DG1393460
AVESA.00010b.r2.7AG1209180	AVESA.00010b.r2.2DG0402820	AVESA.00010b.r2.7DG1398680
AVESA.00010b.r2.1AG0075740	AVESA.00010b.r2.3DG0558100	AVESA.00010b.r2.1DG0194550
AVESA.00010b.r2.6AG1056620	AVESA.00010b.r2.2CG0268060	AVESA.00010b.r2.4CG1267060
AVESA.00010b.r2.6AG1064110	AVESA.00010b.r2.5DG0945420	AVESA.00010b.r2.4CG1260330
AVESA.00010b.r2.6AG1064490	AVESA.00010b.r2.5DG0945010	AVESA.00010b.r2.4CG1260000
AVESA.00010b.r2.7AG1212190	AVESA.00010b.r2.2DG0400820	AVESA.00010b.r2.7DG1395670
AVESA.00010b.r2.1AG0042980	AVESA.00010b.r2.1AG0011000	AVESA.00010b.r2.1DG0161610
AVESA.00010b.r2.1AG0045970	AVESA.00010b.r2.1AG0013930	AVESA.00010b.r2.1DG0164650
AVESA.00010b.r2.6AG1059170	AVESA.00010b.r2.2CG0265080	AVESA.00010b.r2.4CG1264770
AVESA.00010b.r2.4AG0647090	AVESA.00010b.r2.4DG0786590	AVESA.00010b.r2.4DG0774760
AVESA.00010b.r2.1AG0051180	AVESA.00010b.r2.1AG0018880	AVESA.00010b.r2.1DG0169740
AVESA.00010b.r2.1AG0041330	AVESA.00010b.r2.1AG0009610	AVESA.00010b.r2.1DG0160130
AVESA.00010b.r2.6AG1074060	AVESA.00010b.r2.5DG0935450	AVESA.00010b.r2.4CG1250780
AVESA.00010b.r2.7AG1212110	AVESA.00010b.r2.2DG0400910	AVESA.00010b.r2.7DG1395750
AVESA.00010b.r2.1AG0037880	AVESA.00010b.r2.1AG0006270	AVESA.00010b.r2.1DG0157040
AVESA.00010b.r2.6AG1056490	AVESA.00010b.r2.2CG0268130	AVESA.00010b.r2.4CG1267330
AVESA.00010b.r2.6AG1063100	AVESA.00010b.r2.5DG0946600	AVESA.00010b.r2.4CG1261320
AVESA.00010b.r2.1AG0039820	AVESA.00010b.r2.1AG0008220	AVESA.00010b.r2.1DG0158670
AVESA.00010b.r2.1AG0048760	AVESA.00010b.r2.1AG0016510	AVESA.00010b.r2.1DG0167330
AVESA.00010b.r2.1AG0046130	AVESA.00010b.r2.1AG0014050	AVESA.00010b.r2.1DG0164780
AVESA.00010b.r2.1AG0046430	AVESA.00010b.r2.1AG0014270	AVESA.00010b.r2.1DG0165020
AVESA.00010b.r2.7AG1210310	AVESA.00010b.r2.2DG0402660	AVESA.00010b.r2.7DG1397490
AVESA.00010b.r2.6AG1065610	AVESA.00010b.r2.5DG0943660	AVESA.00010b.r2.4CG1258650
AVESA.00010b.r2.6AG1057200	AVESA.00010b.r2.2CG0267440	AVESA.00010b.r2.4CG1266680
AVESA.00010b.r2.1AG0040870	AVESA.00010b.r2.1AG0009160	AVESA.00010b.r2.1DG0159660
AVESA.00010b.r2.1AG0051350	AVESA.00010b.r2.1AG0018670	AVESA.00010b.r2.1DG0169840
AVESA.00010b.r2.1AG0041560	AVESA.00010b.r2.1AG0009840	AVESA.00010b.r2.1DG0160410
AVESA.00010b.r2.7AG1190230	AVESA.00010b.r2.3DG0567750	AVESA.00010b.r2.1DG0146860
AVESA.00010b.r2.1AG0040580	AVESA.00010b.r2.1AG0008910	AVESA.00010b.r2.1DG0159370
AVESA.00010b.r2.1AG0035650	AVESA.00010b.r2.1AG0004000	AVESA.00010b.r2.1DG0154750
AVESA.00010b.r2.6AG1073010	AVESA.00010b.r2.5DG0936610	AVESA.00010b.r2.4CG1251730
AVESA.00010b.r2.6AG1062140	AVESA.00010b.r2.5DG0947400	AVESA.00010b.r2.4CG1262000
AVESA.00010b.r2.1AG0041860	AVESA.00010b.r2.1AG0010070	AVESA.00010b.r2.1DG0160640
AVESA.00010b.r2.6AG1061320	AVESA.00010b.r2.2CG0262810	AVESA.00010b.r2.4CG1262830
AVESA.00010b.r2.1AG0044300	AVESA.00010b.r2.1AG0012480	AVESA.00010b.r2.1DG0162880
AVESA.00010b.r2.7AG1210030	AVESA.00010b.r2.2DG0403110	AVESA.00010b.r2.7DG1397740
AVESA.00010b.r2.1AG0033100	AVESA.00010b.r2.1AG0001460	AVESA.00010b.r2.1DG0151930
AVESA.00010b.r2.1AG0037320	AVESA.00010b.r2.1AG0005800	AVESA.00010b.r2.1DG0156530
AVESA.00010b.r2.3AG0408940	AVESA.00010b.r2.3CG0456990	AVESA.00010b.r2.1CG0118790
AVESA.00010b.r2.7AG1213180	AVESA.00010b.r2.2DG0400260	AVESA.00010b.r2.7DG1394650
AVESA.00010b.r2.7AG1210110	AVESA.00010b.r2.2DG0402990	AVESA.00010b.r2.7DG1397640
AVESA.00010b.r2.6AG1058360	AVESA.00010b.r2.2CG0266110	AVESA.00010b.r2.4CG1265550
AVESA.00010b.r2.4AG0644200	AVESA.00010b.r2.4DG0783760	AVESA.00010b.r2.4DG0771880
AVESA.00010b.r2.1AG0044680	AVESA.00010b.r2.1AG0012770	AVESA.00010b.r2.1DG0163210
AVESA.00010b.r2.6AG1059050	AVESA.00010b.r2.2CG0265230	AVESA.00010b.r2.4CG1264890
AVESA.00010b.r2.1AG0042260	AVESA.00010b.r2.1AG0010470	AVESA.00010b.r2.1DG0161010
AVESA.00010b.r2.7AG1189000	AVESA.00010b.r2.3DG0569180	AVESA.00010b.r2.1DG0149300
AVESA.00010b.r2.1AG0044820	AVESA.00010b.r2.1AG0012840	AVESA.00010b.r2.1DG0163320
AVESA.00010b.r2.1AG0036810	AVESA.00010b.r2.1AG0005160	AVESA.00010b.r2.1DG0155940
AVESA.00010b.r2.1AG0052190	AVESA.00010b.r2.1AG0020120	AVESA.00010b.r2.1DG0171000
AVESA.00010b.r2.1AG0041530	AVESA.00010b.r2.1AG0009810	AVESA.00010b.r2.1DG0160360
AVESA.00010b.r2.1AG0047300	AVESA.00010b.r2.1AG0015140	AVESA.00010b.r2.1DG0165890
AVESA.00010b.r2.1AG0048120	AVESA.00010b.r2.1AG0015930	AVESA.00010b.r2.1DG0166630
AVESA.00010b.r2.6AG1061090	AVESA.00010b.r2.2CG0263080	AVESA.00010b.r2.4CG1263070
AVESA.00010b.r2.1AG0052420	AVESA.00010b.r2.1AG0020290	AVESA.00010b.r2.1DG0171150
AVESA.00010b.r2.1AG0040860	AVESA.00010b.r2.1AG0009130	AVESA.00010b.r2.1DG0159640
AVESA.00010b.r2.6AG1064270	AVESA.00010b.r2.5DG0945180	AVESA.00010b.r2.4CG1260130
AVESA.00010b.r2.1AG0048430	AVESA.00010b.r2.1AG0016170	AVESA.00010b.r2.1DG0167030
AVESA.00010b.r2.6AG1065900	AVESA.00010b.r2.5DG0943310	AVESA.00010b.r2.4CG1258420
AVESA.00010b.r2.1AG0046520	AVESA.00010b.r2.1AG0014360	AVESA.00010b.r2.1DG0165140
AVESA.00010b.r2.6AG1061930	AVESA.00010b.r2.5DG0947470	AVESA.00010b.r2.4CG1262220
AVESA.00010b.r2.1AG0051880	AVESA.00010b.r2.1AG0019730	AVESA.00010b.r2.1DG0170550
AVESA.00010b.r2.6AG1070470	AVESA.00010b.r2.5DG0939240	AVESA.00010b.r2.4CG1254090
AVESA.00010b.r2.1AG0040180	AVESA.00010b.r2.1AG0008550	AVESA.00010b.r2.1DG0159020
AVESA.00010b.r2.4AG0652640	AVESA.00010b.r2.4DG0791740	AVESA.00010b.r2.4DG0779910
AVESA.00010b.r2.6AG1073920	AVESA.00010b.r2.5DG0935550	AVESA.00010b.r2.4CG1250960
AVESA.00010b.r2.1AG0041580	AVESA.00010b.r2.1AG0009860	AVESA.00010b.r2.1DG0160420
AVESA.00010b.r2.1AG0039610	AVESA.00010b.r2.1AG0007930	AVESA.00010b.r2.1DG0158500
AVESA.00010b.r2.7AG1209830	AVESA.00010b.r2.2DG0403290	AVESA.00010b.r2.7DG1397950
AVESA.00010b.r2.6AG1065560	AVESA.00010b.r2.5DG0943720	AVESA.00010b.r2.4CG1258720
AVESA.00010b.r2.1AG0037550	AVESA.00010b.r2.1AG0006000	AVESA.00010b.r2.1DG0156790
AVESA.00010b.r2.6AG1067870	AVESA.00010b.r2.5DG0941370	AVESA.00010b.r2.4CG1256490
AVESA.00010b.r2.4AG0642500	AVESA.00010b.r2.4DG0781800	AVESA.00010b.r2.4DG0769910
AVESA.00010b.r2.1AG0048260	AVESA.00010b.r2.1AG0016050	AVESA.00010b.r2.1DG0166830
AVESA.00010b.r2.1AG0043470	AVESA.00010b.r2.1AG0011490	AVESA.00010b.r2.1DG0161920
AVESA.00010b.r2.6AG1058850	AVESA.00010b.r2.2CG0265690	AVESA.00010b.r2.4CG1265080
AVESA.00010b.r2.3AG0405770	AVESA.00010b.r2.3CG0453350	AVESA.00010b.r2.1CG0111800
AVESA.00010b.r2.1AG0044380	AVESA.00010b.r2.1AG0012570	AVESA.00010b.r2.1DG0162990
AVESA.00010b.r2.1AG0034480	AVESA.00010b.r2.1AG0002880	AVESA.00010b.r2.1DG0153450
AVESA.00010b.r2.1AG0048890	AVESA.00010b.r2.1AG0016610	AVESA.00010b.r2.1DG0167420
AVESA.00010b.r2.7AG1211790	AVESA.00010b.r2.2DG0401080	AVESA.00010b.r2.7DG1395990
AVESA.00010b.r2.7AG1211800	AVESA.00010b.r2.2DG0401070	AVESA.00010b.r2.7DG1395980
AVESA.00010b.r2.1AG0051670	AVESA.00010b.r2.1AG0019590	AVESA.00010b.r2.1DG0170340
AVESA.00010b.r2.1AG0046900	AVESA.00010b.r2.1AG0014730	AVESA.00010b.r2.1DG0165510
AVESA.00010b.r2.7AG1213370	AVESA.00010b.r2.2DG0400100	AVESA.00010b.r2.7DG1394420
AVESA.00010b.r2.4AG0650760	AVESA.00010b.r2.4DG0790080	AVESA.00010b.r2.4DG0778320
AVESA.00010b.r2.1AG0051010	AVESA.00010b.r2.1AG0018970	AVESA.00010b.r2.1DG0169670
AVESA.00010b.r2.6AG1055890	AVESA.00010b.r2.2CG0268760	AVESA.00010b.r2.4CG1268050
AVESA.00010b.r2.7AG1216460	AVESA.00010b.r2.2DG0397240	AVESA.00010b.r2.7DG1391780
AVESA.00010b.r2.1AG0048420	AVESA.00010b.r2.1AG0016160	AVESA.00010b.r2.1DG0167020
AVESA.00010b.r2.1AG0046170	AVESA.00010b.r2.1AG0014090	AVESA.00010b.r2.1DG0164830
AVESA.00010b.r2.1AG0048340	AVESA.00010b.r2.1AG0016120	AVESA.00010b.r2.1DG0166940
AVESA.00010b.r2.1AG0046560	AVESA.00010b.r2.1AG0014410	AVESA.00010b.r2.1DG0165190
AVESA.00010b.r2.3AG0414270	AVESA.00010b.r2.3CG0461440	AVESA.00010b.r2.1CG0113960
AVESA.00010b.r2.1AG0076480	AVESA.00010b.r2.3DG0558700	AVESA.00010b.r2.1DG0195220
AVESA.00010b.r2.6AG1064340	AVESA.00010b.r2.5DG0945160	AVESA.00010b.r2.4CG1260090
AVESA.00010b.r2.3AG0408960	AVESA.00010b.r2.3CG0456980	AVESA.00010b.r2.1CG0118780
AVESA.00010b.r2.1AG0076760	AVESA.00010b.r2.3DG0558330	AVESA.00010b.r2.1DG0195640
AVESA.00010b.r2.7AG1215240	AVESA.00010b.r2.2DG0398530	AVESA.00010b.r2.7DG1392910
AVESA.00010b.r2.1AG0046270	AVESA.00010b.r2.1AG0014140	AVESA.00010b.r2.1DG0164910
AVESA.00010b.r2.6AG1058530	AVESA.00010b.r2.2CG0265890	AVESA.00010b.r2.4CG1265400
AVESA.00010b.r2.1AG0048630	AVESA.00010b.r2.1AG0016400	AVESA.00010b.r2.1DG0167210
AVESA.00010b.r2.1AG0038100	AVESA.00010b.r2.1AG0006560	AVESA.00010b.r2.1DG0157170
AVESA.00010b.r2.1AG0033730	AVESA.00010b.r2.1AG0002280	AVESA.00010b.r2.1DG0152610
AVESA.00010b.r2.1AG0043680	AVESA.00010b.r2.1AG0011750	AVESA.00010b.r2.1DG0162160
AVESA.00010b.r2.1AG0034760	AVESA.00010b.r2.1AG0003190	AVESA.00010b.r2.1DG0153790
AVESA.00010b.r2.7AG1212880	AVESA.00010b.r2.2DG0400470	AVESA.00010b.r2.7DG1394840
AVESA.00010b.r2.6AG1070330	AVESA.00010b.r2.5DG0939400	AVESA.00010b.r2.4CG1254220
AVESA.00010b.r2.1AG0045200	AVESA.00010b.r2.1AG0013180	AVESA.00010b.r2.1DG0163910
AVESA.00010b.r2.4AG0651200	AVESA.00010b.r2.4DG0790590	AVESA.00010b.r2.4DG0778630
AVESA.00010b.r2.7AG1216610	AVESA.00010b.r2.2DG0397010	AVESA.00010b.r2.7DG1391680
AVESA.00010b.r2.7AG1210560	AVESA.00010b.r2.2DG0402430	AVESA.00010b.r2.7DG1397250
AVESA.00010b.r2.1AG0032710	AVESA.00010b.r2.1AG0001160	AVESA.00010b.r2.1DG0151600
AVESA.00010b.r2.1AG0036820	AVESA.00010b.r2.1AG0005170	AVESA.00010b.r2.1DG0155950
AVESA.00010b.r2.7AG1212240	AVESA.00010b.r2.2DG0400760	AVESA.00010b.r2.7DG1395570
AVESA.00010b.r2.6AG1055690	AVESA.00010b.r2.2CG0268950	AVESA.00010b.r2.4CG1268220
AVESA.00010b.r2.1AG0045700	AVESA.00010b.r2.1AG0013720	AVESA.00010b.r2.1DG0164390
AVESA.00010b.r2.6AG1071820	AVESA.00010b.r2.5DG0937810	AVESA.00010b.r2.4CG1252780
AVESA.00010b.r2.6AG1065520	AVESA.00010b.r2.5DG0943740	AVESA.00010b.r2.4CG1258770
AVESA.00010b.r2.6AG1063780	AVESA.00010b.r2.5DG0945830	AVESA.00010b.r2.4CG1260650
AVESA.00010b.r2.1AG0038980	AVESA.00010b.r2.1AG0007270	AVESA.00010b.r2.1DG0157920
AVESA.00010b.r2.6AG1065780	AVESA.00010b.r2.5DG0943470	AVESA.00010b.r2.4CG1258530
AVESA.00010b.r2.7AG1214210	AVESA.00010b.r2.2DG0399390	AVESA.00010b.r2.7DG1393710
AVESA.00010b.r2.1AG0034450	AVESA.00010b.r2.1AG0002860	AVESA.00010b.r2.1DG0153430
AVESA.00010b.r2.1AG0046970	AVESA.00010b.r2.1AG0014770	AVESA.00010b.r2.1DG0165550
AVESA.00010b.r2.1AG0045780	AVESA.00010b.r2.1AG0013800	AVESA.00010b.r2.1DG0164460
AVESA.00010b.r2.6AG1066000	AVESA.00010b.r2.5DG0943220	AVESA.00010b.r2.4CG1258310
AVESA.00010b.r2.7AG1212330	AVESA.00010b.r2.2DG0400670	AVESA.00010b.r2.7DG1395470
AVESA.00010b.r2.6AG1063830	AVESA.00010b.r2.5DG0945770	AVESA.00010b.r2.4CG1260580
AVESA.00010b.r2.1AG0041220	AVESA.00010b.r2.1AG0009470	AVESA.00010b.r2.1DG0160020
AVESA.00010b.r2.1AG0051870	AVESA.00010b.r2.1AG0019720	AVESA.00010b.r2.1DG0170540
AVESA.00010b.r2.4AG0649650	AVESA.00010b.r2.4DG0788770	AVESA.00010b.r2.4DG0776990
AVESA.00010b.r2.4AG0651470	AVESA.00010b.r2.4DG0790920	AVESA.00010b.r2.4DG0778930
AVESA.00010b.r2.1AG0046420	AVESA.00010b.r2.1AG0014260	AVESA.00010b.r2.1DG0165010
AVESA.00010b.r2.1AG0034200	AVESA.00010b.r2.1AG0002700	AVESA.00010b.r2.1DG0153120
AVESA.00010b.r2.1AG0043100	AVESA.00010b.r2.1AG0011110	AVESA.00010b.r2.1DG0161670
AVESA.00010b.r2.1AG0046890	AVESA.00010b.r2.1AG0014720	AVESA.00010b.r2.1DG0165500
AVESA.00010b.r2.3AG0414140	AVESA.00010b.r2.3CG0461290	AVESA.00010b.r2.1CG0114060
AVESA.00010b.r2.1AG0040390	AVESA.00010b.r2.1AG0008720	AVESA.00010b.r2.1DG0159200
AVESA.00010b.r2.4AG0652630	AVESA.00010b.r2.4DG0791730	AVESA.00010b.r2.4DG0779900
AVESA.00010b.r2.6AG1065240	AVESA.00010b.r2.5DG0944100	AVESA.00010b.r2.4CG1259210
AVESA.00010b.r2.4AG0652960	AVESA.00010b.r2.4DG0792060	AVESA.00010b.r2.4DG0780190
AVESA.00010b.r2.1AG0045450	AVESA.00010b.r2.1AG0013450	AVESA.00010b.r2.1DG0164180
AVESA.00010b.r2.1AG0041450	AVESA.00010b.r2.1AG0009690	AVESA.00010b.r2.1DG0160210
AVESA.00010b.r2.1AG0038690	AVESA.00010b.r2.1AG0007050	AVESA.00010b.r2.1DG0157610
AVESA.00010b.r2.1AG0050520	AVESA.00010b.r2.1AG0018280	AVESA.00010b.r2.1DG0169150
AVESA.00010b.r2.1AG0037960	AVESA.00010b.r2.1AG0006340	AVESA.00010b.r2.1DG0157080
AVESA.00010b.r2.6AG1056240	AVESA.00010b.r2.2CG0268390	AVESA.00010b.r2.4CG1267630
AVESA.00010b.r2.1AG0047080	AVESA.00010b.r2.1AG0014950	AVESA.00010b.r2.1DG0165650
AVESA.00010b.r2.1AG0040750	AVESA.00010b.r2.1AG0009010	AVESA.00010b.r2.1DG0159520
AVESA.00010b.r2.7AG1214640	AVESA.00010b.r2.2DG0399060	AVESA.00010b.r2.7DG1393370
AVESA.00010b.r2.7AG1193340	AVESA.00010b.r2.3DG0564480	AVESA.00010b.r2.1DG0143430
AVESA.00010b.r2.1AG0044970	AVESA.00010b.r2.1AG0012990	AVESA.00010b.r2.1DG0163470
AVESA.00010b.r2.7AG1213360	AVESA.00010b.r2.2DG0400110	AVESA.00010b.r2.7DG1394430
AVESA.00010b.r2.1AG0037860	AVESA.00010b.r2.1AG0006250	AVESA.00010b.r2.1DG0157030
AVESA.00010b.r2.1AG0077260	AVESA.00010b.r2.3DG0558270	AVESA.00010b.r2.1DG0195590
AVESA.00010b.r2.6AG1057640	AVESA.00010b.r2.2CG0267010	AVESA.00010b.r2.4CG1266340
AVESA.00010b.r2.7AG1187990	AVESA.00010b.r2.3DG0570210	AVESA.00010b.r2.1DG0148060
AVESA.00010b.r2.1AG0036710	AVESA.00010b.r2.1AG0005020	AVESA.00010b.r2.1DG0155840
AVESA.00010b.r2.7AG1187490	AVESA.00010b.r2.3DG0571390	AVESA.00010b.r2.1DG0150580
AVESA.00010b.r2.4AG0654180	AVESA.00010b.r2.4DG0792590	AVESA.00010b.r2.4DG0780990
AVESA.00010b.r2.7AG1212260	AVESA.00010b.r2.2DG0400720	AVESA.00010b.r2.7DG1395530
AVESA.00010b.r2.1AG0049380	AVESA.00010b.r2.1AG0017240	AVESA.00010b.r2.1DG0167910
AVESA.00010b.r2.1AG0049300	AVESA.00010b.r2.1AG0016990	AVESA.00010b.r2.1DG0167810
AVESA.00010b.r2.3AG0412390	AVESA.00010b.r2.3CG0459470	AVESA.00010b.r2.1CG0115500
AVESA.00010b.r2.7AG1215210	AVESA.00010b.r2.2DG0398620	AVESA.00010b.r2.7DG1392940
AVESA.00010b.r2.1AG0032860	AVESA.00010b.r2.1AG0001290	AVESA.00010b.r2.1DG0151760
AVESA.00010b.r2.7AG1214150	AVESA.00010b.r2.2DG0399440	AVESA.00010b.r2.7DG1393780
AVESA.00010b.r2.1AG0049330	AVESA.00010b.r2.1AG0017020	AVESA.00010b.r2.1DG0167860
AVESA.00010b.r2.7AG1191560	AVESA.00010b.r2.3DG0566370	AVESA.00010b.r2.1DG0145270
AVESA.00010b.r2.1AG0046080	AVESA.00010b.r2.1AG0014000	AVESA.00010b.r2.1DG0164700
AVESA.00010b.r2.1AG0037470	AVESA.00010b.r2.1AG0005940	AVESA.00010b.r2.1DG0156710
AVESA.00010b.r2.4AG0649950	AVESA.00010b.r2.4DG0789040	AVESA.00010b.r2.4DG0777310
AVESA.00010b.r2.1AG0052090	AVESA.00010b.r2.1AG0019950	AVESA.00010b.r2.1DG0170790
AVESA.00010b.r2.7AG1210220	AVESA.00010b.r2.2DG0402920	AVESA.00010b.r2.7DG1397570
AVESA.00010b.r2.6AG1065460	AVESA.00010b.r2.5DG0943840	AVESA.00010b.r2.4CG1258970
AVESA.00010b.r2.1AG0043670	AVESA.00010b.r2.1AG0011740	AVESA.00010b.r2.1DG0162140
AVESA.00010b.r2.1AG0037710	AVESA.00010b.r2.1AG0006170	AVESA.00010b.r2.1DG0156910
AVESA.00010b.r2.4AG0644270	AVESA.00010b.r2.4DG0783800	AVESA.00010b.r2.4DG0771910
AVESA.00010b.r2.7AG1215520	AVESA.00010b.r2.2DG0398250	AVESA.00010b.r2.7DG1392680
AVESA.00010b.r2.7AG1215260	AVESA.00010b.r2.2DG0398500	AVESA.00010b.r2.7DG1392890
AVESA.00010b.r2.7AG1214620	AVESA.00010b.r2.2DG0399070	AVESA.00010b.r2.7DG1393380
AVESA.00010b.r2.7AG1186880	AVESA.00010b.r2.3DG0572060	AVESA.00010b.r2.1DG0147560
AVESA.00010b.r2.3AG0415440	AVESA.00010b.r2.3CG0462580	AVESA.00010b.r2.1CG0113560
AVESA.00010b.r2.1AG0036510	AVESA.00010b.r2.1AG0004840	AVESA.00010b.r2.1DG0155630
AVESA.00010b.r2.6AG1070140	AVESA.00010b.r2.5DG0939510	AVESA.00010b.r2.4CG1254400
AVESA.00010b.r2.1AG0045040	AVESA.00010b.r2.1AG0013060	AVESA.00010b.r2.1DG0163680
AVESA.00010b.r2.7AG1209750	AVESA.00010b.r2.2DG0403390	AVESA.00010b.r2.7DG1398060
AVESA.00010b.r2.6AG1067180	AVESA.00010b.r2.5DG0942200	AVESA.00010b.r2.4CG1257330
AVESA.00010b.r2.6AG1062550	AVESA.00010b.r2.5DG0946970	AVESA.00010b.r2.4CG1261720
AVESA.00010b.r2.1AG0037980	AVESA.00010b.r2.1AG0006370	AVESA.00010b.r2.1DG0157100
AVESA.00010b.r2.4AG0644060	AVESA.00010b.r2.4DG0783630	AVESA.00010b.r2.4DG0771720
AVESA.00010b.r2.1AG0038740	AVESA.00010b.r2.1AG0007070	AVESA.00010b.r2.1DG0157690
AVESA.00010b.r2.1AG0045050	AVESA.00010b.r2.1AG0013080	AVESA.00010b.r2.1DG0163690
AVESA.00010b.r2.7AG1209760	AVESA.00010b.r2.2DG0403380	AVESA.00010b.r2.2DG0355490
AVESA.00010b.r2.6AG1063850	AVESA.00010b.r2.5DG0945730	AVESA.00010b.r2.4CG1260560
AVESA.00010b.r2.7AG1213120	AVESA.00010b.r2.2DG0400290	AVESA.00010b.r2.7DG1394680
AVESA.00010b.r2.1AG0047560	AVESA.00010b.r2.1AG0015390	AVESA.00010b.r2.1DG0166070
AVESA.00010b.r2.1AG0045740	AVESA.00010b.r2.1AG0013760	AVESA.00010b.r2.1DG0164420
AVESA.00010b.r2.7AG1191310	AVESA.00010b.r2.3DG0566600	AVESA.00010b.r2.1DG0145460
AVESA.00010b.r2.4AG0653470	AVESA.00010b.r2.4DG0792990	AVESA.00010b.r2.4DG0780640
AVESA.00010b.r2.7AG1189470	AVESA.00010b.r2.3DG0568610	AVESA.00010b.r2.1DG0149850
AVESA.00010b.r2.1AG0039850	AVESA.00010b.r2.1AG0008250	AVESA.00010b.r2.1DG0158700
AVESA.00010b.r2.1AG0050920	AVESA.00010b.r2.1AG0019100	AVESA.00010b.r2.1DG0169580
AVESA.00010b.r2.6AG1061460	AVESA.00010b.r2.2CG0262620	AVESA.00010b.r2.4CG1262670
AVESA.00010b.r2.6AG1059920	AVESA.00010b.r2.2CG0264230	AVESA.00010b.r2.4CG1264010
AVESA.00010b.r2.6AG1063610	AVESA.00010b.r2.5DG0945990	AVESA.00010b.r2.4CG1260800
AVESA.00010b.r2.6AG1060110	AVESA.00010b.r2.2CG0264020	AVESA.00010b.r2.4CG1263800
AVESA.00010b.r2.1AG0045750	AVESA.00010b.r2.1AG0013770	AVESA.00010b.r2.1DG0164430
AVESA.00010b.r2.1AG0040350	AVESA.00010b.r2.1AG0008670	AVESA.00010b.r2.1DG0159170
AVESA.00010b.r2.1AG0037850	AVESA.00010b.r2.1AG0006240	AVESA.00010b.r2.1DG0157020
AVESA.00010b.r2.1AG0048790	AVESA.00010b.r2.1AG0016530	AVESA.00010b.r2.1DG0167350
AVESA.00010b.r2.1AG0034710	AVESA.00010b.r2.1AG0003110	AVESA.00010b.r2.1DG0153690
AVESA.00010b.r2.1AG0043610	AVESA.00010b.r2.1AG0011720	AVESA.00010b.r2.1DG0162110
AVESA.00010b.r2.1AG0045940	AVESA.00010b.r2.1AG0013900	AVESA.00010b.r2.1DG0164600
AVESA.00010b.r2.1AG0047550	AVESA.00010b.r2.1AG0015340	AVESA.00010b.r2.1DG0166060
AVESA.00010b.r2.6AG1068860	AVESA.00010b.r2.5DG0940640	AVESA.00010b.r2.4CG1255580
AVESA.00010b.r2.7AG1210520	AVESA.00010b.r2.2DG0402470	AVESA.00010b.r2.7DG1397310
AVESA.00010b.r2.1AG0051650	AVESA.00010b.r2.1AG0019570	AVESA.00010b.r2.1DG0170320
AVESA.00010b.r2.1AG0036490	AVESA.00010b.r2.1AG0004820	AVESA.00010b.r2.1DG0155580
AVESA.00010b.r2.4AG0653530	AVESA.00010b.r2.4DG0792920	AVESA.00010b.r2.4DG0780680
AVESA.00010b.r2.7AG1189220	AVESA.00010b.r2.3DG0568980	AVESA.00010b.r2.1DG0149500
AVESA.00010b.r2.4AG0652030	AVESA.00010b.r2.4DG0791220	AVESA.00010b.r2.4DG0779370
AVESA.00010b.r2.1AG0042190	AVESA.00010b.r2.1AG0010380	AVESA.00010b.r2.1DG0160940
AVESA.00010b.r2.6AG1067310	AVESA.00010b.r2.5DG0942030	AVESA.00010b.r2.4CG1257140
AVESA.00010b.r2.3AG0408720	AVESA.00010b.r2.3CG0457150	AVESA.00010b.r2.1CG0119080
AVESA.00010b.r2.6AG1074490	AVESA.00010b.r2.5DG0934350	AVESA.00010b.r2.4CG1250340
AVESA.00010b.r2.1AG0044270	AVESA.00010b.r2.1AG0012460	AVESA.00010b.r2.1DG0162840
AVESA.00010b.r2.6AG1056800	AVESA.00010b.r2.2CG0267780	AVESA.00010b.r2.4CG1266930
AVESA.00010b.r2.1AG0050670	AVESA.00010b.r2.1AG0018520	AVESA.00010b.r2.1DG0169340
AVESA.00010b.r2.7AG1210100	AVESA.00010b.r2.2DG0403000	AVESA.00010b.r2.7DG1397660
AVESA.00010b.r2.1AG0041020	AVESA.00010b.r2.1AG0009260	AVESA.00010b.r2.1DG0159860
AVESA.00010b.r2.1AG0052040	AVESA.00010b.r2.1AG0019920	AVESA.00010b.r2.1DG0170760
AVESA.00010b.r2.4AG0649890	AVESA.00010b.r2.4DG0788970	AVESA.00010b.r2.4DG0777220
AVESA.00010b.r2.6AG1073290	AVESA.00010b.r2.5DG0936270	AVESA.00010b.r2.4CG1251470
AVESA.00010b.r2.4AG0653520	AVESA.00010b.r2.4DG0792940	AVESA.00010b.r2.4DG0780670
AVESA.00010b.r2.6AG1059210	AVESA.00010b.r2.2CG0265070	AVESA.00010b.r2.4CG1264740
AVESA.00010b.r2.1AG0050970	AVESA.00010b.r2.1AG0019050	AVESA.00010b.r2.1DG0169630
AVESA.00010b.r2.1AG0048040	AVESA.00010b.r2.1AG0015860	AVESA.00010b.r2.1DG0166500
AVESA.00010b.r2.6AG1055650	AVESA.00010b.r2.2CG0269030	AVESA.00010b.r2.4CG1268270
AVESA.00010b.r2.1AG0040000	AVESA.00010b.r2.1AG0008440	AVESA.00010b.r2.1DG0158840
AVESA.00010b.r2.4AG0645290	AVESA.00010b.r2.4DG0784640	AVESA.00010b.r2.4DG0772920
AVESA.00010b.r2.1AG0039980	AVESA.00010b.r2.1AG0008410	AVESA.00010b.r2.1DG0158810
AVESA.00010b.r2.6AG1059640	AVESA.00010b.r2.2CG0264560	AVESA.00010b.r2.4CG1264260
AVESA.00010b.r2.1AG0051000	AVESA.00010b.r2.1AG0019020	AVESA.00010b.r2.1DG0169660
AVESA.00010b.r2.7AG1209480	AVESA.00010b.r2.2DG0403660	AVESA.00010b.r2.7DG1398300
AVESA.00010b.r2.3AG0413040	AVESA.00010b.r2.3CG0460220	AVESA.00010b.r2.1CG0114880
AVESA.00010b.r2.6AG1064360	AVESA.00010b.r2.5DG0945120	AVESA.00010b.r2.4CG1260080
AVESA.00010b.r2.7AG1209780	AVESA.00010b.r2.2DG0403360	AVESA.00010b.r2.7DG1398030
AVESA.00010b.r2.6AG1065680	AVESA.00010b.r2.5DG0943560	AVESA.00010b.r2.4CG1258590
AVESA.00010b.r2.7AG1213940	AVESA.00010b.r2.2DG0399670	AVESA.00010b.r2.7DG1393920
AVESA.00010b.r2.7AG1216640	AVESA.00010b.r2.2DG0396970	AVESA.00010b.r2.7DG1391660
AVESA.00010b.r2.7AG1216690	AVESA.00010b.r2.2DG0396860	AVESA.00010b.r2.7DG1391580
AVESA.00010b.r2.1AG0037130	AVESA.00010b.r2.1AG0005520	AVESA.00010b.r2.1DG0156300
AVESA.00010b.r2.7AG1213710	AVESA.00010b.r2.2DG0399840	AVESA.00010b.r2.7DG1394100
AVESA.00010b.r2.6AG1056500	AVESA.00010b.r2.2CG0268120	AVESA.00010b.r2.4CG1267300
AVESA.00010b.r2.6AG1064180	AVESA.00010b.r2.5DG0945280	AVESA.00010b.r2.4CG1260240
AVESA.00010b.r2.1AG0040840	AVESA.00010b.r2.1AG0009080	AVESA.00010b.r2.1DG0159610
AVESA.00010b.r2.4AG0644020	AVESA.00010b.r2.4DG0783570	AVESA.00010b.r2.4DG0771670
AVESA.00010b.r2.1AG0043690	AVESA.00010b.r2.1AG0011760	AVESA.00010b.r2.1DG0162170
AVESA.00010b.r2.7AG1210950	AVESA.00010b.r2.2DG0401820	AVESA.00010b.r2.7DG1396790
AVESA.00010b.r2.6AG1057790	AVESA.00010b.r2.2CG0266720	AVESA.00010b.r2.4CG1266140
AVESA.00010b.r2.1AG0037080	AVESA.00010b.r2.1AG0005460	AVESA.00010b.r2.1DG0156240
AVESA.00010b.r2.1AG0034690	AVESA.00010b.r2.1AG0003100	AVESA.00010b.r2.1DG0153680
AVESA.00010b.r2.1AG0046740	AVESA.00010b.r2.1AG0014610	AVESA.00010b.r2.1DG0165340
AVESA.00010b.r2.1AG0046470	AVESA.00010b.r2.1AG0014300	AVESA.00010b.r2.1DG0165070
AVESA.00010b.r2.3AG0404120	AVESA.00010b.r2.3CG0452710	AVESA.00010b.r2.1CG0119730
AVESA.00010b.r2.7AG1213310	AVESA.00010b.r2.2DG0400140	AVESA.00010b.r2.7DG1394460
AVESA.00010b.r2.4AG0647540	AVESA.00010b.r2.4DG0786950	AVESA.00010b.r2.4DG0775150
AVESA.00010b.r2.6AG1057440	AVESA.00010b.r2.2CG0267170	AVESA.00010b.r2.4CG1266500
AVESA.00010b.r2.6AG1061790	AVESA.00010b.r2.2CG0262320	AVESA.00010b.r2.4CG1262370
AVESA.00010b.r2.1AG0046090	AVESA.00010b.r2.1AG0014010	AVESA.00010b.r2.1DG0164710
AVESA.00010b.r2.4AG0642850	AVESA.00010b.r2.4DG0782280	AVESA.00010b.r2.4DG0770340
AVESA.00010b.r2.1AG0041140	AVESA.00010b.r2.1AG0009360	AVESA.00010b.r2.1DG0159960
AVESA.00010b.r2.1AG0076330	AVESA.00010b.r2.3DG0558850	AVESA.00010b.r2.1DG0195070
AVESA.00010b.r2.7AG1189670	AVESA.00010b.r2.3DG0568300	AVESA.00010b.r2.1DG0147380
AVESA.00010b.r2.1AG0047940	AVESA.00010b.r2.1AG0015790	AVESA.00010b.r2.1DG0166410
AVESA.00010b.r2.1AG0040690	AVESA.00010b.r2.1AG0008980	AVESA.00010b.r2.1DG0159460
AVESA.00010b.r2.3AG0406070	AVESA.00010b.r2.3CG0453490	AVESA.00010b.r2.1CG0111600
AVESA.00010b.r2.7AG1191120	AVESA.00010b.r2.3DG0566760	AVESA.00010b.r2.1DG0145680
AVESA.00010b.r2.6AG1059730	AVESA.00010b.r2.2CG0264520	AVESA.00010b.r2.4CG1264210
AVESA.00010b.r2.6AG1057680	AVESA.00010b.r2.2CG0266910	AVESA.00010b.r2.4CG1266300
AVESA.00010b.r2.6AG1058550	AVESA.00010b.r2.2CG0265840	AVESA.00010b.r2.4CG1265350
AVESA.00010b.r2.7AG1211840	AVESA.00010b.r2.2DG0401040	AVESA.00010b.r2.7DG1395940
AVESA.00010b.r2.7AG1214380	AVESA.00010b.r2.2DG0399220	AVESA.00010b.r2.7DG1393520
AVESA.00010b.r2.6AG1056420	AVESA.00010b.r2.2CG0268200	AVESA.00010b.r2.4CG1267390
AVESA.00010b.r2.4AG0648860	AVESA.00010b.r2.4DG0788090	AVESA.00010b.r2.4DG0776230
AVESA.00010b.r2.6AG1060880	AVESA.00010b.r2.2CG0263340	AVESA.00010b.r2.4CG1263300
AVESA.00010b.r2.1AG0037770	AVESA.00010b.r2.1AG0006200	AVESA.00010b.r2.1DG0156960
AVESA.00010b.r2.1AG0041360	AVESA.00010b.r2.1AG0009650	AVESA.00010b.r2.1DG0160170
AVESA.00010b.r2.6AG1065730	AVESA.00010b.r2.5DG0943540	AVESA.00010b.r2.4CG1258570
AVESA.00010b.r2.7AG1216510	AVESA.00010b.r2.2DG0397160	AVESA.00010b.r2.7DG1391750
AVESA.00010b.r2.6AG1066050	AVESA.00010b.r2.5DG0943190	AVESA.00010b.r2.4CG1258290
AVESA.00010b.r2.6AG1061700	AVESA.00010b.r2.2CG0262440	AVESA.00010b.r2.4CG1262460
AVESA.00010b.r2.1AG0076910	AVESA.00010b.r2.3DG0559440	AVESA.00010b.r2.1DG0150280
AVESA.00010b.r2.1AG0044950	AVESA.00010b.r2.1AG0012970	AVESA.00010b.r2.1DG0163430
AVESA.00010b.r2.1AG0045420	AVESA.00010b.r2.1AG0013390	AVESA.00010b.r2.1DG0164150
AVESA.00010b.r2.4AG0649240	AVESA.00010b.r2.4DG0788430	AVESA.00010b.r2.4DG0776650
AVESA.00010b.r2.6AG1059500	AVESA.00010b.r2.2CG0264740	AVESA.00010b.r2.4CG1264380
AVESA.00010b.r2.6AG1060620	AVESA.00010b.r2.2CG0263620	AVESA.00010b.r2.4CG1263500
AVESA.00010b.r2.3AG0404470	AVESA.00010b.r2.3CG0452340	AVESA.00010b.r2.1CG0113120
AVESA.00010b.r2.1AG0052180	AVESA.00010b.r2.1AG0020110	AVESA.00010b.r2.1DG0170990
AVESA.00010b.r2.6AG1060120	AVESA.00010b.r2.2CG0264010	AVESA.00010b.r2.4CG1263790
AVESA.00010b.r2.6AG1064500	AVESA.00010b.r2.5DG0945000	AVESA.00010b.r2.4CG1259990
AVESA.00010b.r2.1AG0045160	AVESA.00010b.r2.1AG0013140	AVESA.00010b.r2.1DG0163830
AVESA.00010b.r2.1AG0043130	AVESA.00010b.r2.1AG0011120	AVESA.00010b.r2.1DG0161690
AVESA.00010b.r2.1AG0035030	AVESA.00010b.r2.1AG0003470	AVESA.00010b.r2.1DG0154120
AVESA.00010b.r2.7AG1209300	AVESA.00010b.r2.2DG0403840	AVESA.00010b.r2.7DG1398540
AVESA.00010b.r2.6AG1056460	AVESA.00010b.r2.2CG0268160	AVESA.00010b.r2.4CG1267360
AVESA.00010b.r2.1AG0049890	AVESA.00010b.r2.1AG0017710	AVESA.00010b.r2.1DG0168590
AVESA.00010b.r2.7AG1193390	AVESA.00010b.r2.3DG0564390	AVESA.00010b.r2.1DG0143380
AVESA.00010b.r2.7AG1193020	AVESA.00010b.r2.3DG0564730	AVESA.00010b.r2.1DG0143780
AVESA.00010b.r2.7AG1196640	AVESA.00010b.r2.3DG0560150	AVESA.00010b.r2.1DG0140020
AVESA.00010b.r2.5AG0793410	AVESA.00010b.r2.5DG0934600	AVESA.00010b.r2.3DG0518200
AVESA.00010b.r2.1AG0047950	AVESA.00010b.r2.1AG0015800	AVESA.00010b.r2.1DG0166420
AVESA.00010b.r2.4AG0652060	AVESA.00010b.r2.4DG0791300	AVESA.00010b.r2.4DG0779400
AVESA.00010b.r2.6AG1073250	AVESA.00010b.r2.5DG0936400	AVESA.00010b.r2.4CG1251510
AVESA.00010b.r2.1AG0031610	AVESA.00010b.r2.1AG0000080	AVESA.00010b.r2.5DG1006190
AVESA.00010b.r2.7AG1188590	AVESA.00010b.r2.3DG0569570	AVESA.00010b.r2.1DG0148870
AVESA.00010b.r2.7AG1192470	AVESA.00010b.r2.3DG0565350	AVESA.00010b.r2.1DG0144390
AVESA.00010b.r2.1AG0044620	AVESA.00010b.r2.1AG0012730	AVESA.00010b.r2.1DG0163170
AVESA.00010b.r2.6AG1057210	AVESA.00010b.r2.2CG0267430	AVESA.00010b.r2.4CG1266670
AVESA.00010b.r2.6AG1060140	AVESA.00010b.r2.2CG0264000	AVESA.00010b.r2.4CG1263770
AVESA.00010b.r2.7AG1193520	AVESA.00010b.r2.3DG0564170	AVESA.00010b.r2.1DG0143290
AVESA.00010b.r2.3AG0406080	AVESA.00010b.r2.3CG0453500	AVESA.00010b.r2.1CG0111580
AVESA.00010b.r2.6AG1073430	AVESA.00010b.r2.5DG0936100	AVESA.00010b.r2.4CG1251380
AVESA.00010b.r2.3AG0407660	AVESA.00010b.r2.3CG0455100	AVESA.00010b.r2.1CG0109490
AVESA.00010b.r2.7AG1193730	AVESA.00010b.r2.3DG0564010	AVESA.00010b.r2.1DG0143130
AVESA.00010b.r2.6AG1063090	AVESA.00010b.r2.5DG0946610	AVESA.00010b.r2.4CG1261330
AVESA.00010b.r2.7AG1191900	AVESA.00010b.r2.3DG0566060	AVESA.00010b.r2.1DG0144830
AVESA.00010b.r2.1AG0046760	AVESA.00010b.r2.1AG0014600	AVESA.00010b.r2.1DG0165350
AVESA.00010b.r2.1AG0038610	AVESA.00010b.r2.1AG0006910	AVESA.00010b.r2.1DG0157550
AVESA.00010b.r2.6AG1071500	AVESA.00010b.r2.5DG0938230	AVESA.00010b.r2.4CG1253110
AVESA.00010b.r2.1AG0041610	AVESA.00010b.r2.1AG0009890	AVESA.00010b.r2.1DG0160450
AVESA.00010b.r2.7AG1197060	AVESA.00010b.r2.3DG0560710	AVESA.00010b.r2.1DG0139210
AVESA.00010b.r2.6AG1058470	AVESA.00010b.r2.2CG0265940	AVESA.00010b.r2.4CG1265450
AVESA.00010b.r2.7AG1191820	AVESA.00010b.r2.3DG0566130	AVESA.00010b.r2.1DG0144970
AVESA.00010b.r2.1AG0077140	AVESA.00010b.r2.3DG0559150	AVESA.00010b.r2.1DG0195410
AVESA.00010b.r2.6AG1066600	AVESA.00010b.r2.5DG0942710	AVESA.00010b.r2.4CG1257870
AVESA.00010b.r2.7AG1212870	AVESA.00010b.r2.2DG0400500	AVESA.00010b.r2.7DG1394860
AVESA.00010b.r2.7AG1192920	AVESA.00010b.r2.3DG0564870	AVESA.00010b.r2.1DG0143890
AVESA.00010b.r2.7AG1194350	AVESA.00010b.r2.3DG0563060	AVESA.00010b.r2.1DG0142470
AVESA.00010b.r2.6AG1056180	AVESA.00010b.r2.2CG0268450	AVESA.00010b.r2.4CG1267750
AVESA.00010b.r2.3AG0413930	AVESA.00010b.r2.3CG0461070	AVESA.00010b.r2.1CG0114210
AVESA.00010b.r2.4AG0650420	AVESA.00010b.r2.4DG0789530	AVESA.00010b.r2.4DG0777910
AVESA.00010b.r2.1AG0037310	AVESA.00010b.r2.1AG0005790	AVESA.00010b.r2.1DG0156520
AVESA.00010b.r2.3AG0409480	AVESA.00010b.r2.3CG0456460	AVESA.00010b.r2.1CG0118230
AVESA.00010b.r2.6AG1067880	AVESA.00010b.r2.5DG0941360	AVESA.00010b.r2.4CG1256480
AVESA.00010b.r2.1AG0076800	AVESA.00010b.r2.3DG0559560	AVESA.00010b.r2.1DG0139130
AVESA.00010b.r2.1AG0051170	AVESA.00010b.r2.1AG0018890	AVESA.00010b.r2.1DG0169730
AVESA.00010b.r2.4AG0643020	AVESA.00010b.r2.4DG0782410	AVESA.00010b.r2.4DG0770480
AVESA.00010b.r2.7AG1213050	AVESA.00010b.r2.2DG0400310	AVESA.00010b.r2.7DG1394700
AVESA.00010b.r2.3AG0404110	AVESA.00010b.r2.3CG0452690	AVESA.00010b.r2.1CG0119710
AVESA.00010b.r2.4AG0642450	AVESA.00010b.r2.4DG0781780	AVESA.00010b.r2.4DG0769870
AVESA.00010b.r2.7AG1191020	AVESA.00010b.r2.3DG0567050	AVESA.00010b.r2.1DG0145910
AVESA.00010b.r2.6AG1058500	AVESA.00010b.r2.2CG0265910	AVESA.00010b.r2.4CG1265420
AVESA.00010b.r2.6AG1074930	AVESA.00010b.r2.5DG0935020	AVESA.00010b.r2.4CG1250050
AVESA.00010b.r2.3AG0411100	AVESA.00010b.r2.3CG0458230	AVESA.00010b.r2.1CG0116570
AVESA.00010b.r2.1AG0036540	AVESA.00010b.r2.1AG0004860	AVESA.00010b.r2.1DG0155660
AVESA.00010b.r2.7AG1192770	AVESA.00010b.r2.3DG0565090	AVESA.00010b.r2.1DG0144010
AVESA.00010b.r2.1AG0050400	AVESA.00010b.r2.1AG0018150	AVESA.00010b.r2.1DG0169000
AVESA.00010b.r2.1AG0051390	AVESA.00010b.r2.1AG0018650	AVESA.00010b.r2.1DG0169870
AVESA.00010b.r2.6AG1062640	AVESA.00010b.r2.5DG0946810	AVESA.00010b.r2.4CG1261610
AVESA.00010b.r2.6AG1071350	AVESA.00010b.r2.5DG0938380	AVESA.00010b.r2.4CG1253240
AVESA.00010b.r2.3AG0409600	AVESA.00010b.r2.3CG0456390	AVESA.00010b.r2.1CG0118120
AVESA.00010b.r2.1AG0051680	AVESA.00010b.r2.1AG0019600	AVESA.00010b.r2.1DG0170350
AVESA.00010b.r2.6AG1056810	AVESA.00010b.r2.2CG0267770	AVESA.00010b.r2.4CG1266920
AVESA.00010b.r2.1AG0046160	AVESA.00010b.r2.1AG0014080	AVESA.00010b.r2.1DG0164810
AVESA.00010b.r2.7AG1192980	AVESA.00010b.r2.3DG0564800	AVESA.00010b.r2.1DG0143840
AVESA.00010b.r2.3AG0412460	AVESA.00010b.r2.3CG0459510	AVESA.00010b.r2.1CG0115420
AVESA.00010b.r2.6AG1057720	AVESA.00010b.r2.2CG0266790	AVESA.00010b.r2.4CG1266220
AVESA.00010b.r2.7AG1215220	AVESA.00010b.r2.2DG0398600	AVESA.00010b.r2.7DG1392930
AVESA.00010b.r2.3AG0409820	AVESA.00010b.r2.3CG0456050	AVESA.00010b.r2.1CG0117720
AVESA.00010b.r2.1AG0048770	AVESA.00010b.r2.1AG0016520	AVESA.00010b.r2.1DG0167340
AVESA.00010b.r2.6AG1063220	AVESA.00010b.r2.5DG0946430	AVESA.00010b.r2.4CG1261210
AVESA.00010b.r2.3AG0407820	AVESA.00010b.r2.3CG0455220	AVESA.00010b.r2.1CG0109350
AVESA.00010b.r2.4AG0642380	AVESA.00010b.r2.4DG0781720	AVESA.00010b.r2.4DG0769790
AVESA.00010b.r2.7AG1196630	AVESA.00010b.r2.3DG0560120	AVESA.00010b.r2.1DG0140030
AVESA.00010b.r2.1AG0039780	AVESA.00010b.r2.1AG0008190	AVESA.00010b.r2.1DG0158640
AVESA.00010b.r2.1AG0049320	AVESA.00010b.r2.1AG0017000	AVESA.00010b.r2.1DG0167830
AVESA.00010b.r2.6AG1066750	AVESA.00010b.r2.5DG0942670	AVESA.00010b.r2.4CG1257700
AVESA.00010b.r2.1AG0031590	AVESA.00010b.r2.1AG0000090	AVESA.00010b.r2.5DG1006200
AVESA.00010b.r2.3AG0413560	AVESA.00010b.r2.3CG0460730	AVESA.00010b.r2.1CG0114420
AVESA.00010b.r2.1AG0031620	AVESA.00010b.r2.1AG0000070	AVESA.00010b.r2.5DG1006180
AVESA.00010b.r2.3AG0407220	AVESA.00010b.r2.3CG0454760	AVESA.00010b.r2.1CG0109950
AVESA.00010b.r2.4AG0642400	AVESA.00010b.r2.4DG0781740	AVESA.00010b.r2.4DG0769810
AVESA.00010b.r2.7AG1211170	AVESA.00010b.r2.2DG0401580	AVESA.00010b.r2.7DG1396620
AVESA.00010b.r2.3AG0410910	AVESA.00010b.r2.3CG0458090	AVESA.00010b.r2.1CG0116740
AVESA.00010b.r2.7AG1190100	AVESA.00010b.r2.3DG0567880	AVESA.00010b.r2.1DG0146990
AVESA.00010b.r2.4AG0644480	AVESA.00010b.r2.4DG0784010	AVESA.00010b.r2.4DG0772110
AVESA.00010b.r2.1AG0043320	AVESA.00010b.r2.1AG0011370	AVESA.00010b.r2.1DG0161830
AVESA.00010b.r2.6AG1074940	AVESA.00010b.r2.5DG0935010	AVESA.00010b.r2.4CG1250040
AVESA.00010b.r2.3AG0410650	AVESA.00010b.r2.3CG0457780	AVESA.00010b.r2.1CG0116990
AVESA.00010b.r2.4AG0644350	AVESA.00010b.r2.4DG0783860	AVESA.00010b.r2.4DG0771970
AVESA.00010b.r2.6AG1074920	AVESA.00010b.r2.5DG0935030	AVESA.00010b.r2.4CG1250060
AVESA.00010b.r2.1AG0047540	AVESA.00010b.r2.1AG0015330	AVESA.00010b.r2.1DG0166050
AVESA.00010b.r2.3AG0407830	AVESA.00010b.r2.3CG0455230	AVESA.00010b.r2.1CG0109340
AVESA.00010b.r2.6AG1059470	AVESA.00010b.r2.2CG0264770	AVESA.00010b.r2.4CG1264390
AVESA.00010b.r2.3AG0411370	AVESA.00010b.r2.3CG0458460	AVESA.00010b.r2.1CG0116420
AVESA.00010b.r2.7AG1191210	AVESA.00010b.r2.3DG0566730	AVESA.00010b.r2.1DG0145570
AVESA.00010b.r2.1AG0034510	AVESA.00010b.r2.1AG0002910	AVESA.00010b.r2.1DG0153480
AVESA.00010b.r2.7AG1190460	AVESA.00010b.r2.3DG0567480	AVESA.00010b.r2.1DG0146540
AVESA.00010b.r2.4AG0653370	AVESA.00010b.r2.4DG0793070	AVESA.00010b.r2.4DG0780590
AVESA.00010b.r2.6AG1062180	AVESA.00010b.r2.5DG0947370	AVESA.00010b.r2.4CG1261970
AVESA.00010b.r2.1AG0045980	AVESA.00010b.r2.1AG0013940	AVESA.00010b.r2.1DG0164660
AVESA.00010b.r2.6AG1068190	AVESA.00010b.r2.5DG0941060	AVESA.00010b.r2.4CG1256100
AVESA.00010b.r2.1AG0075870	AVESA.00010b.r2.3DG0558060	AVESA.00010b.r2.1DG0194680
AVESA.00010b.r2.6AG1060650	AVESA.00010b.r2.2CG0263600	AVESA.00010b.r2.4CG1263480
AVESA.00010b.r2.6AG1062540	AVESA.00010b.r2.5DG0946980	AVESA.00010b.r2.4CG1261730
AVESA.00010b.r2.6AG1064010	AVESA.00010b.r2.5DG0945630	AVESA.00010b.r2.4CG1260450
AVESA.00010b.r2.4AG0649150	AVESA.00010b.r2.4DG0788280	AVESA.00010b.r2.4DG0776530
AVESA.00010b.r2.4AG0652820	AVESA.00010b.r2.4DG0791910	AVESA.00010b.r2.4DG0780100
AVESA.00010b.r2.1AG0036780	AVESA.00010b.r2.1AG0005120	AVESA.00010b.r2.1DG0155900
AVESA.00010b.r2.6AG1057350	AVESA.00010b.r2.2CG0267290	AVESA.00010b.r2.4CG1266580
AVESA.00010b.r2.6AG1065940	AVESA.00010b.r2.5DG0943290	AVESA.00010b.r2.4CG1258390
AVESA.00010b.r2.3AG0408220	AVESA.00010b.r2.3CG0455600	AVESA.00010b.r2.1CG0108850
AVESA.00010b.r2.6AG1057230	AVESA.00010b.r2.2CG0267410	AVESA.00010b.r2.4CG1266660
AVESA.00010b.r2.1AG0046210	AVESA.00010b.r2.1AG0014110	AVESA.00010b.r2.1DG0164870
AVESA.00010b.r2.6AG1073370	AVESA.00010b.r2.5DG0936140	AVESA.00010b.r2.4CG1251410
AVESA.00010b.r2.6AG1070440	AVESA.00010b.r2.5DG0939250	AVESA.00010b.r2.4CG1254100
AVESA.00010b.r2.1AG0077440	AVESA.00010b.r2.3DG0559720	AVESA.00010b.r2.1DG0139370
AVESA.00010b.r2.6AG1058950	AVESA.00010b.r2.2CG0265350	AVESA.00010b.r2.4CG1264970
AVESA.00010b.r2.6AG1070800	AVESA.00010b.r2.5DG0938860	AVESA.00010b.r2.4CG1253850
AVESA.00010b.r2.3AG0406260	AVESA.00010b.r2.3CG0453670	AVESA.00010b.r2.1CG0111440
AVESA.00010b.r2.6AG1058000	AVESA.00010b.r2.2CG0266420	AVESA.00010b.r2.4CG1265920
AVESA.00010b.r2.7AG1196420	AVESA.00010b.r2.3DG0569870	AVESA.00010b.r2.1DG0140370
AVESA.00010b.r2.1AG0039680	AVESA.00010b.r2.1AG0007970	AVESA.00010b.r2.1DG0158540
AVESA.00010b.r2.4AG0654390	AVESA.00010b.r2.4DG0792390	AVESA.00010b.r2.4DG0781300
AVESA.00010b.r2.3AG0409790	AVESA.00010b.r2.3CG0456160	AVESA.00010b.r2.1CG0117840
AVESA.00010b.r2.6AG1074050	AVESA.00010b.r2.5DG0935440	AVESA.00010b.r2.4CG1250770
AVESA.00010b.r2.1AG0034140	AVESA.00010b.r2.1AG0002630	AVESA.00010b.r2.1DG0153060
AVESA.00010b.r2.1AG0034530	AVESA.00010b.r2.1AG0002920	AVESA.00010b.r2.1DG0153490
AVESA.00010b.r2.4AG0644710	AVESA.00010b.r2.4DG0784250	AVESA.00010b.r2.4DG0772380
AVESA.00010b.r2.4AG0642780	AVESA.00010b.r2.4DG0782160	AVESA.00010b.r2.4DG0770220
AVESA.00010b.r2.6AG1058320	AVESA.00010b.r2.2CG0266150	AVESA.00010b.r2.4CG1265610
AVESA.00010b.r2.6AG1058380	AVESA.00010b.r2.2CG0266100	AVESA.00010b.r2.4CG1265540
AVESA.00010b.r2.1AG0043160	AVESA.00010b.r2.1AG0011150	AVESA.00010b.r2.1DG0161730
AVESA.00010b.r2.1AG0034880	AVESA.00010b.r2.1AG0003330	AVESA.00010b.r2.1DG0153960
AVESA.00010b.r2.4AG0650970	AVESA.00010b.r2.4DG0790270	AVESA.00010b.r2.4DG0778450
AVESA.00010b.r2.6AG1060660	AVESA.00010b.r2.2CG0263590	AVESA.00010b.r2.4CG1263470
AVESA.00010b.r2.3AG0409840	AVESA.00010b.r2.3CG0456060	AVESA.00010b.r2.1CG0117730
AVESA.00010b.r2.1AG0036750	AVESA.00010b.r2.1AG0005100	AVESA.00010b.r2.1DG0155880
AVESA.00010b.r2.6AG1060710	AVESA.00010b.r2.2CG0263530	AVESA.00010b.r2.4CG1263410
AVESA.00010b.r2.7AG1196150	AVESA.00010b.r2.3DG0560920	AVESA.00010b.r2.1DG0140640
AVESA.00010b.r2.6AG1064820	AVESA.00010b.r2.5DG0944500	AVESA.00010b.r2.4CG1259700
AVESA.00010b.r2.3AG0410640	AVESA.00010b.r2.3CG0457770	AVESA.00010b.r2.1CG0117000
AVESA.00010b.r2.3AG0411900	AVESA.00010b.r2.3CG0459070	AVESA.00010b.r2.1CG0115830
AVESA.00010b.r2.4AG0643600	AVESA.00010b.r2.4DG0783040	AVESA.00010b.r2.4DG0771150
AVESA.00010b.r2.1AG0053140	AVESA.00010b.r2.1AG0021100	AVESA.00010b.r2.1DG0171870
AVESA.00010b.r2.1AG0036460	AVESA.00010b.r2.1AG0004800	AVESA.00010b.r2.1DG0155560
AVESA.00010b.r2.6AG1069770	AVESA.00010b.r2.5DG0939860	AVESA.00010b.r2.4CG1254760
AVESA.00010b.r2.4AG0644660	AVESA.00010b.r2.4DG0784200	AVESA.00010b.r2.4DG0772330
AVESA.00010b.r2.1AG0036500	AVESA.00010b.r2.1AG0004830	AVESA.00010b.r2.1DG0155610
AVESA.00010b.r2.4AG0650960	AVESA.00010b.r2.4DG0790260	AVESA.00010b.r2.4DG0778440
AVESA.00010b.r2.7AG1210650	AVESA.00010b.r2.2DG0402360	AVESA.00010b.r2.7DG1397190
AVESA.00010b.r2.6AG1059900	AVESA.00010b.r2.2CG0264290	AVESA.00010b.r2.4CG1264030
AVESA.00010b.r2.6AG1074040	AVESA.00010b.r2.5DG0935430	AVESA.00010b.r2.4CG1250760
AVESA.00010b.r2.3AG0409370	AVESA.00010b.r2.3CG0456590	AVESA.00010b.r2.1CG0118300
AVESA.00010b.r2.1AG0045790	AVESA.00010b.r2.1AG0013810	AVESA.00010b.r2.1DG0164480
AVESA.00010b.r2.1AG0036590	AVESA.00010b.r2.1AG0004900	AVESA.00010b.r2.1DG0155710
AVESA.00010b.r2.3AG0406690	AVESA.00010b.r2.3CG0454230	AVESA.00010b.r2.1CG0110510
AVESA.00010b.r2.3AG0412120	AVESA.00010b.r2.3CG0459280	AVESA.00010b.r2.1CG0115660
AVESA.00010b.r2.7AG1215040	AVESA.00010b.r2.2DG0398700	AVESA.00010b.r2.7DG1393000
AVESA.00010b.r2.1AG0036110	AVESA.00010b.r2.1AG0004570	AVESA.00010b.r2.1DG0155250
AVESA.00010b.r2.3AG0414460	AVESA.00010b.r2.3CG0461600	AVESA.00010b.r2.1CG0113820
AVESA.00010b.r2.7AG1191110	AVESA.00010b.r2.3DG0566740	AVESA.00010b.r2.1DG0145690
AVESA.00010b.r2.1AG0035020	AVESA.00010b.r2.1AG0003460	AVESA.00010b.r2.1DG0154110
AVESA.00010b.r2.3AG0405480	AVESA.00010b.r2.3CG0453080	AVESA.00010b.r2.1CG0112240
AVESA.00010b.r2.3AG0414320	AVESA.00010b.r2.3CG0461480	AVESA.00010b.r2.1CG0113930
AVESA.00010b.r2.6AG1062650	AVESA.00010b.r2.5DG0946800	AVESA.00010b.r2.4CG1261600
AVESA.00010b.r2.4AG0648400	AVESA.00010b.r2.4DG0787710	AVESA.00010b.r2.4DG0775920
AVESA.00010b.r2.6AG1057970	AVESA.00010b.r2.2CG0266470	AVESA.00010b.r2.4CG1265960
AVESA.00010b.r2.6AG1073040	AVESA.00010b.r2.5DG0936590	AVESA.00010b.r2.4CG1251720
AVESA.00010b.r2.7AG1196960	AVESA.00010b.r2.3DG0560580	AVESA.00010b.r2.1DG0139660
AVESA.00010b.r2.6AG1060320	AVESA.00010b.r2.2CG0263860	AVESA.00010b.r2.4CG1263670
AVESA.00010b.r2.6AG1060510	AVESA.00010b.r2.2CG0263680	AVESA.00010b.r2.4CG1263530
AVESA.00010b.r2.7AG1196140	AVESA.00010b.r2.3DG0560910	AVESA.00010b.r2.1DG0140630
AVESA.00010b.r2.4AG0653050	AVESA.00010b.r2.4DG0793320	AVESA.00010b.r2.4DG0780370
AVESA.00010b.r2.4AG0650580	AVESA.00010b.r2.4DG0789770	AVESA.00010b.r2.4DG0778130
AVESA.00010b.r2.1AG0032690	AVESA.00010b.r2.1AG0001110	AVESA.00010b.r2.1DG0151570
AVESA.00010b.r2.1AG0044330	AVESA.00010b.r2.1AG0012510	AVESA.00010b.r2.1DG0162910
AVESA.00010b.r2.4AG0643880	AVESA.00010b.r2.4DG0783450	AVESA.00010b.r2.4DG0771540
AVESA.00010b.r2.7AG1193960	AVESA.00010b.r2.3DG0563730	AVESA.00010b.r2.1DG0142960
AVESA.00010b.r2.6AG1071340	AVESA.00010b.r2.5DG0938390	AVESA.00010b.r2.4CG1253250
AVESA.00010b.r2.4AG0651370	AVESA.00010b.r2.4DG0790830	AVESA.00010b.r2.4DG0778800
AVESA.00010b.r2.1AG0036840	AVESA.00010b.r2.1AG0005190	AVESA.00010b.r2.1DG0155970
AVESA.00010b.r2.1AG0045390	AVESA.00010b.r2.1AG0013350	AVESA.00010b.r2.1DG0164120
AVESA.00010b.r2.4AG0650100	AVESA.00010b.r2.4DG0789250	AVESA.00010b.r2.4DG0777570
AVESA.00010b.r2.6AG1056380	AVESA.00010b.r2.2CG0268220	AVESA.00010b.r2.4CG1267480
AVESA.00010b.r2.1AG0045270	AVESA.00010b.r2.1AG0013200	AVESA.00010b.r2.1DG0163990
AVESA.00010b.r2.7AG1192370	AVESA.00010b.r2.3DG0565390	AVESA.00010b.r2.1DG0144430
AVESA.00010b.r2.1AG0045720	AVESA.00010b.r2.1AG0013740	AVESA.00010b.r2.1DG0164410
AVESA.00010b.r2.1AG0042270	AVESA.00010b.r2.1AG0010490	AVESA.00010b.r2.1DG0161020
AVESA.00010b.r2.6AG1070070	AVESA.00010b.r2.5DG0939570	AVESA.00010b.r2.4CG1254470
AVESA.00010b.r2.4AG0644470	AVESA.00010b.r2.4DG0784000	AVESA.00010b.r2.4DG0772100
AVESA.00010b.r2.4AG0651190	AVESA.00010b.r2.4DG0790580	AVESA.00010b.r2.4DG0778620
AVESA.00010b.r2.6AG1059220	AVESA.00010b.r2.2CG0265050	AVESA.00010b.r2.4CG1264730
AVESA.00010b.r2.3AG0407900	AVESA.00010b.r2.3CG0455280	AVESA.00010b.r2.1CG0109290
AVESA.00010b.r2.3AG0408260	AVESA.00010b.r2.3CG0455640	AVESA.00010b.r2.1CG0108870
AVESA.00010b.r2.3AG0409720	AVESA.00010b.r2.3CG0456260	AVESA.00010b.r2.1CG0117900
AVESA.00010b.r2.1AG0038790	AVESA.00010b.r2.1AG0007120	AVESA.00010b.r2.1DG0157750
AVESA.00010b.r2.1AG0041420	AVESA.00010b.r2.1AG0009730	AVESA.00010b.r2.1DG0160260
AVESA.00010b.r2.4AG0647500	AVESA.00010b.r2.4DG0786920	AVESA.00010b.r2.4DG0775120
AVESA.00010b.r2.6AG1055700	AVESA.00010b.r2.2CG0268930	AVESA.00010b.r2.4CG1268210
AVESA.00010b.r2.4AG0645910	AVESA.00010b.r2.4DG0785320	AVESA.00010b.r2.4DG0773570
AVESA.00010b.r2.7AG1195630	AVESA.00010b.r2.3DG0561520	AVESA.00010b.r2.1DG0141170
AVESA.00010b.r2.3AG0407770	AVESA.00010b.r2.3CG0455180	AVESA.00010b.r2.1CG0109400
AVESA.00010b.r2.7AG1193770	AVESA.00010b.r2.3DG0563960	AVESA.00010b.r2.1DG0143080
AVESA.00010b.r2.7AG1188520	AVESA.00010b.r2.3DG0569680	AVESA.00010b.r2.1DG0148710
AVESA.00010b.r2.6AG1074580	AVESA.00010b.r2.5DG0934290	AVESA.00010b.r2.4CG1250290
AVESA.00010b.r2.1AG0050590	AVESA.00010b.r2.1AG0018360	AVESA.00010b.r2.1DG0169260
AVESA.00010b.r2.1AG0041650	AVESA.00010b.r2.1AG0009930	AVESA.00010b.r2.1DG0160500
AVESA.00010b.r2.6AG1060700	AVESA.00010b.r2.2CG0263540	AVESA.00010b.r2.4CG1263420
AVESA.00010b.r2.7AG1215710	AVESA.00010b.r2.2DG0398040	AVESA.00010b.r2.7DG1392460
AVESA.00010b.r2.1AG0051930	AVESA.00010b.r2.1AG0019870	AVESA.00010b.r2.1DG0170650
AVESA.00010b.r2.1AG0042300	AVESA.00010b.r2.1AG0010530	AVESA.00010b.r2.1DG0161050
AVESA.00010b.r2.7AG1191590	AVESA.00010b.r2.3DG0566350	AVESA.00010b.r2.1DG0145220
AVESA.00010b.r2.6AG1060950	AVESA.00010b.r2.2CG0263270	AVESA.00010b.r2.4CG1263230
AVESA.00010b.r2.1AG0043990	AVESA.00010b.r2.1AG0012120	AVESA.00010b.r2.1DG0162430
AVESA.00010b.r2.6AG1071020	AVESA.00010b.r2.5DG0938660	AVESA.00010b.r2.4CG1253540
AVESA.00010b.r2.4AG0642550	AVESA.00010b.r2.4DG0781900	AVESA.00010b.r2.4DG0769950
AVESA.00010b.r2.3AG0409100	AVESA.00010b.r2.3CG0456860	AVESA.00010b.r2.1CG0118660
AVESA.00010b.r2.6AG1061180	AVESA.00010b.r2.2CG0263010	AVESA.00010b.r2.4CG1262980
AVESA.00010b.r2.3AG0407030	AVESA.00010b.r2.3CG0454580	AVESA.00010b.r2.1CG0110160
AVESA.00010b.r2.7AG1191710	AVESA.00010b.r2.3DG0566230	AVESA.00010b.r2.1DG0145040
AVESA.00010b.r2.4AG0645920	AVESA.00010b.r2.4DG0785330	AVESA.00010b.r2.4DG0773580
AVESA.00010b.r2.1AG0077010	AVESA.00010b.r2.3DG0559310	AVESA.00010b.r2.1DG0150200
AVESA.00010b.r2.1AG0036830	AVESA.00010b.r2.1AG0005180	AVESA.00010b.r2.1DG0155960
AVESA.00010b.r2.6AG1060850	AVESA.00010b.r2.2CG0263360	AVESA.00010b.r2.4CG1263330
AVESA.00010b.r2.4AG0643140	AVESA.00010b.r2.4DG0782540	AVESA.00010b.r2.4DG0770590
AVESA.00010b.r2.4AG0646140	AVESA.00010b.r2.4DG0785540	AVESA.00010b.r2.4DG0773690
AVESA.00010b.r2.7AG1211130	AVESA.00010b.r2.2DG0401650	AVESA.00010b.r2.7DG1396660
AVESA.00010b.r2.6AG1056250	AVESA.00010b.r2.2CG0268360	AVESA.00010b.r2.4CG1267620
AVESA.00010b.r2.1AG0077130	AVESA.00010b.r2.3DG0559170	AVESA.00010b.r2.1DG0195400
AVESA.00010b.r2.7AG1195710	AVESA.00010b.r2.3DG0561460	AVESA.00010b.r2.1DG0141110
AVESA.00010b.r2.4AG0644690	AVESA.00010b.r2.4DG0784220	AVESA.00010b.r2.4DG0772350
AVESA.00010b.r2.1AG0052620	AVESA.00010b.r2.1AG0020540	AVESA.00010b.r2.1DG0171320
AVESA.00010b.r2.4AG0654440	AVESA.00010b.r2.4DG0792340	AVESA.00010b.r2.4DG0781390
AVESA.00010b.r2.4AG0646160	AVESA.00010b.r2.4DG0785560	AVESA.00010b.r2.4DG0773710
AVESA.00010b.r2.4AG0643840	AVESA.00010b.r2.4DG0783390	AVESA.00010b.r2.4DG0771420
AVESA.00010b.r2.4AG0645060	AVESA.00010b.r2.4DG0784440	AVESA.00010b.r2.4DG0772670
AVESA.00010b.r2.7AG1190010	AVESA.00010b.r2.3DG0567960	AVESA.00010b.r2.1DG0147070
AVESA.00010b.r2.7AG1194730	AVESA.00010b.r2.3DG0562590	AVESA.00010b.r2.1DG0142140
AVESA.00010b.r2.7AG1214010	AVESA.00010b.r2.2DG0399560	AVESA.00010b.r2.7DG1393870
AVESA.00010b.r2.4AG0644500	AVESA.00010b.r2.4DG0784030	AVESA.00010b.r2.4DG0772130
AVESA.00010b.r2.6AG1061100	AVESA.00010b.r2.2CG0263070	AVESA.00010b.r2.4CG1263060
AVESA.00010b.r2.6AG1072750	AVESA.00010b.r2.5DG0936870	AVESA.00010b.r2.4CG1251980
AVESA.00010b.r2.6AG1058150	AVESA.00010b.r2.2CG0266320	AVESA.00010b.r2.4CG1265770
AVESA.00010b.r2.6AG1065790	AVESA.00010b.r2.5DG0943450	AVESA.00010b.r2.4CG1258510
AVESA.00010b.r2.6AG1061140	AVESA.00010b.r2.2CG0263060	AVESA.00010b.r2.4CG1263040
AVESA.00010b.r2.1AG0053170	AVESA.00010b.r2.1AG0021110	AVESA.00010b.r2.1DG0171890
AVESA.00010b.r2.6AG1068770	AVESA.00010b.r2.5DG0940710	AVESA.00010b.r2.4CG1255640
AVESA.00010b.r2.7AG1210750	AVESA.00010b.r2.2DG0402140	AVESA.00010b.r2.7DG1397030
AVESA.00010b.r2.4AG0647700	AVESA.00010b.r2.4DG0787070	AVESA.00010b.r2.4DG0775300
AVESA.00010b.r2.1AG0034750	AVESA.00010b.r2.1AG0003180	AVESA.00010b.r2.1DG0153780
AVESA.00010b.r2.7AG1192560	AVESA.00010b.r2.3DG0565200	AVESA.00010b.r2.1DG0144260
AVESA.00010b.r2.1AG0036100	AVESA.00010b.r2.1AG0004560	AVESA.00010b.r2.1DG0155240
AVESA.00010b.r2.7AG1187450	AVESA.00010b.r2.3DG0571470	AVESA.00010b.r2.1DG0150680
AVESA.00010b.r2.1AG0075770	AVESA.00010b.r2.3DG0558130	AVESA.00010b.r2.1DG0194570
AVESA.00010b.r2.3AG0406090	AVESA.00010b.r2.3CG0453510	AVESA.00010b.r2.1CG0111570
AVESA.00010b.r2.6AG1058210	AVESA.00010b.r2.2CG0266260	AVESA.00010b.r2.4CG1265710
AVESA.00010b.r2.1AG0045810	AVESA.00010b.r2.1AG0013820	AVESA.00010b.r2.1DG0164490
AVESA.00010b.r2.7AG1189350	AVESA.00010b.r2.3DG0568760	AVESA.00010b.r2.1DG0149640
AVESA.00010b.r2.7AG1196050	AVESA.00010b.r2.3DG0560980	AVESA.00010b.r2.1DG0140700
AVESA.00010b.r2.1AG0036910	AVESA.00010b.r2.1AG0005300	AVESA.00010b.r2.1DG0156090
AVESA.00010b.r2.4AG0649710	AVESA.00010b.r2.4DG0788800	AVESA.00010b.r2.4DG0777020
AVESA.00010b.r2.3AG0405490	AVESA.00010b.r2.3CG0453090	AVESA.00010b.r2.1CG0112190
AVESA.00010b.r2.4AG0652290	AVESA.00010b.r2.4DG0791470	AVESA.00010b.r2.4DG0779640
AVESA.00010b.r2.3AG0408210	AVESA.00010b.r2.3CG0455590	AVESA.00010b.r2.1CG0108840
AVESA.00010b.r2.6AG1063130	AVESA.00010b.r2.5DG0946540	AVESA.00010b.r2.4CG1261290
AVESA.00010b.r2.4AG0645310	AVESA.00010b.r2.4DG0784660	AVESA.00010b.r2.4DG0772940
AVESA.00010b.r2.1AG0037520	AVESA.00010b.r2.1AG0005980	AVESA.00010b.r2.1DG0156770
AVESA.00010b.r2.3AG0409630	AVESA.00010b.r2.3CG0456360	AVESA.00010b.r2.1CG0118050
AVESA.00010b.r2.7AG1195660	AVESA.00010b.r2.3DG0561500	AVESA.00010b.r2.1DG0141140
AVESA.00010b.r2.3AG0404070	AVESA.00010b.r2.3CG0452620	AVESA.00010b.r2.1CG0119680
AVESA.00010b.r2.1AG0051540	AVESA.00010b.r2.1AG0019420	AVESA.00010b.r2.1DG0170060
AVESA.00010b.r2.6AG1073170	AVESA.00010b.r2.5DG0936460	AVESA.00010b.r2.4CG1251620
AVESA.00010b.r2.3AG0412080	AVESA.00010b.r2.3CG0459200	AVESA.00010b.r2.1CG0115700
AVESA.00010b.r2.6AG1063120	AVESA.00010b.r2.5DG0946550	AVESA.00010b.r2.4CG1261300
AVESA.00010b.r2.6AG1066160	AVESA.00010b.r2.5DG0943070	AVESA.00010b.r2.4CG1258130
AVESA.00010b.r2.1AG0036900	AVESA.00010b.r2.1AG0005290	AVESA.00010b.r2.1DG0156080
AVESA.00010b.r2.6AG1066140	AVESA.00010b.r2.5DG0943090	AVESA.00010b.r2.4CG1258150
AVESA.00010b.r2.6AG1067230	AVESA.00010b.r2.5DG0942150	AVESA.00010b.r2.4CG1257240
AVESA.00010b.r2.2AG0242500	AVESA.00010b.r2.1AG0006020	AVESA.00010b.r2.2DG0360990
AVESA.00010b.r2.6AG1067440	AVESA.00010b.r2.5DG0941920	AVESA.00010b.r2.4CG1256920
AVESA.00010b.r2.7AG1194250	AVESA.00010b.r2.3DG0563340	AVESA.00010b.r2.1DG0142590
AVESA.00010b.r2.4AG0642660	AVESA.00010b.r2.4DG0782060	AVESA.00010b.r2.4DG0770110
AVESA.00010b.r2.7AG1214670	AVESA.00010b.r2.2DG0399050	AVESA.00010b.r2.7DG1393360
AVESA.00010b.r2.1AG0039990	AVESA.00010b.r2.1AG0008420	AVESA.00010b.r2.1DG0158830
AVESA.00010b.r2.6AG1056370	AVESA.00010b.r2.2CG0268230	AVESA.00010b.r2.4CG1267490
AVESA.00010b.r2.7AG1194740	AVESA.00010b.r2.3DG0562520	AVESA.00010b.r2.1DG0142130
AVESA.00010b.r2.6AG1073230	AVESA.00010b.r2.5DG0936430	AVESA.00010b.r2.4CG1251530
AVESA.00010b.r2.1AG0044990	AVESA.00010b.r2.1AG0013010	AVESA.00010b.r2.1DG0163500
AVESA.00010b.r2.7AG1215320	AVESA.00010b.r2.2DG0398410	AVESA.00010b.r2.7DG1392820
AVESA.00010b.r2.6AG1068210	AVESA.00010b.r2.5DG0941050	AVESA.00010b.r2.4CG1256090
AVESA.00010b.r2.4AG0647490	AVESA.00010b.r2.4DG0786900	AVESA.00010b.r2.4DG0775090
AVESA.00010b.r2.7AG1211500	AVESA.00010b.r2.2DG0401300	AVESA.00010b.r2.7DG1396270
AVESA.00010b.r2.6AG1058520	AVESA.00010b.r2.2CG0265900	AVESA.00010b.r2.4CG1265410
AVESA.00010b.r2.6AG1071770	AVESA.00010b.r2.5DG0937900	AVESA.00010b.r2.4CG1252840
AVESA.00010b.r2.3AG0413890	AVESA.00010b.r2.3CG0461040	AVESA.00010b.r2.1CG0114250
AVESA.00010b.r2.6AG1055870	AVESA.00010b.r2.2CG0268780	AVESA.00010b.r2.4CG1268070
AVESA.00010b.r2.6AG1073190	AVESA.00010b.r2.5DG0936510	AVESA.00010b.r2.4CG1251570
AVESA.00010b.r2.4AG0643110	AVESA.00010b.r2.4DG0782510	AVESA.00010b.r2.4DG0770550
AVESA.00010b.r2.6AG1069980	AVESA.00010b.r2.5DG0939720	AVESA.00010b.r2.4CG1254580
AVESA.00010b.r2.6AG1057710	AVESA.00010b.r2.2CG0266810	AVESA.00010b.r2.4CG1266240
AVESA.00010b.r2.7AG1209430	AVESA.00010b.r2.2DG0403710	AVESA.00010b.r2.7DG1398410
AVESA.00010b.r2.7AG1215030	AVESA.00010b.r2.2DG0398710	AVESA.00010b.r2.7DG1392990
AVESA.00010b.r2.6AG1071330	AVESA.00010b.r2.5DG0938400	AVESA.00010b.r2.4CG1253260
AVESA.00010b.r2.6AG1059960	AVESA.00010b.r2.2CG0264150	AVESA.00010b.r2.4CG1263980
AVESA.00010b.r2.4AG0642710	AVESA.00010b.r2.4DG0782110	AVESA.00010b.r2.4DG0770150
AVESA.00010b.r2.3AG0409860	AVESA.00010b.r2.3CG0456090	AVESA.00010b.r2.1CG0117760
AVESA.00010b.r2.3AG0412110	AVESA.00010b.r2.3CG0459270	AVESA.00010b.r2.1CG0115670
AVESA.00010b.r2.7AG1210060	AVESA.00010b.r2.2DG0403070	AVESA.00010b.r2.7DG1397720
AVESA.00010b.r2.3AG0411700	AVESA.00010b.r2.3CG0458840	AVESA.00010b.r2.1CG0116090
AVESA.00010b.r2.7AG1195880	AVESA.00010b.r2.3DG0561190	AVESA.00010b.r2.1DG0140950
AVESA.00010b.r2.4AG0645380	AVESA.00010b.r2.4DG0784720	AVESA.00010b.r2.4DG0773010
AVESA.00010b.r2.7AG1210710	AVESA.00010b.r2.2DG0402190	AVESA.00010b.r2.7DG1397080
AVESA.00010b.r2.7AG1211150	AVESA.00010b.r2.2DG0401640	AVESA.00010b.r2.7DG1396650
AVESA.00010b.r2.1AG0052860	AVESA.00010b.r2.1AG0020800	AVESA.00010b.r2.1DG0171580
AVESA.00010b.r2.1AG0045880	AVESA.00010b.r2.1AG0013880	AVESA.00010b.r2.1DG0164550
AVESA.00010b.r2.4AG0644160	AVESA.00010b.r2.4DG0783710	AVESA.00010b.r2.4DG0771810
AVESA.00010b.r2.4AG0651010	AVESA.00010b.r2.4DG0790310	AVESA.00010b.r2.4DG0778490
AVESA.00010b.r2.1AG0034380	AVESA.00010b.r2.1AG0002810	AVESA.00010b.r2.1DG0153400
AVESA.00010b.r2.3AG0412570	AVESA.00010b.r2.3CG0459750	AVESA.00010b.r2.1CG0115290
AVESA.00010b.r2.1AG0036740	AVESA.00010b.r2.1AG0005090	AVESA.00010b.r2.1DG0155870
AVESA.00010b.r2.4AG0643730	AVESA.00010b.r2.4DG0783230	AVESA.00010b.r2.4DG0771260
AVESA.00010b.r2.3AG0407760	AVESA.00010b.r2.3CG0455170	AVESA.00010b.r2.1CG0109410
AVESA.00010b.r2.6AG1069840	AVESA.00010b.r2.5DG0939830	AVESA.00010b.r2.4CG1254720
AVESA.00010b.r2.4AG0651030	AVESA.00010b.r2.4DG0790330	AVESA.00010b.r2.4DG0778520
AVESA.00010b.r2.6AG1071700	AVESA.00010b.r2.5DG0938070	AVESA.00010b.r2.4CG1252910
AVESA.00010b.r2.3AG0407210	AVESA.00010b.r2.3CG0454750	AVESA.00010b.r2.1CG0109960
AVESA.00010b.r2.4AG0643560	AVESA.00010b.r2.4DG0783010	AVESA.00010b.r2.4DG0771120
AVESA.00010b.r2.6AG1055660	AVESA.00010b.r2.2CG0269020	AVESA.00010b.r2.4CG1268260
AVESA.00010b.r2.4AG0642970	AVESA.00010b.r2.4DG0782400	AVESA.00010b.r2.4DG0770460
AVESA.00010b.r2.6AG1071030	AVESA.00010b.r2.5DG0938650	AVESA.00010b.r2.4CG1253530
AVESA.00010b.r2.3AG0405030	AVESA.00010b.r2.3CG0452740	AVESA.00010b.r2.1CG0119840
AVESA.00010b.r2.1AG0044130	AVESA.00010b.r2.1AG0012330	AVESA.00010b.r2.1DG0162670
AVESA.00010b.r2.1AG0042250	AVESA.00010b.r2.1AG0010440	AVESA.00010b.r2.1DG0160990
AVESA.00010b.r2.4AG0645410	AVESA.00010b.r2.4DG0784750	AVESA.00010b.r2.4DG0773030
AVESA.00010b.r2.6AG1072330	AVESA.00010b.r2.5DG0937220	AVESA.00010b.r2.4CG1252390
AVESA.00010b.r2.3AG0410880	AVESA.00010b.r2.3CG0458060	AVESA.00010b.r2.1CG0116760
AVESA.00010b.r2.1AG0043920	AVESA.00010b.r2.1AG0012110	AVESA.00010b.r2.1DG0162410
AVESA.00010b.r2.7AG1190190	AVESA.00010b.r2.3DG0567810	AVESA.00010b.r2.1DG0146920
AVESA.00010b.r2.7AG1241330	AVESA.00010b.r2.5DG0942960	AVESA.00010b.r2.7DG1367480
AVESA.00010b.r2.6AG1071800	AVESA.00010b.r2.5DG0937840	AVESA.00010b.r2.4CG1252810
AVESA.00010b.r2.1AG0038140	AVESA.00010b.r2.1AG0006620	AVESA.00010b.r2.1DG0157200
AVESA.00010b.r2.1AG0039900	AVESA.00010b.r2.1AG0008360	AVESA.00010b.r2.1DG0158740
AVESA.00010b.r2.6AG1055760	AVESA.00010b.r2.2CG0268880	AVESA.00010b.r2.4CG1268150
AVESA.00010b.r2.6AG1072130	AVESA.00010b.r2.5DG0937440	AVESA.00010b.r2.4CG1252560
AVESA.00010b.r2.7AG1212290	AVESA.00010b.r2.2DG0400700	AVESA.00010b.r2.7DG1395510
AVESA.00010b.r2.6AG1060360	AVESA.00010b.r2.2CG0263840	AVESA.00010b.r2.4CG1263620
AVESA.00010b.r2.1AG0050460	AVESA.00010b.r2.1AG0018200	AVESA.00010b.r2.1DG0169090
AVESA.00010b.r2.1AG0034440	AVESA.00010b.r2.1AG0002850	AVESA.00010b.r2.1DG0153420
AVESA.00010b.r2.6AG1063670	AVESA.00010b.r2.5DG0945950	AVESA.00010b.r2.4CG1260770
AVESA.00010b.r2.7AG1190060	AVESA.00010b.r2.3DG0567940	AVESA.00010b.r2.1DG0147040
AVESA.00010b.r2.6AG1066950	AVESA.00010b.r2.5DG0942480	AVESA.00010b.r2.4CG1257540
AVESA.00010b.r2.7AG1194680	AVESA.00010b.r2.3DG0562630	AVESA.00010b.r2.1DG0142180
AVESA.00010b.r2.6AG1059130	AVESA.00010b.r2.2CG0265100	AVESA.00010b.r2.4CG1264790
AVESA.00010b.r2.4AG0642680	AVESA.00010b.r2.4DG0782090	AVESA.00010b.r2.4DG0770130
AVESA.00010b.r2.6AG1064370	AVESA.00010b.r2.5DG0945110	AVESA.00010b.r2.4CG1260070
AVESA.00010b.r2.6AG1058170	AVESA.00010b.r2.2CG0266310	AVESA.00010b.r2.4CG1265760
AVESA.00010b.r2.7AG1189400	AVESA.00010b.r2.3DG0568630	AVESA.00010b.r2.1DG0149770
AVESA.00010b.r2.6AG1065420	AVESA.00010b.r2.5DG0943890	AVESA.00010b.r2.4CG1259020
AVESA.00010b.r2.6AG1062130	AVESA.00010b.r2.5DG0947410	AVESA.00010b.r2.4CG1262010
AVESA.00010b.r2.7AG1194440	AVESA.00010b.r2.3DG0562820	AVESA.00010b.r2.1DG0142360
AVESA.00010b.r2.1AG0034340	AVESA.00010b.r2.1AG0002830	AVESA.00010b.r2.1DG0153360
AVESA.00010b.r2.1AG0035820	AVESA.00010b.r2.1AG0004220	AVESA.00010b.r2.1DG0154920
AVESA.00010b.r2.1AG0044280	AVESA.00010b.r2.1AG0012470	AVESA.00010b.r2.1DG0162850
AVESA.00010b.r2.7AG1214950	AVESA.00010b.r2.2DG0398800	AVESA.00010b.r2.7DG1393110
AVESA.00010b.r2.6AG1069820	AVESA.00010b.r2.7CG0709530	AVESA.00010b.r2.4CG1254730
AVESA.00010b.r2.1AG0049350	AVESA.00010b.r2.1AG0017050	AVESA.00010b.r2.1DG0167880
AVESA.00010b.r2.1AG0053040	AVESA.00010b.r2.1AG0021000	AVESA.00010b.r2.1DG0171790
AVESA.00010b.r2.6AG1059530	AVESA.00010b.r2.2CG0264710	AVESA.00010b.r2.4CG1264340
AVESA.00010b.r2.4AG0654160	AVESA.00010b.r2.4DG0792620	AVESA.00010b.r2.4DG0780980
AVESA.00010b.r2.7AG1215340	AVESA.00010b.r2.2DG0398380	AVESA.00010b.r2.7DG1392770
AVESA.00010b.r2.6AG1056270	AVESA.00010b.r2.2CG0268340	AVESA.00010b.r2.4CG1267600
AVESA.00010b.r2.4AG0643520	AVESA.00010b.r2.4DG0782980	AVESA.00010b.r2.4DG0771070
AVESA.00010b.r2.3AG0406350	AVESA.00010b.r2.3CG0453760	AVESA.00010b.r2.1CG0111310
AVESA.00010b.r2.4AG0644190	AVESA.00010b.r2.4DG0783780	AVESA.00010b.r2.4DG0771890
AVESA.00010b.r2.4AG0644760	AVESA.00010b.r2.4DG0784310	AVESA.00010b.r2.4DG0772450
AVESA.00010b.r2.4AG0649690	AVESA.00010b.r2.4DG0788780	AVESA.00010b.r2.4DG0777000
AVESA.00010b.r2.1AG0037270	AVESA.00010b.r2.1AG0005730	AVESA.00010b.r2.1DG0156460
AVESA.00010b.r2.1AG0036800	AVESA.00010b.r2.1AG0005150	AVESA.00010b.r2.1DG0155930
AVESA.00010b.r2.1AG0036380	AVESA.00010b.r2.1AG0004730	AVESA.00010b.r2.1DG0155480
AVESA.00010b.r2.7AG1192080	AVESA.00010b.r2.3DG0565840	AVESA.00010b.r2.1DG0144750
AVESA.00010b.r2.1AG0052170	AVESA.00010b.r2.1AG0020070	AVESA.00010b.r2.1DG0170980
AVESA.00010b.r2.1AG0039120	AVESA.00010b.r2.1AG0007430	AVESA.00010b.r2.1DG0158090
AVESA.00010b.r2.6AG1064120	AVESA.00010b.r2.5DG0945410	AVESA.00010b.r2.4CG1260320
AVESA.00010b.r2.1AG0047010	AVESA.00010b.r2.1AG0014860	AVESA.00010b.r2.1DG0165590
AVESA.00010b.r2.6AG1072630	AVESA.00010b.r2.5DG0937010	AVESA.00010b.r2.4CG1252100
AVESA.00010b.r2.6AG1066580	AVESA.00010b.r2.5DG0942720	AVESA.00010b.r2.4CG1257880
AVESA.00010b.r2.1AG0039250	AVESA.00010b.r2.1AG0007620	AVESA.00010b.r2.1DG0158220
AVESA.00010b.r2.6AG1057330	AVESA.00010b.r2.2CG0267340	AVESA.00010b.r2.4CG1266600
AVESA.00010b.r2.7AG1216620	AVESA.00010b.r2.2DG0397000	AVESA.00010b.r2.7DG1391670
AVESA.00010b.r2.3AG0407190	AVESA.00010b.r2.3CG0454730	AVESA.00010b.r2.1CG0109970
AVESA.00010b.r2.1AG0036370	AVESA.00010b.r2.1AG0004740	AVESA.00010b.r2.1DG0155490
AVESA.00010b.r2.6AG1057770	AVESA.00010b.r2.2CG0266740	AVESA.00010b.r2.4CG1266160
AVESA.00010b.r2.1AG0039660	AVESA.00010b.r2.1AG0007950	AVESA.00010b.r2.1DG0158520
AVESA.00010b.r2.7AG1192120	AVESA.00010b.r2.3DG0565820	AVESA.00010b.r2.1DG0144710
AVESA.00010b.r2.4AG0652000	AVESA.00010b.r2.4DG0791200	AVESA.00010b.r2.4DG0779340
AVESA.00010b.r2.6AG1063260	AVESA.00010b.r2.5DG0946390	AVESA.00010b.r2.4CG1261170
AVESA.00010b.r2.4AG0644540	AVESA.00010b.r2.4DG0784090	AVESA.00010b.r2.4DG0772210
AVESA.00010b.r2.3AG0407130	AVESA.00010b.r2.3CG0454690	AVESA.00010b.r2.1CG0110020
AVESA.00010b.r2.6AG1070830	AVESA.00010b.r2.5DG0938840	AVESA.00010b.r2.4CG1253820
AVESA.00010b.r2.4AG0650810	AVESA.00010b.r2.4DG0790140	AVESA.00010b.r2.4DG0778360
AVESA.00010b.r2.3AG0413870	AVESA.00010b.r2.3CG0461010	AVESA.00010b.r2.1CG0114270
AVESA.00010b.r2.4AG0644140	AVESA.00010b.r2.4DG0783690	AVESA.00010b.r2.4DG0771790
AVESA.00010b.r2.6AG1063190	AVESA.00010b.r2.5DG0946450	AVESA.00010b.r2.4CG1261230
AVESA.00010b.r2.6AG1062780	AVESA.00010b.r2.5DG0946760	AVESA.00010b.r2.4CG1261560
AVESA.00010b.r2.6AG1073500	AVESA.00010b.r2.5DG0936030	AVESA.00010b.r2.4CG1251330
AVESA.00010b.r2.7AG1210800	AVESA.00010b.r2.2DG0402070	AVESA.00010b.r2.7DG1396960
AVESA.00010b.r2.7AG1214910	AVESA.00010b.r2.2DG0398850	AVESA.00010b.r2.7DG1393150
AVESA.00010b.r2.1AG0043290	AVESA.00010b.r2.1AG0011320	AVESA.00010b.r2.1DG0161810
AVESA.00010b.r2.7AG1214920	AVESA.00010b.r2.2DG0398840	AVESA.00010b.r2.7DG1393140
AVESA.00010b.r2.4AG0652590	AVESA.00010b.r2.4DG0791690	AVESA.00010b.r2.4DG0779840
AVESA.00010b.r2.4AG0645190	AVESA.00010b.r2.4DG0784550	AVESA.00010b.r2.4DG0772790
AVESA.00010b.r2.7AG1189660	AVESA.00010b.r2.3DG0568310	AVESA.00010b.r2.1DG0150080
AVESA.00010b.r2.7AG1195830	AVESA.00010b.r2.3DG0561390	AVESA.00010b.r2.1DG0140980
AVESA.00010b.r2.7AG1213770	AVESA.00010b.r2.2DG0399790	AVESA.00010b.r2.7DG1394040
AVESA.00010b.r2.1AG0043750	AVESA.00010b.r2.1AG0011910	AVESA.00010b.r2.1DG0162260
AVESA.00010b.r2.6AG1059780	AVESA.00010b.r2.2CG0264470	AVESA.00010b.r2.4CG1264160
AVESA.00010b.r2.4AG0650640	AVESA.00010b.r2.4DG0789870	AVESA.00010b.r2.4DG0778210
AVESA.00010b.r2.1AG0038920	AVESA.00010b.r2.1AG0007180	AVESA.00010b.r2.1DG0157820
AVESA.00010b.r2.6AG1058140	AVESA.00010b.r2.2CG0266340	AVESA.00010b.r2.4CG1265800
AVESA.00010b.r2.1AG0053130	AVESA.00010b.r2.1AG0021090	AVESA.00010b.r2.1DG0171860
AVESA.00010b.r2.3AG0412380	AVESA.00010b.r2.3CG0459460	AVESA.00010b.r2.1CG0115510
AVESA.00010b.r2.6AG1067190	AVESA.00010b.r2.5DG0942170	AVESA.00010b.r2.4CG1257310
AVESA.00010b.r2.7AG1215190	AVESA.00010b.r2.2DG0398630	AVESA.00010b.r2.7DG1392960
AVESA.00010b.r2.6AG1058220	AVESA.00010b.r2.2CG0266250	AVESA.00010b.r2.4CG1265700
AVESA.00010b.r2.6AG1066030	AVESA.00010b.r2.5DG0943210	AVESA.00010b.r2.4CG1258300
AVESA.00010b.r2.1AG0039720	AVESA.00010b.r2.1AG0008010	AVESA.00010b.r2.1DG0158570
AVESA.00010b.r2.3AG0409410	AVESA.00010b.r2.3CG0456560	AVESA.00010b.r2.1CG0118280
AVESA.00010b.r2.6AG1067110	AVESA.00010b.r2.5DG0942260	AVESA.00010b.r2.4CG1257460
AVESA.00010b.r2.6AG1073570	AVESA.00010b.r2.5DG0936000	AVESA.00010b.r2.4CG1251290
AVESA.00010b.r2.6AG1070810	AVESA.00010b.r2.5DG0938850	AVESA.00010b.r2.4CG1253840
AVESA.00010b.r2.7AG1214070	AVESA.00010b.r2.2DG0399520	AVESA.00010b.r2.7DG1393840
AVESA.00010b.r2.3AG0412130	AVESA.00010b.r2.3CG0459290	AVESA.00010b.r2.1CG0115650
AVESA.00010b.r2.3AG0406980	AVESA.00010b.r2.3CG0454530	AVESA.00010b.r2.1CG0110210
AVESA.00010b.r2.1AG0051320	AVESA.00010b.r2.1AG0018710	AVESA.00010b.r2.1DG0169820
AVESA.00010b.r2.1AG0041740	AVESA.00010b.r2.1AG0009990	AVESA.00010b.r2.1DG0160570
AVESA.00010b.r2.3AG0408200	AVESA.00010b.r2.3CG0455580	AVESA.00010b.r2.1CG0108830
AVESA.00010b.r2.4AG0642930	AVESA.00010b.r2.4DG0782350	AVESA.00010b.r2.4DG0770410
AVESA.00010b.r2.1AG0034040	AVESA.00010b.r2.1AG0002520	AVESA.00010b.r2.1DG0152950
AVESA.00010b.r2.3AG0410860	AVESA.00010b.r2.3CG0458030	AVESA.00010b.r2.1CG0116780
AVESA.00010b.r2.7AG1216760	AVESA.00010b.r2.2DG0396780	AVESA.00010b.r2.7DG1391530
AVESA.00010b.r2.4AG0646690	AVESA.00010b.r2.4DG0786070	AVESA.00010b.r2.4DG0774260
AVESA.00010b.r2.7AG1195790	AVESA.00010b.r2.3DG0561350	AVESA.00010b.r2.1DG0141020
AVESA.00010b.r2.1AG0051400	AVESA.00010b.r2.1AG0018640	AVESA.00010b.r2.1DG0169880
AVESA.00010b.r2.6AG1069990	AVESA.00010b.r2.5DG0939710	AVESA.00010b.r2.4CG1254570
AVESA.00010b.r2.1AG0045670	AVESA.00010b.r2.1AG0013700	AVESA.00010b.r2.1DG0164370
AVESA.00010b.r2.6AG1056260	AVESA.00010b.r2.2CG0268350	AVESA.00010b.r2.4CG1267610
AVESA.00010b.r2.4AG0642810	AVESA.00010b.r2.4DG0782220	AVESA.00010b.r2.4DG0770260
AVESA.00010b.r2.3AG0413900	AVESA.00010b.r2.3CG0461050	AVESA.00010b.r2.1CG0114240
AVESA.00010b.r2.7AG1209420	AVESA.00010b.r2.2DG0403720	AVESA.00010b.r2.7DG1398420
AVESA.00010b.r2.6AG1064920	AVESA.00010b.r2.5DG0944410	AVESA.00010b.r2.4CG1259610
AVESA.00010b.r2.3AG0409850	AVESA.00010b.r2.3CG0456070	AVESA.00010b.r2.1CG0117750
AVESA.00010b.r2.3AG0405990	AVESA.00010b.r2.3CG0453450	AVESA.00010b.r2.1CG0111710
AVESA.00010b.r2.1AG0041390	AVESA.00010b.r2.1AG0009680	AVESA.00010b.r2.1DG0160200
AVESA.00010b.r2.1AG0034660	AVESA.00010b.r2.1AG0003060	AVESA.00010b.r2.1DG0153650
AVESA.00010b.r2.3AG0409740	AVESA.00010b.r2.3CG0456230	AVESA.00010b.r2.1CG0117880
AVESA.00010b.r2.1AG0040410	AVESA.00010b.r2.1AG0008740	AVESA.00010b.r2.1DG0159210
AVESA.00010b.r2.4AG0650630	AVESA.00010b.r2.4DG0789860	AVESA.00010b.r2.4DG0778200
AVESA.00010b.r2.7AG1213880	AVESA.00010b.r2.2DG0399740	AVESA.00010b.r2.7DG1393980
AVESA.00010b.r2.7AG1196740	AVESA.00010b.r2.3DG0560290	AVESA.00010b.r2.1DG0139910
AVESA.00010b.r2.3AG0403980	AVESA.00010b.r2.3CG0452530	AVESA.00010b.r2.1CG0119600
AVESA.00010b.r2.4AG0654150	AVESA.00010b.r2.4DG0792630	AVESA.00010b.r2.4DG0780970
AVESA.00010b.r2.6AG1066440	AVESA.00010b.r2.5DG0942840	AVESA.00010b.r2.4CG1257990
AVESA.00010b.r2.3AG0413370	AVESA.00010b.r2.3CG0460520	AVESA.00010b.r2.1CG0114630
AVESA.00010b.r2.4AG0643870	AVESA.00010b.r2.4DG0783430	AVESA.00010b.r2.4DG0771500
AVESA.00010b.r2.7AG1213930	AVESA.00010b.r2.2DG0399690	AVESA.00010b.r2.7DG1393940
AVESA.00010b.r2.1AG0049850	AVESA.00010b.r2.1AG0017680	AVESA.00010b.r2.1DG0168540
AVESA.00010b.r2.4AG0643750	AVESA.00010b.r2.4DG0783250	AVESA.00010b.r2.4DG0771280
AVESA.00010b.r2.4AG0654080	AVESA.00010b.r2.4DG0792720	AVESA.00010b.r2.4DG0780930
AVESA.00010b.r2.6AG1060940	AVESA.00010b.r2.2CG0263280	AVESA.00010b.r2.4CG1263240
AVESA.00010b.r2.1AG0077280	AVESA.00010b.r2.3DG0558290	AVESA.00010b.r2.1DG0195610
AVESA.00010b.r2.1AG0052710	AVESA.00010b.r2.1AG0020610	AVESA.00010b.r2.1DG0171400
AVESA.00010b.r2.7AG1192200	AVESA.00010b.r2.3DG0565770	AVESA.00010b.r2.1DG0144670
AVESA.00010b.r2.7AG1211020	AVESA.00010b.r2.2DG0401740	AVESA.00010b.r2.7DG1396720
AVESA.00010b.r2.7AG1194290	AVESA.00010b.r2.3DG0563250	AVESA.00010b.r2.1DG0142550
AVESA.00010b.r2.1AG0052100	AVESA.00010b.r2.1AG0019990	AVESA.00010b.r2.1DG0170810
AVESA.00010b.r2.3AG0414260	AVESA.00010b.r2.3CG0461430	AVESA.00010b.r2.1CG0113970
AVESA.00010b.r2.4AG0647960	AVESA.00010b.r2.4DG0787200	AVESA.00010b.r2.4DG0775510
AVESA.00010b.r2.1AG0046230	AVESA.00010b.r2.1AG0014130	AVESA.00010b.r2.1DG0164890
AVESA.00010b.r2.6AG1066150	AVESA.00010b.r2.5DG0943080	AVESA.00010b.r2.4CG1258140
AVESA.00010b.r2.1AG0040280	AVESA.00010b.r2.1AG0008610	AVESA.00010b.r2.1DG0159070
AVESA.00010b.r2.7AG1192610	AVESA.00010b.r2.3DG0565190	AVESA.00010b.r2.1DG0144220
AVESA.00010b.r2.1AG0045080	AVESA.00010b.r2.1AG0013100	AVESA.00010b.r2.1DG0163710
AVESA.00010b.r2.4AG0643380	AVESA.00010b.r2.4DG0782850	AVESA.00010b.r2.4DG0770920
AVESA.00010b.r2.6AG1061850	AVESA.00010b.r2.5DG0947580	AVESA.00010b.r2.4CG1262310
AVESA.00010b.r2.6AG1073130	AVESA.00010b.r2.5DG0936490	AVESA.00010b.r2.4CG1251590
AVESA.00010b.r2.1AG0043570	AVESA.00010b.r2.1AG0011670	AVESA.00010b.r2.1DG0162070
AVESA.00010b.r2.7AG1214500	AVESA.00010b.r2.2DG0399140	AVESA.00010b.r2.7DG1393440
AVESA.00010b.r2.1AG0033400	AVESA.00010b.r2.1AG0001810	AVESA.00010b.r2.1DG0152150
AVESA.00010b.r2.6AG1067410	AVESA.00010b.r2.5DG0941970	AVESA.00010b.r2.4CG1256960
AVESA.00010b.r2.7AG1209570	AVESA.00010b.r2.2DG0403600	AVESA.00010b.r2.7DG1398250
AVESA.00010b.r2.6AG1057980	AVESA.00010b.r2.2CG0266460	AVESA.00010b.r2.4CG1265950
AVESA.00010b.r2.1AG0033250	AVESA.00010b.r2.1AG0001750	AVESA.00010b.r2.1DG0152050
AVESA.00010b.r2.1AG0034980	AVESA.00010b.r2.1AG0003440	AVESA.00010b.r2.1DG0154060
AVESA.00010b.r2.4AG0642960	AVESA.00010b.r2.4DG0782380	AVESA.00010b.r2.4DG0770440
AVESA.00010b.r2.4AG0644130	AVESA.00010b.r2.4DG0783680	AVESA.00010b.r2.4DG0771780
AVESA.00010b.r2.6AG1073490	AVESA.00010b.r2.5DG0936040	AVESA.00010b.r2.4CG1251340
AVESA.00010b.r2.6AG1070110	AVESA.00010b.r2.5DG0939530	AVESA.00010b.r2.4CG1254430
AVESA.00010b.r2.1AG0050710	AVESA.00010b.r2.1AG0019400	AVESA.00010b.r2.1DG0169360
AVESA.00010b.r2.4AG0653040	AVESA.00010b.r2.4DG0793340	AVESA.00010b.r2.4DG0780360
AVESA.00010b.r2.1AG0042870	AVESA.00010b.r2.1AG0010860	AVESA.00010b.r2.1DG0161510
AVESA.00010b.r2.6AG1067900	AVESA.00010b.r2.5DG0941340	AVESA.00010b.r2.4CG1256460
AVESA.00010b.r2.4AG0646150	AVESA.00010b.r2.4DG0785550	AVESA.00010b.r2.4DG0773700
AVESA.00010b.r2.7AG1193950	AVESA.00010b.r2.3DG0563740	AVESA.00010b.r2.1DG0142970
AVESA.00010b.r2.7AG1209920	AVESA.00010b.r2.2DG0403220	AVESA.00010b.r2.7DG1397880
AVESA.00010b.r2.1AG0033750	AVESA.00010b.r2.1AG0002300	AVESA.00010b.r2.1DG0152630
AVESA.00010b.r2.4AG0643490	AVESA.00010b.r2.4DG0782950	AVESA.00010b.r2.4DG0771040
AVESA.00010b.r2.6AG1070080	AVESA.00010b.r2.5DG0939560	AVESA.00010b.r2.4CG1254460
AVESA.00010b.r2.6AG1057430	AVESA.00010b.r2.2CG0267180	AVESA.00010b.r2.4CG1266510
AVESA.00010b.r2.1AG0043030	AVESA.00010b.r2.1AG0011040	AVESA.00010b.r2.1DG0161630
AVESA.00010b.r2.7AG1212350	AVESA.00010b.r2.2DG0400650	AVESA.00010b.r2.7DG1395400
AVESA.00010b.r2.4AG0651020	AVESA.00010b.r2.4DG0790320	AVESA.00010b.r2.4DG0778510
AVESA.00010b.r2.1AG0040610	AVESA.00010b.r2.1AG0008940	AVESA.00010b.r2.1DG0159390
AVESA.00010b.r2.1AG0043170	AVESA.00010b.r2.1AG0011160	AVESA.00010b.r2.1DG0161740
AVESA.00010b.r2.3AG0407880	AVESA.00010b.r2.3CG0455270	AVESA.00010b.r2.1CG0109320
AVESA.00010b.r2.7AG1192380	AVESA.00010b.r2.3DG0565380	AVESA.00010b.r2.1DG0144420
AVESA.00010b.r2.1AG0046480	AVESA.00010b.r2.1AG0014310	AVESA.00010b.r2.1DG0165080
AVESA.00010b.r2.4AG0649820	AVESA.00010b.r2.4DG0788920	AVESA.00010b.r2.4DG0777150
AVESA.00010b.r2.6AG1070840	AVESA.00010b.r2.5DG0938830	AVESA.00010b.r2.4CG1253810
AVESA.00010b.r2.4AG0642490	AVESA.00010b.r2.4DG0781790	AVESA.00010b.r2.4DG0769900
AVESA.00010b.r2.7AG1214700	AVESA.00010b.r2.2DG0399030	AVESA.00010b.r2.7DG1393340
AVESA.00010b.r2.7AG1195110	AVESA.00010b.r2.3DG0562130	AVESA.00010b.r2.1DG0141770
AVESA.00010b.r2.7AG1194310	AVESA.00010b.r2.3DG0563230	AVESA.00010b.r2.1DG0142530
AVESA.00010b.r2.3AG0408030	AVESA.00010b.r2.3CG0455400	AVESA.00010b.r2.1CG0109190
AVESA.00010b.r2.6AG1059070	AVESA.00010b.r2.2CG0265210	AVESA.00010b.r2.4CG1264870
AVESA.00010b.r2.7AG1213270	AVESA.00010b.r2.2DG0400170	AVESA.00010b.r2.7DG1394510
AVESA.00010b.r2.6AG1058010	AVESA.00010b.r2.2CG0266410	AVESA.00010b.r2.4CG1265910
AVESA.00010b.r2.6AG1071110	AVESA.00010b.r2.5DG0938570	AVESA.00010b.r2.4CG1253480
AVESA.00010b.r2.6AG1073120	AVESA.00010b.r2.5DG0936500	AVESA.00010b.r2.4CG1251580
AVESA.00010b.r2.4AG0642820	AVESA.00010b.r2.4DG0782250	AVESA.00010b.r2.4DG0770270
AVESA.00010b.r2.7AG1195760	AVESA.00010b.r2.3DG0561310	AVESA.00010b.r2.1DG0141060
AVESA.00010b.r2.1AG0041440	AVESA.00010b.r2.1AG0009700	AVESA.00010b.r2.1DG0160220
AVESA.00010b.r2.7AG1212890	AVESA.00010b.r2.2DG0400460	AVESA.00010b.r2.7DG1394830
AVESA.00010b.r2.1AG0049860	AVESA.00010b.r2.1AG0017690	AVESA.00010b.r2.1DG0168550
AVESA.00010b.r2.4AG0642540	AVESA.00010b.r2.4DG0781890	AVESA.00010b.r2.4DG0769940
AVESA.00010b.r2.4AG0644520	AVESA.00010b.r2.4DG0784060	AVESA.00010b.r2.4DG0772180
AVESA.00010b.r2.6AG1062150	AVESA.00010b.r2.5DG0947390	AVESA.00010b.r2.4CG1261990
AVESA.00010b.r2.7AG1210320	AVESA.00010b.r2.2DG0402650	AVESA.00010b.r2.7DG1397480
AVESA.00010b.r2.1AG0053470	AVESA.00010b.r2.1AG0021350	AVESA.00010b.r2.1DG0172150
AVESA.00010b.r2.4AG0650590	AVESA.00010b.r2.4DG0789780	AVESA.00010b.r2.4DG0778140
AVESA.00010b.r2.3AG0413740	AVESA.00010b.r2.3CG0460880	AVESA.00010b.r2.1CG0114330
AVESA.00010b.r2.1AG0032120	AVESA.00010b.r2.1AG0000390	AVESA.00010b.r2.1DG0150930
AVESA.00010b.r2.1AG0052130	AVESA.00010b.r2.1AG0020050	AVESA.00010b.r2.1DG0170950
AVESA.00010b.r2.1AG0051510	AVESA.00010b.r2.1AG0018570	AVESA.00010b.r2.1DG0169960
AVESA.00010b.r2.1AG0053460	AVESA.00010b.r2.1AG0021340	AVESA.00010b.r2.1DG0172140
AVESA.00010b.r2.6AG1058370	AVESA.00010b.r2.2CG0266120	AVESA.00010b.r2.4CG1265560
AVESA.00010b.r2.6AG1057730	AVESA.00010b.r2.2CG0266800	AVESA.00010b.r2.4CG1266230
AVESA.00010b.r2.1AG0035600	AVESA.00010b.r2.1AG0003930	AVESA.00010b.r2.1DG0154710
AVESA.00010b.r2.6AG1074820	AVESA.00010b.r2.5DG0935110	AVESA.00010b.r2.4CG1250190
AVESA.00010b.r2.1AG0037760	AVESA.00010b.r2.1AG0006210	AVESA.00010b.r2.1DG0156950
AVESA.00010b.r2.1AG0042220	AVESA.00010b.r2.1AG0010410	AVESA.00010b.r2.1DG0160970
AVESA.00010b.r2.7AG1186630	AVESA.00010b.r2.3DG0570500	AVESA.00010b.r2.1DG0147850
AVESA.00010b.r2.6AG1058560	AVESA.00010b.r2.2CG0265820	AVESA.00010b.r2.4CG1265340
AVESA.00010b.r2.7AG1210900	AVESA.00010b.r2.2DG0401980	AVESA.00010b.r2.7DG1396870
AVESA.00010b.r2.1AG0045020	AVESA.00010b.r2.1AG0013040	AVESA.00010b.r2.1DG0163660
AVESA.00010b.r2.1AG0053180	AVESA.00010b.r2.1AG0021120	AVESA.00010b.r2.1DG0171900
AVESA.00010b.r2.7AG1210290	AVESA.00010b.r2.2DG0402680	AVESA.00010b.r2.7DG1397510
AVESA.00010b.r2.6AG1067670	AVESA.00010b.r2.5DG0941610	AVESA.00010b.r2.4CG1256660
AVESA.00010b.r2.6AG1070010	AVESA.00010b.r2.5DG0939690	AVESA.00010b.r2.4CG1254550
AVESA.00010b.r2.1AG0038090	AVESA.00010b.r2.1AG0006550	AVESA.00010b.r2.1DG0157160
AVESA.00010b.r2.7AG1215750	AVESA.00010b.r2.2DG0397970	AVESA.00010b.r2.7DG1392430
AVESA.00010b.r2.4AG0643500	AVESA.00010b.r2.4DG0782960	AVESA.00010b.r2.4DG0771050
AVESA.00010b.r2.3AG0408130	AVESA.00010b.r2.3CG0455530	AVESA.00010b.r2.1CG0108790
AVESA.00010b.r2.7AG1216600	AVESA.00010b.r2.2DG0397020	AVESA.00010b.r2.7DG1391690
AVESA.00010b.r2.7AG1212940	AVESA.00010b.r2.2DG0400410	AVESA.00010b.r2.7DG1394790
AVESA.00010b.r2.6AG1058540	AVESA.00010b.r2.2CG0265850	AVESA.00010b.r2.4CG1265360
AVESA.00010b.r2.6AG1059280	AVESA.00010b.r2.2CG0264990	AVESA.00010b.r2.4CG1264680
AVESA.00010b.r2.7AG1213300	AVESA.00010b.r2.2DG0400150	AVESA.00010b.r2.7DG1394470
AVESA.00010b.r2.1AG0050850	AVESA.00010b.r2.1AG0019230	AVESA.00010b.r2.1DG0169510
AVESA.00010b.r2.7AG1212390	AVESA.00010b.r2.2DG0400640	AVESA.00010b.r2.7DG1395360
AVESA.00010b.r2.3AG0407120	AVESA.00010b.r2.3CG0454680	AVESA.00010b.r2.1CG0110030
AVESA.00010b.r2.6AG1059240	AVESA.00010b.r2.2CG0265040	AVESA.00010b.r2.4CG1264720
AVESA.00010b.r2.4AG0648270	AVESA.00010b.r2.4DG0787480	AVESA.00010b.r2.4DG0775790
AVESA.00010b.r2.1AG0049210	AVESA.00010b.r2.1AG0016900	AVESA.00010b.r2.1DG0167700
AVESA.00010b.r2.1AG0048230	AVESA.00010b.r2.1AG0016010	AVESA.00010b.r2.1DG0166790
AVESA.00010b.r2.1AG0036720	AVESA.00010b.r2.1AG0005050	AVESA.00010b.r2.1DG0155850
AVESA.00010b.r2.1AG0076920	AVESA.00010b.r2.3DG0559430	AVESA.00010b.r2.1DG0150270
AVESA.00010b.r2.7AG1192790	AVESA.00010b.r2.3DG0565080	AVESA.00010b.r2.1DG0144000
AVESA.00010b.r2.1AG0067620	AVESA.00010b.r2.2DG0397570	AVESA.00010b.r2.1DG0185970
AVESA.00010b.r2.7AG1196840	AVESA.00010b.r2.3DG0560390	AVESA.00010b.r2.1DG0139790
AVESA.00010b.r2.1AG0036980	AVESA.00010b.r2.1AG0005360	AVESA.00010b.r2.1DG0156160
AVESA.00010b.r2.1AG0044590	AVESA.00010b.r2.1AG0012720	AVESA.00010b.r2.1DG0163150
AVESA.00010b.r2.1AG0034270	AVESA.00010b.r2.1AG0002760	AVESA.00010b.r2.1DG0153300
AVESA.00010b.r2.1AG0035180	AVESA.00010b.r2.1AG0003570	AVESA.00010b.r2.1DG0154220
AVESA.00010b.r2.6AG1064200	AVESA.00010b.r2.5DG0945250	AVESA.00010b.r2.4CG1260190
AVESA.00010b.r2.6AG1059620	AVESA.00010b.r2.2CG0264650	AVESA.00010b.r2.4CG1264280
AVESA.00010b.r2.3AG0405420	AVESA.00010b.r2.3CG0453010	AVESA.00010b.r2.1CG0112320
AVESA.00010b.r2.7AG1190180	AVESA.00010b.r2.3DG0567820	AVESA.00010b.r2.1DG0146930
AVESA.00010b.r2.7AG1196120	AVESA.00010b.r2.3DG0560930	AVESA.00010b.r2.1DG0140650
AVESA.00010b.r2.4AG0652660	AVESA.00010b.r2.4DG0791760	AVESA.00010b.r2.4DG0779920
AVESA.00010b.r2.7AG1196750	AVESA.00010b.r2.3DG0560300	AVESA.00010b.r2.1DG0139860
AVESA.00010b.r2.7AG1190610	AVESA.00010b.r2.3DG0567270	AVESA.00010b.r2.1DG0146360
AVESA.00010b.r2.7AG1216340	AVESA.00010b.r2.2DG0397320	AVESA.00010b.r2.7DG1391870
AVESA.00010b.r2.4AG0642690	AVESA.00010b.r2.4DG0782100	AVESA.00010b.r2.4DG0770140
AVESA.00010b.r2.6AG1064890	AVESA.00010b.r2.5DG0944440	AVESA.00010b.r2.4CG1259660
AVESA.00010b.r2.7AG1193610	AVESA.00010b.r2.3DG0564050	AVESA.00010b.r2.1DG0143200
AVESA.00010b.r2.6AG1061370	AVESA.00010b.r2.2CG0262740	AVESA.00010b.r2.4CG1262780
AVESA.00010b.r2.1AG0046530	AVESA.00010b.r2.1AG0014380	AVESA.00010b.r2.1DG0165150
AVESA.00010b.r2.3AG0403970	AVESA.00010b.r2.3CG0452520	AVESA.00010b.r2.1CG0119590
AVESA.00010b.r2.7AG1188120	AVESA.00010b.r2.3DG0570010	AVESA.00010b.r2.1DG0148340
AVESA.00010b.r2.4AG0643510	AVESA.00010b.r2.4DG0782970	AVESA.00010b.r2.4DG0771060
AVESA.00010b.r2.6AG1061260	AVESA.00010b.r2.2CG0262890	AVESA.00010b.r2.4CG1262860
AVESA.00010b.r2.6AG1055960	AVESA.00010b.r2.2CG0268700	AVESA.00010b.r2.4CG1268010
AVESA.00010b.r2.1AG0051500	AVESA.00010b.r2.1AG0018580	AVESA.00010b.r2.1DG0169950
AVESA.00010b.r2.4AG0642920	AVESA.00010b.r2.4DG0782340	AVESA.00010b.r2.4DG0770400
AVESA.00010b.r2.7AG1189110	AVESA.00010b.r2.3DG0569130	AVESA.00010b.r2.1DG0149380
AVESA.00010b.r2.4AG0642510	AVESA.00010b.r2.4DG0781810	AVESA.00010b.r2.4DG0769920
AVESA.00010b.r2.7AG1189640	AVESA.00010b.r2.3DG0568330	AVESA.00010b.r2.1DG0150060
AVESA.00010b.r2.4AG0654000	AVESA.00010b.r2.4DG0792770	AVESA.00010b.r2.4DG0780840
AVESA.00010b.r2.6AG1074220	AVESA.00010b.r2.5DG0935500	AVESA.00010b.r2.4CG1250850
AVESA.00010b.r2.1AG0076490	AVESA.00010b.r2.3DG0558690	AVESA.00010b.r2.1DG0195230
AVESA.00010b.r2.1AG0047310	AVESA.00010b.r2.1AG0015150	AVESA.00010b.r2.1DG0165910
AVESA.00010b.r2.6AG1062790	AVESA.00010b.r2.5DG0946750	AVESA.00010b.r2.4CG1261550
AVESA.00010b.r2.4AG0649410	AVESA.00010b.r2.4DG0788540	AVESA.00010b.r2.4DG0776810
AVESA.00010b.r2.1AG0042310	AVESA.00010b.r2.1AG0010540	AVESA.00010b.r2.1DG0161070
AVESA.00010b.r2.1AG0042290	AVESA.00010b.r2.1AG0010520	AVESA.00010b.r2.1DG0161040
AVESA.00010b.r2.7AG1214860	AVESA.00010b.r2.2DG0398890	AVESA.00010b.r2.7DG1393180
AVESA.00010b.r2.1AG0047570	AVESA.00010b.r2.1AG0015400	AVESA.00010b.r2.1DG0166080
AVESA.00010b.r2.6AG1061740	AVESA.00010b.r2.2CG0262390	AVESA.00010b.r2.4CG1262430
AVESA.00010b.r2.1AG0050470	AVESA.00010b.r2.1AG0018210	AVESA.00010b.r2.1DG0169100
AVESA.00010b.r2.6AG1063010	AVESA.00010b.r2.5DG0946670	AVESA.00010b.r2.4CG1261370
AVESA.00010b.r2.4AG0643960	AVESA.00010b.r2.4DG0783520	AVESA.00010b.r2.4DG0771600
AVESA.00010b.r2.4AG0643940	AVESA.00010b.r2.4DG0783500	AVESA.00010b.r2.4DG0771570
AVESA.00010b.r2.1AG0053080	AVESA.00010b.r2.1AG0021070	AVESA.00010b.r2.1DG0171840
AVESA.00010b.r2.1AG0040890	AVESA.00010b.r2.1AG0009180	AVESA.00010b.r2.1DG0159690
AVESA.00010b.r2.1AG0052640	AVESA.00010b.r2.1AG0020570	AVESA.00010b.r2.1DG0171340
AVESA.00010b.r2.7AG1192270	AVESA.00010b.r2.3DG0565610	AVESA.00010b.r2.1DG0144520
AVESA.00010b.r2.7AG1192940	AVESA.00010b.r2.3DG0564860	AVESA.00010b.r2.1DG0143880
AVESA.00010b.r2.1AG0043780	AVESA.00010b.r2.1AG0011960	AVESA.00010b.r2.1DG0162290
AVESA.00010b.r2.1AG0053430	AVESA.00010b.r2.1AG0021310	AVESA.00010b.r2.1DG0172110
AVESA.00010b.r2.6AG1073780	AVESA.00010b.r2.5DG0935760	AVESA.00010b.r2.4CG1251150
AVESA.00010b.r2.6AG1066170	AVESA.00010b.r2.5DG0943060	AVESA.00010b.r2.4CG1258120
AVESA.00010b.r2.1AG0039000	AVESA.00010b.r2.1AG0007290	AVESA.00010b.r2.1DG0157940
AVESA.00010b.r2.1AG0051590	AVESA.00010b.r2.1AG0019450	AVESA.00010b.r2.1DG0170020
AVESA.00010b.r2.6AG1058940	AVESA.00010b.r2.2CG0265370	AVESA.00010b.r2.4CG1264990
AVESA.00010b.r2.6AG1066310	AVESA.00010b.r2.5DG0942940	AVESA.00010b.r2.4CG1258070
AVESA.00010b.r2.1AG0076530	AVESA.00010b.r2.3DG0558550	AVESA.00010b.r2.1DG0195260
AVESA.00010b.r2.4AG0642270	AVESA.00010b.r2.4DG0781650	AVESA.00010b.r2.4DG0769690
AVESA.00010b.r2.1AG0041380	AVESA.00010b.r2.1AG0009670	AVESA.00010b.r2.1DG0160190
AVESA.00010b.r2.1AG0043450	AVESA.00010b.r2.1AG0011470	AVESA.00010b.r2.1DG0161900
AVESA.00010b.r2.1AG0039100	AVESA.00010b.r2.1AG0007420	AVESA.00010b.r2.1DG0158070
AVESA.00010b.r2.1AG0053440	AVESA.00010b.r2.1AG0021320	AVESA.00010b.r2.1DG0172120
AVESA.00010b.r2.1AG0039450	AVESA.00010b.r2.1AG0007850	AVESA.00010b.r2.1DG0158410
AVESA.00010b.r2.4AG0654260	AVESA.00010b.r2.4DG0792530	AVESA.00010b.r2.4DG0781090
AVESA.00010b.r2.1AG0035080	AVESA.00010b.r2.1AG0003550	AVESA.00010b.r2.1DG0154160
AVESA.00010b.r2.7AG1196520	AVESA.00010b.r2.3DG0560000	AVESA.00010b.r2.1DG0140280
AVESA.00010b.r2.6AG1055820	AVESA.00010b.r2.2CG0268790	AVESA.00010b.r2.4CG1268080
AVESA.00010b.r2.1AG0046980	AVESA.00010b.r2.1AG0014830	AVESA.00010b.r2.1DG0165560
AVESA.00010b.r2.6AG1058920	AVESA.00010b.r2.2CG0265390	AVESA.00010b.r2.4CG1265010
AVESA.00010b.r2.4AG0644650	AVESA.00010b.r2.4DG0784190	AVESA.00010b.r2.4DG0772320
AVESA.00010b.r2.3AG0414390	AVESA.00010b.r2.3CG0461530	AVESA.00010b.r2.1CG0113870
AVESA.00010b.r2.7AG1213380	AVESA.00010b.r2.2DG0400090	AVESA.00010b.r2.7DG1394410
AVESA.00010b.r2.4AG0644330	AVESA.00010b.r2.4DG0783830	AVESA.00010b.r2.4DG0771950
AVESA.00010b.r2.6AG1071000	AVESA.00010b.r2.5DG0938690	AVESA.00010b.r2.4CG1253570
AVESA.00010b.r2.7AG1213720	AVESA.00010b.r2.2DG0399830	AVESA.00010b.r2.7DG1394090
AVESA.00010b.r2.1AG0039200	AVESA.00010b.r2.1AG0007570	AVESA.00010b.r2.1DG0158170
AVESA.00010b.r2.6AG1062210	AVESA.00010b.r2.5DG0947350	AVESA.00010b.r2.4CG1261950
AVESA.00010b.r2.7AG1212210	AVESA.00010b.r2.2DG0400800	AVESA.00010b.r2.7DG1395620
AVESA.00010b.r2.4AG0649550	AVESA.00010b.r2.4DG0788650	AVESA.00010b.r2.4DG0776900
AVESA.00010b.r2.1AG0033310	AVESA.00010b.r2.1AG0001770	AVESA.00010b.r2.1DG0152080
AVESA.00010b.r2.7AG1193030	AVESA.00010b.r2.3DG0564720	AVESA.00010b.r2.1DG0143770
AVESA.00010b.r2.1AG0046880	AVESA.00010b.r2.1AG0014710	AVESA.00010b.r2.1DG0165490
AVESA.00010b.r2.1AG0045710	AVESA.00010b.r2.1AG0013730	AVESA.00010b.r2.1DG0164400
AVESA.00010b.r2.7AG1210810	AVESA.00010b.r2.2DG0402060	AVESA.00010b.r2.7DG1396950
AVESA.00010b.r2.1AG0035890	AVESA.00010b.r2.1AG0004380	AVESA.00010b.r2.1DG0155000
AVESA.00010b.r2.6AG1060070	AVESA.00010b.r2.2CG0264040	AVESA.00010b.r2.4CG1263830
AVESA.00010b.r2.6AG1063840	AVESA.00010b.r2.5DG0945740	AVESA.00010b.r2.4CG1260570
AVESA.00010b.r2.6AG1056230	AVESA.00010b.r2.2CG0268400	AVESA.00010b.r2.4CG1267640
AVESA.00010b.r2.1AG0076240	AVESA.00010b.r2.3DG0558880	AVESA.00010b.r2.1DG0195020
AVESA.00010b.r2.7AG1214610	AVESA.00010b.r2.2DG0399080	AVESA.00010b.r2.7DG1393390
AVESA.00010b.r2.1AG0048520	AVESA.00010b.r2.1AG0016260	AVESA.00010b.r2.1DG0167080
AVESA.00010b.r2.6AG1061050	AVESA.00010b.r2.2CG0263170	AVESA.00010b.r2.4CG1263110
AVESA.00010b.r2.6AG1072460	AVESA.00010b.r2.5DG0937130	AVESA.00010b.r2.4CG1252250
AVESA.00010b.r2.3AG0413380	AVESA.00010b.r2.3CG0460530	AVESA.00010b.r2.1CG0114620
AVESA.00010b.r2.6AG1063280	AVESA.00010b.r2.5DG0946380	AVESA.00010b.r2.4CG1261120
AVESA.00010b.r2.4AG0646360	AVESA.00010b.r2.4DG0785780	AVESA.00010b.r2.4DG0773960
AVESA.00010b.r2.3AG0415360	AVESA.00010b.r2.3CG0462510	AVESA.00010b.r2.1CG0113620
AVESA.00010b.r2.7AG1214340	AVESA.00010b.r2.2DG0399280	AVESA.00010b.r2.7DG1393570
AVESA.00010b.r2.1AG0046710	AVESA.00010b.r2.1AG0014630	AVESA.00010b.r2.1DG0165320
AVESA.00010b.r2.6AG1065080	AVESA.00010b.r2.5DG0944240	AVESA.00010b.r2.4CG1259370
AVESA.00010b.r2.1AG0044140	AVESA.00010b.r2.1AG0012340	AVESA.00010b.r2.1DG0162690
AVESA.00010b.r2.4AG0645340	AVESA.00010b.r2.4DG0784690	AVESA.00010b.r2.4DG0772970
AVESA.00010b.r2.4AG0644010	AVESA.00010b.r2.4DG0783560	AVESA.00010b.r2.4DG0771640
AVESA.00010b.r2.6AG1063550	AVESA.00010b.r2.5DG0946060	AVESA.00010b.r2.4CG1260870
AVESA.00010b.r2.1AG0051830	AVESA.00010b.r2.1AG0019650	AVESA.00010b.r2.1DG0170460
AVESA.00010b.r2.1AG0046450	AVESA.00010b.r2.1AG0014290	AVESA.00010b.r2.1DG0165050
AVESA.00010b.r2.7AG1194820	AVESA.00010b.r2.3DG0562400	AVESA.00010b.r2.1DG0142060
AVESA.00010b.r2.4AG0642840	AVESA.00010b.r2.4DG0782270	AVESA.00010b.r2.4DG0770320
AVESA.00010b.r2.6AG1064140	AVESA.00010b.r2.5DG0945390	AVESA.00010b.r2.4CG1260300
AVESA.00010b.r2.3AG0408250	AVESA.00010b.r2.3CG0455630	AVESA.00010b.r2.1CG0108860
AVESA.00010b.r2.7AG1215930	AVESA.00010b.r2.2DG0397810	AVESA.00010b.r2.7DG1392300
AVESA.00010b.r2.6AG1056690	AVESA.00010b.r2.2CG0268000	AVESA.00010b.r2.4CG1267030
AVESA.00010b.r2.6AG1067200	AVESA.00010b.r2.5DG0942190	AVESA.00010b.r2.4CG1257320
AVESA.00010b.r2.6AG1067500	AVESA.00010b.r2.5DG0941850	AVESA.00010b.r2.4CG1256850
AVESA.00010b.r2.6AG1058180	AVESA.00010b.r2.2CG0266300	AVESA.00010b.r2.4CG1265750
AVESA.00010b.r2.1AG0048800	AVESA.00010b.r2.1AG0016540	AVESA.00010b.r2.1DG0167360
AVESA.00010b.r2.1AG0036950	AVESA.00010b.r2.1AG0005340	AVESA.00010b.r2.1DG0156130
AVESA.00010b.r2.3AG0413520	AVESA.00010b.r2.3CG0460690	AVESA.00010b.r2.1CG0114510
AVESA.00010b.r2.7AG1211330	AVESA.00010b.r2.2DG0401460	AVESA.00010b.r2.7DG1396460
AVESA.00010b.r2.6AG1071120	AVESA.00010b.r2.5DG0938560	AVESA.00010b.r2.4CG1253450
AVESA.00010b.r2.7AG1190410	AVESA.00010b.r2.3DG0567580	AVESA.00010b.r2.1DG0146630
AVESA.00010b.r2.7AG1190760	AVESA.00010b.r2.3DG0567200	AVESA.00010b.r2.1DG0146210
AVESA.00010b.r2.3AG0406000	AVESA.00010b.r2.3CG0453460	AVESA.00010b.r2.1CG0111700
AVESA.00010b.r2.4AG0650600	AVESA.00010b.r2.4DG0789800	AVESA.00010b.r2.4DG0778150
AVESA.00010b.r2.3AG0405980	AVESA.00010b.r2.3CG0453440	AVESA.00010b.r2.1CG0111720
AVESA.00010b.r2.7AG1195190	AVESA.00010b.r2.3DG0561920	AVESA.00010b.r2.1DG0141590
AVESA.00010b.r2.6AG1059520	AVESA.00010b.r2.2CG0264720	AVESA.00010b.r2.4CG1264350
AVESA.00010b.r2.1AG0052250	AVESA.00010b.r2.1AG0020140	AVESA.00010b.r2.1DG0171040
AVESA.00010b.r2.6AG1058400	AVESA.00010b.r2.2CG0266060	AVESA.00010b.r2.4CG1265520
AVESA.00010b.r2.7AG1209080	AVESA.00010b.r2.2DG0402750	AVESA.00010b.r2.7DG1398750
AVESA.00010b.r2.7AG1215270	AVESA.00010b.r2.2DG0398460	AVESA.00010b.r2.7DG1392880
AVESA.00010b.r2.7AG1209330	AVESA.00010b.r2.2DG0403810	AVESA.00010b.r2.7DG1398510
AVESA.00010b.r2.7AG1210270	AVESA.00010b.r2.2DG0402700	AVESA.00010b.r2.7DG1397530
AVESA.00010b.r2.7AG1215850	AVESA.00010b.r2.2DG0397870	AVESA.00010b.r2.7DG1392350
AVESA.00010b.r2.6AG1065090	AVESA.00010b.r2.5DG0944230	AVESA.00010b.r2.4CG1259360
AVESA.00010b.r2.7AG1209380	AVESA.00010b.r2.2DG0403760	AVESA.00010b.r2.7DG1398450
AVESA.00010b.r2.7AG1212100	AVESA.00010b.r2.2DG0400930	AVESA.00010b.r2.7DG1395770
AVESA.00010b.r2.1AG0035780	AVESA.00010b.r2.1AG0004180	AVESA.00010b.r2.1DG0154880
AVESA.00010b.r2.7AG1212850	AVESA.00010b.r2.2DG0400510	AVESA.00010b.r2.7DG1394880
AVESA.00010b.r2.6AG1065110	AVESA.00010b.r2.5DG0944210	AVESA.00010b.r2.4CG1259340
AVESA.00010b.r2.6AG1065630	AVESA.00010b.r2.5DG0943600	AVESA.00010b.r2.4CG1258620
AVESA.00010b.r2.7AG1196500	AVESA.00010b.r2.3DG0559980	AVESA.00010b.r2.1DG0140310
AVESA.00010b.r2.4AG0653200	AVESA.00010b.r2.4DG0793180	AVESA.00010b.r2.4DG0780480
AVESA.00010b.r2.3AG0413400	AVESA.00010b.r2.3CG0460550	AVESA.00010b.r2.1CG0114600
AVESA.00010b.r2.6AG1074260	AVESA.00010b.r2.5DG0935540	AVESA.00010b.r2.4CG1250900
AVESA.00010b.r2.6AG1069810	AVESA.00010b.r2.5DG0939800	AVESA.00010b.r2.4CG1254740
AVESA.00010b.r2.6AG1072620	AVESA.00010b.r2.5DG0937020	AVESA.00010b.r2.4CG1252110
AVESA.00010b.r2.6AG1071850	AVESA.00010b.r2.5DG0937770	AVESA.00010b.r2.4CG1252760
AVESA.00010b.r2.3AG0414280	AVESA.00010b.r2.3CG0461450	AVESA.00010b.r2.1CG0113950
AVESA.00010b.r2.4AG0648330	AVESA.00010b.r2.4DG0787690	AVESA.00010b.r2.4DG0775880
AVESA.00010b.r2.1AG0041300	AVESA.00010b.r2.1AG0009540	AVESA.00010b.r2.1DG0160090
AVESA.00010b.r2.1AG0046510	AVESA.00010b.r2.1AG0014340	AVESA.00010b.r2.1DG0165120
AVESA.00010b.r2.1AG0048980	AVESA.00010b.r2.1AG0016690	AVESA.00010b.r2.1DG0167500
AVESA.00010b.r2.1AG0049010	AVESA.00010b.r2.1AG0016730	AVESA.00010b.r2.1DG0167530
AVESA.00010b.r2.1AG0041350	AVESA.00010b.r2.1AG0009640	AVESA.00010b.r2.1DG0160160
AVESA.00010b.r2.7AG1189270	AVESA.00010b.r2.3DG0568930	AVESA.00010b.r2.1DG0149550
AVESA.00010b.r2.6AG1009610	AVESA.00010b.r2.1AG0000180	AVESA.00010b.r2.5DG1006310
AVESA.00010b.r2.3AG0405930	AVESA.00010b.r2.3CG0453380	AVESA.00010b.r2.1CG0111770
AVESA.00010b.r2.4AG0644530	AVESA.00010b.r2.4DG0784080	AVESA.00010b.r2.4DG0772200
AVESA.00010b.r2.1AG0049440	AVESA.00010b.r2.1AG0017150	AVESA.00010b.r2.1DG0167970
AVESA.00010b.r2.1AG0040300	AVESA.00010b.r2.1AG0008630	AVESA.00010b.r2.1DG0159130
AVESA.00010b.r2.4AG0649380	AVESA.00010b.r2.4DG0788490	AVESA.00010b.r2.4DG0776770
AVESA.00010b.r2.1AG0038970	AVESA.00010b.r2.1AG0007260	AVESA.00010b.r2.1DG0157910
AVESA.00010b.r2.7AG1190950	AVESA.00010b.r2.3DG0567070	AVESA.00010b.r2.1DG0145970
AVESA.00010b.r2.7AG1190200	AVESA.00010b.r2.3DG0567800	AVESA.00010b.r2.1DG0146890
AVESA.00010b.r2.1AG0040430	AVESA.00010b.r2.1AG0008760	AVESA.00010b.r2.1DG0159230
AVESA.00010b.r2.4AG0643370	AVESA.00010b.r2.4DG0782840	AVESA.00010b.r2.4DG0770910
AVESA.00010b.r2.1AG0037400	AVESA.00010b.r2.1AG0005880	AVESA.00010b.r2.1DG0156630
AVESA.00010b.r2.1AG0041210	AVESA.00010b.r2.1AG0009440	AVESA.00010b.r2.1DG0160000
AVESA.00010b.r2.1AG0037510	AVESA.00010b.r2.1AG0005970	AVESA.00010b.r2.1DG0156750
AVESA.00010b.r2.3AG0408890	AVESA.00010b.r2.3CG0457050	AVESA.00010b.r2.1CG0118850
AVESA.00010b.r2.3AG0415340	AVESA.00010b.r2.3CG0462480	AVESA.00010b.r2.1CG0113640
AVESA.00010b.r2.1AG0034130	AVESA.00010b.r2.1AG0002620	AVESA.00010b.r2.1DG0153050
AVESA.00010b.r2.1AG0034180	AVESA.00010b.r2.1AG0002670	AVESA.00010b.r2.1DG0153100
AVESA.00010b.r2.1AG0049290	AVESA.00010b.r2.1AG0016980	AVESA.00010b.r2.1DG0167800
AVESA.00010b.r2.4AG0644000	AVESA.00010b.r2.4DG0783550	AVESA.00010b.r2.4DG0771630
AVESA.00010b.r2.4AG0645110	AVESA.00010b.r2.4DG0784500	AVESA.00010b.r2.4DG0772710
AVESA.00010b.r2.3AG0409610	AVESA.00010b.r2.3CG0456380	AVESA.00010b.r2.1CG0118110
AVESA.00010b.r2.1AG0042890	AVESA.00010b.r2.1AG0010880	AVESA.00010b.r2.1DG0161530
AVESA.00010b.r2.6AG1059990	AVESA.00010b.r2.2CG0264120	AVESA.00010b.r2.4CG1263950
AVESA.00010b.r2.3AG0412470	AVESA.00010b.r2.3CG0459520	AVESA.00010b.r2.1CG0115410
AVESA.00010b.r2.3AG0407180	AVESA.00010b.r2.3CG0454720	AVESA.00010b.r2.1CG0109980
AVESA.00010b.r2.4AG0645420	AVESA.00010b.r2.4DG0784760	AVESA.00010b.r2.4DG0773040
AVESA.00010b.r2.3AG0412090	AVESA.00010b.r2.3CG0459240	AVESA.00010b.r2.1CG0115690
AVESA.00010b.r2.1AG0050660	AVESA.00010b.r2.1AG0018510	AVESA.00010b.r2.1DG0169330
AVESA.00010b.r2.6AG1065480	AVESA.00010b.r2.5DG0943790	AVESA.00010b.r2.4CG1258830
AVESA.00010b.r2.7AG1190520	AVESA.00010b.r2.3DG0567390	AVESA.00010b.r2.1DG0146460
AVESA.00010b.r2.7AG1213500	AVESA.00010b.r2.2DG0399950	AVESA.00010b.r2.7DG1394280
AVESA.00010b.r2.6AG1061340	AVESA.00010b.r2.2CG0262790	AVESA.00010b.r2.4CG1262810
AVESA.00010b.r2.6AG1062220	AVESA.00010b.r2.5DG0947340	AVESA.00010b.r2.4CG1261940
AVESA.00010b.r2.7AG1193350	AVESA.00010b.r2.3DG0564430	AVESA.00010b.r2.1DG0143420
AVESA.00010b.r2.4AG0653020	AVESA.00010b.r2.4DG0793380	AVESA.00010b.r2.4DG0780330
AVESA.00010b.r2.6AG1059270	AVESA.00010b.r2.2CG0265000	AVESA.00010b.r2.4CG1264690
AVESA.00010b.r2.7AG1192960	AVESA.00010b.r2.3DG0564840	AVESA.00010b.r2.1DG0143860
AVESA.00010b.r2.6AG1071510	AVESA.00010b.r2.5DG0938210	AVESA.00010b.r2.4CG1253100
AVESA.00010b.r2.6AG1061350	AVESA.00010b.r2.2CG0262760	AVESA.00010b.r2.4CG1262800
AVESA.00010b.r2.4AG0650250	AVESA.00010b.r2.4DG0789370	AVESA.00010b.r2.4DG0777720
AVESA.00010b.r2.1AG0034940	AVESA.00010b.r2.1AG0003400	AVESA.00010b.r2.1DG0154000
AVESA.00010b.r2.7AG1212860	AVESA.00010b.r2.2DG0400490	AVESA.00010b.r2.7DG1394850
AVESA.00010b.r2.1AG0033210	AVESA.00010b.r2.1AG0001620	AVESA.00010b.r2.1DG0152010
AVESA.00010b.r2.7AG1210250	AVESA.00010b.r2.2DG0402720	AVESA.00010b.r2.7DG1397550
AVESA.00010b.r2.7AG1210830	AVESA.00010b.r2.2DG0402040	AVESA.00010b.r2.7DG1396930
AVESA.00010b.r2.1AG0048940	AVESA.00010b.r2.1AG0016650	AVESA.00010b.r2.1DG0167450
AVESA.00010b.r2.7AG1209370	AVESA.00010b.r2.2DG0403770	AVESA.00010b.r2.7DG1398460
AVESA.00010b.r2.3AG0407530	AVESA.00010b.r2.3CG0455040	AVESA.00010b.r2.1CG0109600
AVESA.00010b.r2.1AG0036970	AVESA.00010b.r2.1AG0005350	AVESA.00010b.r2.1DG0156150
AVESA.00010b.r2.3AG0406100	AVESA.00010b.r2.3CG0453520	AVESA.00010b.r2.1CG0111560
AVESA.00010b.r2.3AG0410890	AVESA.00010b.r2.3CG0458070	AVESA.00010b.r2.1CG0116750
AVESA.00010b.r2.7AG1192240	AVESA.00010b.r2.3DG0565650	AVESA.00010b.r2.1DG0144560
AVESA.00010b.r2.7AG1213330	AVESA.00010b.r2.2DG0400120	AVESA.00010b.r2.7DG1394440
AVESA.00010b.r2.7AG1214200	AVESA.00010b.r2.2DG0399410	AVESA.00010b.r2.7DG1393720
AVESA.00010b.r2.7AG1216590	AVESA.00010b.r2.2DG0397080	AVESA.00010b.r2.7DG1391700
AVESA.00010b.r2.7AG1210340	AVESA.00010b.r2.2DG0402620	AVESA.00010b.r2.7DG1397460
AVESA.00010b.r2.3AG0404220	AVESA.00010b.r2.3CG0452440	AVESA.00010b.r2.1CG0109060
AVESA.00010b.r2.7AG1194430	AVESA.00010b.r2.3DG0562830	AVESA.00010b.r2.1DG0142370
AVESA.00010b.r2.1AG0043770	AVESA.00010b.r2.1AG0011950	AVESA.00010b.r2.1DG0162280
AVESA.00010b.r2.1AG0047930	AVESA.00010b.r2.1AG0015780	AVESA.00010b.r2.1DG0166400
AVESA.00010b.r2.4AG0646570	AVESA.00010b.r2.4DG0785940	AVESA.00010b.r2.4DG0774110
AVESA.00010b.r2.3AG0405580	AVESA.00010b.r2.3CG0453190	AVESA.00010b.r2.1CG0112000
AVESA.00010b.r2.6AG1064540	AVESA.00010b.r2.5DG0944900	AVESA.00010b.r2.4CG1259940
AVESA.00010b.r2.7AG1186640	AVESA.00010b.r2.3DG0570510	AVESA.00010b.r2.1DG0147840
AVESA.00010b.r2.7AG1189540	AVESA.00010b.r2.3DG0568550	AVESA.00010b.r2.1DG0149910
AVESA.00010b.r2.6AG1065960	AVESA.00010b.r2.5DG0943280	AVESA.00010b.r2.4CG1258380
AVESA.00010b.r2.1AG0035520	AVESA.00010b.r2.1AG0003880	AVESA.00010b.r2.1DG0154640
AVESA.00010b.r2.4AG0645130	AVESA.00010b.r2.4DG0784510	AVESA.00010b.r2.4DG0772720
AVESA.00010b.r2.6AG1067420	AVESA.00010b.r2.5DG0941960	AVESA.00010b.r2.4CG1256950
AVESA.00010b.r2.1AG0045410	AVESA.00010b.r2.1AG0013380	AVESA.00010b.r2.1DG0164140
AVESA.00010b.r2.6AG1064170	AVESA.00010b.r2.5DG0945290	AVESA.00010b.r2.4CG1260250
AVESA.00010b.r2.6AG1058900	AVESA.00010b.r2.2CG0265410	AVESA.00010b.r2.4CG1265030
AVESA.00010b.r2.7AG1210840	AVESA.00010b.r2.2DG0402030	AVESA.00010b.r2.7DG1396920
AVESA.00010b.r2.6AG1058930	AVESA.00010b.r2.2CG0265380	AVESA.00010b.r2.4CG1265000
AVESA.00010b.r2.6AG1058230	AVESA.00010b.r2.2CG0266240	AVESA.00010b.r2.4CG1265690
AVESA.00010b.r2.6AG1063410	AVESA.00010b.r2.5DG0946280	AVESA.00010b.r2.4CG1261030
AVESA.00010b.r2.7AG1209400	AVESA.00010b.r2.2DG0403740	AVESA.00010b.r2.7DG1398440
AVESA.00010b.r2.6AG1065450	AVESA.00010b.r2.5DG0943870	AVESA.00010b.r2.4CG1259000
AVESA.00010b.r2.6AG1063730	AVESA.00010b.r2.5DG0945890	AVESA.00010b.r2.4CG1260710
AVESA.00010b.r2.7AG1215250	AVESA.00010b.r2.2DG0398520	AVESA.00010b.r2.7DG1392900
AVESA.00010b.r2.6AG1058450	AVESA.00010b.r2.2CG0265980	AVESA.00010b.r2.4CG1265470
AVESA.00010b.r2.7AG1215700	AVESA.00010b.r2.2DG0398050	AVESA.00010b.r2.7DG1392470
AVESA.00010b.r2.6AG1061360	AVESA.00010b.r2.2CG0262750	AVESA.00010b.r2.4CG1262790
AVESA.00010b.r2.6AG1063800	AVESA.00010b.r2.5DG0945800	AVESA.00010b.r2.4CG1260630
AVESA.00010b.r2.6AG1057480	AVESA.00010b.r2.2CG0267140	AVESA.00010b.r2.4CG1266470
AVESA.00010b.r2.7AG1212340	AVESA.00010b.r2.2DG0400660	AVESA.00010b.r2.7DG1395430
AVESA.00010b.r2.6AG1059150	AVESA.00010b.r2.2CG0265110	AVESA.00010b.r2.4CG1264800
AVESA.00010b.r2.6AG1058260	AVESA.00010b.r2.2CG0266220	AVESA.00010b.r2.4CG1265670
AVESA.00010b.r2.6AG1058570	AVESA.00010b.r2.2CG0265790	AVESA.00010b.r2.4CG1265330
AVESA.00010b.r2.6AG1058390	AVESA.00010b.r2.2CG0266090	AVESA.00010b.r2.4CG1265530
AVESA.00010b.r2.7AG1209540	AVESA.00010b.r2.2DG0403620	AVESA.00010b.r2.7DG1398270
AVESA.00010b.r2.2AG0207050	AVESA.00010b.r2.3DG0560650	AVESA.00010b.r2.2DG0343130
AVESA.00010b.r2.6AG1060080	AVESA.00010b.r2.2CG0264030	AVESA.00010b.r2.4CG1263820
AVESA.00010b.r2.7AG1209790	AVESA.00010b.r2.2DG0403320	AVESA.00010b.r2.7DG1397990
AVESA.00010b.r2.6AG1065190	AVESA.00010b.r2.5DG0944170	AVESA.00010b.r2.4CG1259280
AVESA.00010b.r2.6AG1065410	AVESA.00010b.r2.5DG0943900	AVESA.00010b.r2.4CG1259030
AVESA.00010b.r2.5AG0793450	AVESA.00010b.r2.5DG0934640	AVESA.00010b.r2.3DG0518140
AVESA.00010b.r2.6AG1059010	AVESA.00010b.r2.2CG0265280	AVESA.00010b.r2.4CG1264920
AVESA.00010b.r2.1AG0044030	AVESA.00010b.r2.1AG0012270	AVESA.00010b.r2.1DG0162510
AVESA.00010b.r2.6AG1068100	AVESA.00010b.r2.5DG0941200	AVESA.00010b.r2.4CG1256210
AVESA.00010b.r2.3AG0408620	AVESA.00010b.r2.3CG0455800	AVESA.00010b.r2.1CG0119180
AVESA.00010b.r2.6AG1069970	AVESA.00010b.r2.5DG0939740	AVESA.00010b.r2.4CG1254590
AVESA.00010b.r2.6AG1071990	AVESA.00010b.r2.5DG0937600	AVESA.00010b.r2.4CG1252640
AVESA.00010b.r2.6AG1073660	AVESA.00010b.r2.5DG0935860	AVESA.00010b.r2.4CG1251230
AVESA.00010b.r2.6AG1075170	AVESA.00010b.r2.5DG0933780	AVESA.00010b.r2.4CG1249880
AVESA.00010b.r2.6AG1072730	AVESA.00010b.r2.5DG0936810	AVESA.00010b.r2.4CG1252000
AVESA.00010b.r2.6AG1067120	AVESA.00010b.r2.5DG0942240	AVESA.00010b.r2.4CG1257450
AVESA.00010b.r2.6AG1070790	AVESA.00010b.r2.5DG0938870	AVESA.00010b.r2.4CG1253860
AVESA.00010b.r2.6AG1074780	AVESA.00010b.r2.5DG0935140	AVESA.00010b.r2.4CG1250210
AVESA.00010b.r2.6AG1071830	AVESA.00010b.r2.5DG0937800	AVESA.00010b.r2.4CG1252770
AVESA.00010b.r2.4AG0643790	AVESA.00010b.r2.4DG0783310	AVESA.00010b.r2.4DG0771340
AVESA.00010b.r2.7AG1193170	AVESA.00010b.r2.3DG0564600	AVESA.00010b.r2.1DG0143630
AVESA.00010b.r2.7AG1191280	AVESA.00010b.r2.3DG0566640	AVESA.00010b.r2.1DG0145510
AVESA.00010b.r2.3AG0406230	AVESA.00010b.r2.3CG0453650	AVESA.00010b.r2.1CG0111460
AVESA.00010b.r2.4AG0643810	AVESA.00010b.r2.4DG0783340	AVESA.00010b.r2.4DG0771370
AVESA.00010b.r2.3AG0407700	AVESA.00010b.r2.3CG0455120	AVESA.00010b.r2.1CG0109480
AVESA.00010b.r2.1AG0077110	AVESA.00010b.r2.3DG0559190	AVESA.00010b.r2.1DG0195380
AVESA.00010b.r2.4AG0654370	AVESA.00010b.r2.4DG0792430	AVESA.00010b.r2.4DG0781260
AVESA.00010b.r2.1AG0039650	AVESA.00010b.r2.1AG0007940	AVESA.00010b.r2.1DG0158510
AVESA.00010b.r2.3AG0405600	AVESA.00010b.r2.3CG0453210	AVESA.00010b.r2.1CG0111970
AVESA.00010b.r2.3AG0407240	AVESA.00010b.r2.3CG0454780	AVESA.00010b.r2.1CG0109930
AVESA.00010b.r2.4AG0646250	AVESA.00010b.r2.4DG0785670	AVESA.00010b.r2.4DG0773890
AVESA.00010b.r2.1AG0039740	AVESA.00010b.r2.1AG0008030	AVESA.00010b.r2.1DG0158590
AVESA.00010b.r2.1AG0049390	AVESA.00010b.r2.1AG0017230	AVESA.00010b.r2.1DG0167920
AVESA.00010b.r2.1AG0031720	AVESA.00010b.r2.1AG0000270	AVESA.00010b.r2.5DG1006090
AVESA.00010b.r2.7AG1189280	AVESA.00010b.r2.3DG0568920	AVESA.00010b.r2.1DG0149560
AVESA.00010b.r2.3AG0405540	AVESA.00010b.r2.3CG0453150	AVESA.00010b.r2.1CG0112040
AVESA.00010b.r2.1AG0049000	AVESA.00010b.r2.1AG0016720	AVESA.00010b.r2.1DG0167520
AVESA.00010b.r2.1AG0034890	AVESA.00010b.r2.1AG0003340	AVESA.00010b.r2.1DG0153970
AVESA.00010b.r2.4AG0643780	AVESA.00010b.r2.4DG0783300	AVESA.00010b.r2.4DG0771320
AVESA.00010b.r2.1AG0042130	AVESA.00010b.r2.1AG0010330	AVESA.00010b.r2.1DG0160900
AVESA.00010b.r2.1AG0048030	AVESA.00010b.r2.1AG0015850	AVESA.00010b.r2.1DG0166490
AVESA.00010b.r2.1AG0045170	AVESA.00010b.r2.1AG0013170	AVESA.00010b.r2.1DG0163840
AVESA.00010b.r2.7AG1193540	AVESA.00010b.r2.3DG0564160	AVESA.00010b.r2.1DG0143280
AVESA.00010b.r2.1AG0040340	AVESA.00010b.r2.1AG0008660	AVESA.00010b.r2.1DG0159160
AVESA.00010b.r2.4AG0644340	AVESA.00010b.r2.4DG0783850	AVESA.00010b.r2.4DG0771960
AVESA.00010b.r2.4AG0643900	AVESA.00010b.r2.4DG0783470	AVESA.00010b.r2.4DG0771560
AVESA.00010b.r2.4AG0652010	AVESA.00010b.r2.4DG0791210	AVESA.00010b.r2.4DG0779350
AVESA.00010b.r2.4AG0646320	AVESA.00010b.r2.4DG0785740	AVESA.00010b.r2.4DG0773940
AVESA.00010b.r2.3AG0415370	AVESA.00010b.r2.3CG0462520	AVESA.00010b.r2.1CG0113610
AVESA.00010b.r2.4AG0644490	AVESA.00010b.r2.4DG0784020	AVESA.00010b.r2.4DG0772120
AVESA.00010b.r2.1AG0077270	AVESA.00010b.r2.3DG0558280	AVESA.00010b.r2.1DG0195600
AVESA.00010b.r2.7AG1196000	AVESA.00010b.r2.3DG0561060	AVESA.00010b.r2.1DG0140770
AVESA.00010b.r2.1AG0044810	AVESA.00010b.r2.1AG0012830	AVESA.00010b.r2.1DG0163310
AVESA.00010b.r2.1AG0043910	AVESA.00010b.r2.1AG0012100	AVESA.00010b.r2.1DG0162400
AVESA.00010b.r2.1AG0041050	AVESA.00010b.r2.1AG0009290	AVESA.00010b.r2.1DG0159910
AVESA.00010b.r2.7AG1193690	AVESA.00010b.r2.3DG0564030	AVESA.00010b.r2.1DG0143160
AVESA.00010b.r2.1AG0045680	AVESA.00010b.r2.1AG0013710	AVESA.00010b.r2.1DG0164380
AVESA.00010b.r2.1AG0042240	AVESA.00010b.r2.1AG0010430	AVESA.00010b.r2.1DG0160980
AVESA.00010b.r2.7AG1188530	AVESA.00010b.r2.3DG0569670	AVESA.00010b.r2.1DG0148730
AVESA.00010b.r2.1AG0048060	AVESA.00010b.r2.1AG0015880	AVESA.00010b.r2.1DG0166510
AVESA.00010b.r2.1AG0035490	AVESA.00010b.r2.1AG0003810	AVESA.00010b.r2.1DG0154590
AVESA.00010b.r2.1AG0051060	AVESA.00010b.r2.1AG0018920	AVESA.00010b.r2.1DG0169700
AVESA.00010b.r2.1AG0049630	AVESA.00010b.r2.1AG0017340	AVESA.00010b.r2.1DG0168260
AVESA.00010b.r2.3AG0408860	AVESA.00010b.r2.3CG0457060	AVESA.00010b.r2.1CG0118900
AVESA.00010b.r2.7AG1194300	AVESA.00010b.r2.3DG0563240	AVESA.00010b.r2.1DG0142540
AVESA.00010b.r2.1AG0051570	AVESA.00010b.r2.1AG0019440	AVESA.00010b.r2.1DG0170030
AVESA.00010b.r2.1AG0041690	AVESA.00010b.r2.1AG0009950	AVESA.00010b.r2.1DG0160530
AVESA.00010b.r2.3AG0413510	AVESA.00010b.r2.3CG0460680	AVESA.00010b.r2.1CG0114530
AVESA.00010b.r2.3AG0411430	AVESA.00010b.r2.3CG0458600	AVESA.00010b.r2.1CG0116350
AVESA.00010b.r2.4AG0643300	AVESA.00010b.r2.4DG0782760	AVESA.00010b.r2.4DG0770670
AVESA.00010b.r2.4AG0650620	AVESA.00010b.r2.4DG0789850	AVESA.00010b.r2.4DG0778190
AVESA.00010b.r2.1AG0046550	AVESA.00010b.r2.1AG0014400	AVESA.00010b.r2.1DG0165180
AVESA.00010b.r2.4AG0651840	AVESA.00010b.r2.4DG0790990	AVESA.00010b.r2.4DG0779190
AVESA.00010b.r2.4AG0642280	AVESA.00010b.r2.4DG0781660	AVESA.00010b.r2.4DG0769700
AVESA.00010b.r2.1AG0036730	AVESA.00010b.r2.1AG0005060	AVESA.00010b.r2.1DG0155860
AVESA.00010b.r2.1AG0048510	AVESA.00010b.r2.1AG0016250	AVESA.00010b.r2.1DG0167070
AVESA.00010b.r2.1AG0043740	AVESA.00010b.r2.1AG0011900	AVESA.00010b.r2.1DG0162250
AVESA.00010b.r2.1AG0039460	AVESA.00010b.r2.1AG0007860	AVESA.00010b.r2.1DG0158430
AVESA.00010b.r2.7AG1189770	AVESA.00010b.r2.3DG0568210	AVESA.00010b.r2.1DG0147270
AVESA.00010b.r2.7AG1195940	AVESA.00010b.r2.3DG0561100	AVESA.00010b.r2.1DG0140860
AVESA.00010b.r2.1AG0034570	AVESA.00010b.r2.1AG0002960	AVESA.00010b.r2.1DG0153520
AVESA.00010b.r2.4AG0644280	AVESA.00010b.r2.4DG0783810	AVESA.00010b.r2.4DG0771920
AVESA.00010b.r2.7AG1189840	AVESA.00010b.r2.3DG0568160	AVESA.00010b.r2.1DG0147210
AVESA.00010b.r2.2AG0223270	AVESA.00010b.r2.2DG0402080	AVESA.00010b.r2.2DG0327380
AVESA.00010b.r2.6AG1070780	AVESA.00010b.r2.5DG0938930	AVESA.00010b.r2.4CG1253880
AVESA.00010b.r2.7AG1194280	AVESA.00010b.r2.3DG0563270	AVESA.00010b.r2.1DG0142560
AVESA.00010b.r2.3AG0408160	AVESA.00010b.r2.3CG0455540	AVESA.00010b.r2.1CG0108800
AVESA.00010b.r2.1AG0041120	AVESA.00010b.r2.1AG0009350	AVESA.00010b.r2.1DG0159950
AVESA.00010b.r2.6AG1062390	AVESA.00010b.r2.5DG0947260	AVESA.00010b.r2.4CG1261830
AVESA.00010b.r2.3AG0413940	AVESA.00010b.r2.3CG0461080	AVESA.00010b.r2.1CG0114200
AVESA.00010b.r2.1AG0045180	AVESA.00010b.r2.1AG0013160	AVESA.00010b.r2.1DG0163850
AVESA.00010b.r2.3AG0409540	AVESA.00010b.r2.3CG0456430	AVESA.00010b.r2.1CG0118190
AVESA.00010b.r2.6AG1065770	AVESA.00010b.r2.5DG0943480	AVESA.00010b.r2.4CG1258540
AVESA.00010b.r2.6AG1065210	AVESA.00010b.r2.5DG0944160	AVESA.00010b.r2.4CG1259260
AVESA.00010b.r2.7AG1190070	AVESA.00010b.r2.3DG0567930	AVESA.00010b.r2.1DG0147030
AVESA.00010b.r2.1AG0041270	AVESA.00010b.r2.1AG0009530	AVESA.00010b.r2.1DG0160080
AVESA.00010b.r2.6AG1063810	AVESA.00010b.r2.5DG0945780	AVESA.00010b.r2.4CG1260620
AVESA.00010b.r2.7AG1214980	AVESA.00010b.r2.2DG0398760	AVESA.00010b.r2.7DG1393070
AVESA.00010b.r2.1AG0048350	AVESA.00010b.r2.1AG0016130	AVESA.00010b.r2.1DG0166950
AVESA.00010b.r2.7AG1216280	AVESA.00010b.r2.2DG0397460	AVESA.00010b.r2.7DG1391940
AVESA.00010b.r2.6AG1064980	AVESA.00010b.r2.5DG0944360	AVESA.00010b.r2.4CG1259550
AVESA.00010b.r2.7AG1209770	AVESA.00010b.r2.2DG0403370	AVESA.00010b.r2.7DG1398050
AVESA.00010b.r2.6AG1058590	AVESA.00010b.r2.2CG0265760	AVESA.00010b.r2.4CG1265310
AVESA.00010b.r2.6AG1061860	AVESA.00010b.r2.5DG0947570	AVESA.00010b.r2.4CG1262300
AVESA.00010b.r2.7AG1209930	AVESA.00010b.r2.2DG0403210	AVESA.00010b.r2.7DG1397870
AVESA.00010b.r2.7AG1209820	AVESA.00010b.r2.2DG0403330	AVESA.00010b.r2.7DG1397960
AVESA.00010b.r2.6AG1063160	AVESA.00010b.r2.5DG0946480	AVESA.00010b.r2.4CG1261260
AVESA.00010b.r2.6AG1064410	AVESA.00010b.r2.5DG0945090	AVESA.00010b.r2.4CG1260050
AVESA.00010b.r2.6AG1063330	AVESA.00010b.r2.5DG0946320	AVESA.00010b.r2.4CG1261080
AVESA.00010b.r2.7AG1215360	AVESA.00010b.r2.2DG0398350	AVESA.00010b.r2.7DG1392750
AVESA.00010b.r2.7AG1214400	AVESA.00010b.r2.2DG0399210	AVESA.00010b.r2.7DG1393510
AVESA.00010b.r2.6AG1063170	AVESA.00010b.r2.5DG0946470	AVESA.00010b.r2.4CG1261250
AVESA.00010b.r2.6AG1070410	AVESA.00010b.r2.5DG0939330	AVESA.00010b.r2.4CG1254120
AVESA.00010b.r2.6AG1066060	AVESA.00010b.r2.5DG0943180	AVESA.00010b.r2.4CG1258280
AVESA.00010b.r2.7AG1216250	AVESA.00010b.r2.2DG0397510	AVESA.00010b.r2.7DG1391990
AVESA.00010b.r2.7AG1216420	AVESA.00010b.r2.2DG0397260	AVESA.00010b.r2.7DG1391800
AVESA.00010b.r2.6AG1071930	AVESA.00010b.r2.5DG0937690	AVESA.00010b.r2.4CG1252700
AVESA.00010b.r2.6AG1071290	AVESA.00010b.r2.5DG0938440	AVESA.00010b.r2.4CG1253300
AVESA.00010b.r2.6AG1070100	AVESA.00010b.r2.5DG0939540	AVESA.00010b.r2.4CG1254440
AVESA.00010b.r2.6AG1067790	AVESA.00010b.r2.5DG0941470	AVESA.00010b.r2.4CG1256560
AVESA.00010b.r2.7AG1190490	AVESA.00010b.r2.3DG0567420	AVESA.00010b.r2.1DG0146510
AVESA.00010b.r2.3AG0407410	AVESA.00010b.r2.3CG0454950	AVESA.00010b.r2.1CG0109730
AVESA.00010b.r2.1AG0039930	AVESA.00010b.r2.1AG0008380	AVESA.00010b.r2.1DG0158750
AVESA.00010b.r2.1AG0049020	AVESA.00010b.r2.1AG0016740	AVESA.00010b.r2.1DG0167540
AVESA.00010b.r2.1AG0048270	AVESA.00010b.r2.1AG0016060	AVESA.00010b.r2.1DG0166840
AVESA.00010b.r2.4AG0645300	AVESA.00010b.r2.4DG0784650	AVESA.00010b.r2.4DG0772930
AVESA.00010b.r2.1AG0076060	AVESA.00010b.r2.3DG0558250	AVESA.00010b.r2.1DG0194940
AVESA.00010b.r2.1AG0037540	AVESA.00010b.r2.1AG0005990	AVESA.00010b.r2.1DG0156780
AVESA.00010b.r2.4AG0644980	AVESA.00010b.r2.4DG0784400	AVESA.00010b.r2.4DG0772570
AVESA.00010b.r2.1AG0077430	AVESA.00010b.r2.3DG0559730	AVESA.00010b.r2.1DG0139380
AVESA.00010b.r2.7AG1196890	AVESA.00010b.r2.3DG0560440	AVESA.00010b.r2.1DG0139750
AVESA.00010b.r2.7AG1187820	AVESA.00010b.r2.3DG0570100	AVESA.00010b.r2.1DG0148180
AVESA.00010b.r2.1AG0076250	AVESA.00010b.r2.3DG0558870	AVESA.00010b.r2.1DG0195030
AVESA.00010b.r2.1AG0049770	AVESA.00010b.r2.1AG0017610	AVESA.00010b.r2.1DG0168490
AVESA.00010b.r2.4AG0650320	AVESA.00010b.r2.4DG0789410	AVESA.00010b.r2.4DG0777810
AVESA.00010b.r2.4AG0643980	AVESA.00010b.r2.4DG0783540	AVESA.00010b.r2.4DG0771620
AVESA.00010b.r2.1AG0046600	AVESA.00010b.r2.1AG0014450	AVESA.00010b.r2.1DG0165230
AVESA.00010b.r2.7AG1191050	AVESA.00010b.r2.3DG0567010	AVESA.00010b.r2.1DG0145880
AVESA.00010b.r2.4AG0649250	AVESA.00010b.r2.4DG0788440	AVESA.00010b.r2.4DG0776660
AVESA.00010b.r2.1AG0038750	AVESA.00010b.r2.1AG0007080	AVESA.00010b.r2.1DG0157700
AVESA.00010b.r2.1AG0033610	AVESA.00010b.r2.1AG0002090	AVESA.00010b.r2.1DG0152440
AVESA.00010b.r2.7AG1192280	AVESA.00010b.r2.3DG0565580	AVESA.00010b.r2.1DG0144510
AVESA.00010b.r2.4AG0642340	AVESA.00010b.r2.4DG0781680	AVESA.00010b.r2.4DG0769730
AVESA.00010b.r2.3AG0407940	AVESA.00010b.r2.3CG0455310	AVESA.00010b.r2.1CG0109250
AVESA.00010b.r2.1AG0052470	AVESA.00010b.r2.1AG0020400	AVESA.00010b.r2.1DG0171190
AVESA.00010b.r2.3AG0410800	AVESA.00010b.r2.3CG0457930	AVESA.00010b.r2.1CG0116850
AVESA.00010b.r2.7AG1196160	AVESA.00010b.r2.3DG0560860	AVESA.00010b.r2.1DG0140620
AVESA.00010b.r2.7AG1195200	AVESA.00010b.r2.3DG0561910	AVESA.00010b.r2.1DG0141570
AVESA.00010b.r2.1AG0076830	AVESA.00010b.r2.3DG0559550	AVESA.00010b.r2.1DG0139110
AVESA.00010b.r2.4AG0648420	AVESA.00010b.r2.4DG0787750	AVESA.00010b.r2.4DG0775950
AVESA.00010b.r2.4AG0642520	AVESA.00010b.r2.4DG0781840	AVESA.00010b.r2.4DG0769930
AVESA.00010b.r2.1AG0033240	AVESA.00010b.r2.1AG0001720	AVESA.00010b.r2.1DG0152040
AVESA.00010b.r2.1AG0038290	AVESA.00010b.r2.1AG0006740	AVESA.00010b.r2.1DG0157360
AVESA.00010b.r2.7AG1192950	AVESA.00010b.r2.3DG0564850	AVESA.00010b.r2.1DG0143870
AVESA.00010b.r2.4AG0642430	AVESA.00010b.r2.4DG0781770	AVESA.00010b.r2.4DG0769860
AVESA.00010b.r2.5AG0853250	AVESA.00010b.r2.4DG0792280	AVESA.00010b.r2.5DG0956200
AVESA.00010b.r2.4AG0651880	AVESA.00010b.r2.4DG0791040	AVESA.00010b.r2.4DG0779240
AVESA.00010b.r2.7AG1193290	AVESA.00010b.r2.3DG0564550	AVESA.00010b.r2.1DG0143510
AVESA.00010b.r2.1AG0042000	AVESA.00010b.r2.1AG0010240	AVESA.00010b.r2.1DG0160800
AVESA.00010b.r2.4AG0651950	AVESA.00010b.r2.4DG0791140	AVESA.00010b.r2.4DG0779280
AVESA.00010b.r2.1AG0041430	AVESA.00010b.r2.1AG0009710	AVESA.00010b.r2.1DG0160230
AVESA.00010b.r2.6AG1056480	AVESA.00010b.r2.2CG0268140	AVESA.00010b.r2.4CG1267340
AVESA.00010b.r2.6AG1060190	AVESA.00010b.r2.2CG0263990	AVESA.00010b.r2.4CG1263760
AVESA.00010b.r2.6AG1065400	AVESA.00010b.r2.5DG0943910	AVESA.00010b.r2.4CG1259040
AVESA.00010b.r2.6AG1061020	AVESA.00010b.r2.2CG0263180	AVESA.00010b.r2.4CG1263120
AVESA.00010b.r2.7AG1212820	AVESA.00010b.r2.2DG0400550	AVESA.00010b.r2.7DG1394930
AVESA.00010b.r2.6AG1062770	AVESA.00010b.r2.5DG0946770	AVESA.00010b.r2.4CG1261570
AVESA.00010b.r2.1AG0036070	AVESA.00010b.r2.1AG0004550	AVESA.00010b.r2.1DG0155230
AVESA.00010b.r2.1AG0048740	AVESA.00010b.r2.1AG0016490	AVESA.00010b.r2.1DG0167310
AVESA.00010b.r2.4AG0643580	AVESA.00010b.r2.4DG0783030	AVESA.00010b.r2.4DG0771140
AVESA.00010b.r2.1AG0049670	AVESA.00010b.r2.1AG0017380	AVESA.00010b.r2.1DG0168310
AVESA.00010b.r2.1AG0036440	AVESA.00010b.r2.1AG0004780	AVESA.00010b.r2.1DG0155530
AVESA.00010b.r2.1AG0040520	AVESA.00010b.r2.1AG0008860	AVESA.00010b.r2.1DG0159330
AVESA.00010b.r2.7AG1191830	AVESA.00010b.r2.3DG0566110	AVESA.00010b.r2.1DG0144960
AVESA.00010b.r2.1AG0048570	AVESA.00010b.r2.1AG0016280	AVESA.00010b.r2.1DG0167100
AVESA.00010b.r2.1AG0040770	AVESA.00010b.r2.1AG0009030	AVESA.00010b.r2.1DG0159530
AVESA.00010b.r2.7AG1196170	AVESA.00010b.r2.3DG0560850	AVESA.00010b.r2.1DG0140610
AVESA.00010b.r2.3AG0412230	AVESA.00010b.r2.3CG0459360	AVESA.00010b.r2.1CG0115600
AVESA.00010b.r2.7AG1195810	AVESA.00010b.r2.3DG0561370	AVESA.00010b.r2.1DG0141000
AVESA.00010b.r2.7AG1213170	AVESA.00010b.r2.2DG0400270	AVESA.00010b.r2.7DG1394660
AVESA.00010b.r2.6AG1061330	AVESA.00010b.r2.2CG0262800	AVESA.00010b.r2.4CG1262820
AVESA.00010b.r2.6AG1065250	AVESA.00010b.r2.5DG0944090	AVESA.00010b.r2.4CG1259200
AVESA.00010b.r2.6AG1073740	AVESA.00010b.r2.5DG0935800	AVESA.00010b.r2.4CG1251190
AVESA.00010b.r2.7AG1195640	AVESA.00010b.r2.3DG0561510	AVESA.00010b.r2.1DG0141160
AVESA.00010b.r2.3AG0412810	AVESA.00010b.r2.3CG0460050	AVESA.00010b.r2.1CG0115070
AVESA.00010b.r2.3AG0432230	AVESA.00010b.r2.2DG0397580	AVESA.00010b.r2.3DG0533430
AVESA.00010b.r2.7AG1214990	AVESA.00010b.r2.2DG0398750	AVESA.00010b.r2.7DG1393060
AVESA.00010b.r2.1AG0049660	AVESA.00010b.r2.1AG0017370	AVESA.00010b.r2.1DG0168300
AVESA.00010b.r2.6AG1061470	AVESA.00010b.r2.2CG0262610	AVESA.00010b.r2.4CG1262660
AVESA.00010b.r2.7AG1190510	AVESA.00010b.r2.3DG0567400	AVESA.00010b.r2.1DG0146490

## Sheet: Table S14
Supplementary Table 14: Storage proteins
Reference	Gene family	Partial and pseudo genes	Organism	Protein size	Pfam domain	B cell baker's asthma epitope count	Coeliac disease B cell epitope count	B cell wheat allergy epitope count	Coeliac disease T cell epitope count	(Stepniak et al. 2005) https://doi.org/10.1007/s00251-005-0780-8	(Arentz-Hansen et al. 2002) DOI: 10.1053/gast.2002.35381	(Vader et al. 2002)DOI: 10.1053/gast.2002.33606	(Vader et al. 2003) DOI: 10.1016/s0016-5085(03)01204-6	(Sollid et al. 2020) https://doi.org/10.1007/s00251-019-01141-w	(Sollid et al. 2020)https://doi.org/10.1007/s00251-019-01141-w	(Sollid et al. 2020) https://doi.org/10.1007/s00251-019-01141-w	(Sollid et al. 2020) https://doi.org/10.1007/s00251-019-01141-w	(Sollid et al. 2020) https://doi.org/10.1007/s00251-019-01141-w	(Sollid et al. 2020) https://doi.org/10.1007/s00251-019-01141-w	(Sollid et al. 2020) https://doi.org/10.1007/s00251-019-01141-w	(Sollid et al. 2020) https://doi.org/10.1007/s00251-019-01141-w	(Sollid et al. 2020) https://doi.org/10.1007/s00251-019-01141-w	(Hardy et al. 2015) https://doi.org/10.1016/j.jaut.2014.10.003	(Stepniak et al. 2005) https://doi.org/10.1007/s00251-005-0780-8	(Sollid et al. 2020) https://doi.org/10.1007/s00251-019-01141-w	(Sollid et al. 2020) https://doi.org/10.1007/s00251-019-01141-w	(Sollid et al. 2020) https://doi.org/10.1007/s00251-019-01141-w	(Sollid et al. 2020) https://doi.org/10.1007/s00251-019-01141-w	(Sollid et al. 2020) https://doi.org/10.1007/s00251-019-01141-w	(Sollid et al. 2020) https://doi.org/10.1007/s00251-019-01141-w	(Sollid et al. 2020) https://doi.org/10.1007/s00251-019-01141-w	(Sollid et al. 2020) https://doi.org/10.1007/s00251-019-01141-w	(Vader et al. 2003) DOI: 10.1016/s0016-5085(03)01204-6	(Sollid et al. 2020) https://doi.org/10.1007/s00251-019-01141-w	(Sollid et al. 2020) https://doi.org/10.1007/s00251-019-01141-w	(Sollid et al. 2020) https://doi.org/10.1007/s00251-019-01141-w	(Sollid et al. 2020) https://doi.org/10.1007/s00251-019-01141-w	(Sollid et al. 2020) https://doi.org/10.1007/s00251-019-01141-w	(Sollid et al. 2020) https://doi.org/10.1007/s00251-019-01141-w	(Sollid et al. 2020) https://doi.org/10.1007/s00251-019-01141-w	(Sollid et al. 2020) https://doi.org/10.1007/s00251-019-01141-w	(Sollid et al. 2020) https://doi.org/10.1007/s00251-019-01141-w	(Shan et al. 2005) doi: 10.1021/pr050173t	(Sollid et al. 2020) https://doi.org/10.1007/s00251-019-01141-w	(Sollid et al. 2020) https://doi.org/10.1007/s00251-019-01141-w	(Sollid et al. 2020) https://doi.org/10.1007/s00251-019-01141-w	(Sollid et al. 2020) https://doi.org/10.1007/s00251-019-01141-w
T cell epitope class										T cell DQ2	T cell DQ2	T cell DQ2	T cell DQ2	T cell DQ2.2	T cell DQ2.2	T cell DQ2.5	T cell DQ2.5	T cell DQ2.5	T cell DQ2.5	T cell DQ2.5	T cell DQ2.5	T cell DQ2.5	T cell DQ2.5	T cell DQ2.5	T cell DQ2.5	T cell DQ2.5	T cell DQ2.5	T cell DQ2.5	T cell DQ2.5	T cell DQ2.5	T cell DQ2.5	T cell DQ2.5	T cell DQ2.5	T cell DQ2.5	T cell DQ2.5	T cell DQ2.5	T cell DQ2.5	T cell DQ2.5	T cell DQ2.5	T cell DQ2.5	T cell DQ2.5	T cell DQ2.5	T cell DQ2.5	T cell DQ8	T cell DQ8	T cell DQ2.5	T cell DQ8
T cell epitope name										DQ2-γ-2b	DQ2-γ-30	DQ2-LMW-glutenin	DQ2-sec-γ1	DQ2.2-glia-α1	DQ2.2-glia-α2	DQ2.5-glia-α1a	DQ2.5-glia-α1b	DQ2.5-glia-α2	DQ2.5-glia-α3	DQ2.5-ave-1a	DQ2.5-ave-1b	DQ2.5-ave-1c	DQ2.5-ave-2	DQ2.5-γ	DQ2.5-glia-γ2	DQ2.5-glia-γ3	DQ2.5-glia-γ4a	DQ2.5-glia-γ4b	DQ2.5-glia-γ4c	DQ2.5-glia-γ4d	DQ2.5-glia-γ5	DQ2.5-glia-γ4e	DQ2.5-glu-5_1	DQ2.5-glut-L1	DQ2.5-glut-L2	DQ2.5-hor-1	DQ2.5-hor-2	DQ2.5-hor-3a	DQ2.5-hor-3b	DQ2.5-glia-ω1	DQ2.5-glia-ω2	DQ2.5-sec-2	DQ2.5-hor	DQ8-glia-α1	DQ8-glia-γ1a	DQ2.5-glia-g1	DQ8-glut-H1
Protein ID										YPQQPQQPF	IIQPQQPAQ	FSQQQQQPL	PQQSFPQQP	QGSVQPQQL	QYSQPQQPI	PFPQPQLPY	PYPQPQLPY	PQPQLPYPQ	FRPQQPYPQ	PYPEQQEPF	PYPEQQQPF	PYPEQQQPI	PYPEQQPF	FPQQPQQPF	IQPQQPAQL	QQPQQPYPQ	SQPQQQFPQ	PQPQQQFPQ	QQPQQPFPQ	PQPQQPFCQ	QQPFPQQPQ	LQPQQPFPQ	QIPQQPQQF	PFSQQQQPV	FSQQQQSPF	PFPQPQQPF	PQPQQPFPQ	PIPQQPQPY	PYPQQPQPY	_PFPQPQQPF	PQPQQPFPW	_PQPQQPFPQ	PFPQQPFPQ	QGSFQPSQQ	_QQPQQPFPQ	PQQSFPQQQ	QGYYPTSPQ
AVESA.00010b.r2.1AG0012080	Avenin 19 kDa globulin		A sativa A	241	n/a	0	0	0	0	0	0	0	0	0	0	0	0	0	0	0	0	0	0	0	0	0	0	0	0	0	0	0	0	0	0	0	0	0	0	0	0	0	0	0	0	0	0
AVESA.00010b.r2.1AG0012085	Avenin HMW glutenin-like		A sativa A	315	Gliadin, Glutenin_hmw	0	0	0	0	0	0	0	0	0	0	0	0	0	0	0	0	0	0	0	0	0	0	0	0	0	0	0	0	0	0	0	0	0	0	0	0	0	0	0	0	0	0
AVESA.00010b.r2.1AG0012090	Avenin HMW glutenin-like	in-frame stop codon	A sativa A	344	Glutenin_hmw	0	0	0	0	0	0	0	0	0	0	0	0	0	0	0	0	0	0	0	0	0	0	0	0	0	0	0	0	0	0	0	0	0	0	0	0	0	0	0	0	0	0
AVESA.00010b.r2.1AG0043890	Avenin 19 kDa globulin		A sativa A	236	n/a	0	0	0	0	0	0	0	0	0	0	0	0	0	0	0	0	0	0	0	0	0	0	0	0	0	0	0	0	0	0	0	0	0	0	0	0	0	0	0	0	0	0
AVESA.00010b.r2.1AG0043900	Avenin HMW glutenin-like		A sativa A	319	Gliadin, Glutenin_hmw	0	1	0	0	0	0	0	0	0	0	0	0	0	0	0	0	0	0	0	0	0	0	0	0	0	0	0	0	0	0	0	0	0	0	0	0	0	0	0	0	0	0
AVESA.00010b.r2.1AG0043905	Avenin HMW glutenin-like		A sativa A	382	Gliadin, Glutenin_hmw	0	0	0	0	0	0	0	0	0	0	0	0	0	0	0	0	0	0	0	0	0	0	0	0	0	0	0	0	0	0	0	0	0	0	0	0	0	0	0	0	0	0
AVESA.00010b.r2.1DG0144115	Avenin	partial sequence, in-frame stop codon	A sativa D	132	Gliadin	0	4	6	0	0	0	0	0	0	0	0	0	0	0	0	0	0	0	0	0	0	0	0	0	0	0	0	0	0	0	0	0	0	0	0	0	0	0	0	0	0	0
AVESA.00010b.r2.1DG0145655	Avenin-like protein	partial sequence, in-frame stop codon	A sativa D	104	n/a	0	0	0	0	0	0	0	0	0	0	0	0	0	0	0	0	0	0	0	0	0	0	0	0	0	0	0	0	0	0	0	0	0	0	0	0	0	0	0	0	0	0
AVESA.00010b.r2.1DG0150480	Avenin		A sativa D	213	Gliadin	0	2	0	1	0	0	0	0	0	0	0	0	0	0	0	0	0	1	0	0	0	0	0	0	0	0	0	0	0	0	0	0	0	0	0	0	0	0	0	0	0	0
AVESA.00010b.r2.1DG0150490	Avenin		A sativa D	251	Gliadin	0	1	2	1	0	0	0	0	0	0	0	0	0	0	1	0	0	0	0	0	0	0	0	0	0	0	0	0	0	0	0	0	0	0	0	0	0	0	0	0	0	0
AVESA.00010b.r2.1DG0150510	Avenin		A sativa D	230	Gliadin	0	4	0	1	0	0	0	0	0	0	0	0	0	0	0	0	1	0	0	0	0	0	0	0	0	0	0	0	0	0	0	0	0	0	0	0	0	0	0	0	0	0
AVESA.00010b.r2.1DG0150530	Avenin	frameshift, in-frame stop codon	A sativa D	163	Gliadin	0	0	0	0	0	0	0	0	0	0	0	0	0	0	0	0	0	0	0	0	0	0	0	0	0	0	0	0	0	0	0	0	0	0	0	0	0	0	0	0	0	0
AVESA.00010b.r2.1DG0150545	Avenin LMW glutenin-like	partial sequence, in-frame stop codon	A sativa D	92	Gliadin	0	1	0	0	0	0	0	0	0	0	0	0	0	0	0	0	0	0	0	0	0	0	0	0	0	0	0	0	0	0	0	0	0	0	0	0	0	0	0	0	0	0
AVESA.00010b.r2.1DG0162385	Avenin 19 kDa globulin		A sativa D	236	n/a	0	0	0	0	0	0	0	0	0	0	0	0	0	0	0	0	0	0	0	0	0	0	0	0	0	0	0	0	0	0	0	0	0	0	0	0	0	0	0	0	0	0
AVESA.00010b.r2.1DG0162390	Avenin HMW glutenin-like		A sativa D	322	Gliadin, Glutenin_hmw	0	1	0	0	0	0	0	0	0	0	0	0	0	0	0	0	0	0	0	0	0	0	0	0	0	0	0	0	0	0	0	0	0	0	0	0	0	0	0	0	0	0
AVESA.00010b.r2.1DG0162395	Avenin HMW glutenin-like		A sativa D	365	Glutenin_hmw	0	0	0	0	0	0	0	0	0	0	0	0	0	0	0	0	0	0	0	0	0	0	0	0	0	0	0	0	0	0	0	0	0	0	0	0	0	0	0	0	0	0
AVESA.00010b.r2.2CG0264780	Avenin 19 kDa globulin-like		A sativa C	210	n/a	0	0	0	0	0	0	0	0	0	0	0	0	0	0	0	0	0	0	0	0	0	0	0	0	0	0	0	0	0	0	0	0	0	0	0	0	0	0	0	0	0	0
AVESA.00010b.r2.3DG0566775	Avenin-like protein		A sativa D	160	n/a	0	0	0	0	0	0	0	0	0	0	0	0	0	0	0	0	0	0	0	0	0	0	0	0	0	0	0	0	0	0	0	0	0	0	0	0	0	0	0	0	0	0
AVESA.00010b.r2.3DG0565165	Avenin	incomplete, in-frame stop codon	A sativa D	124	Gliadin	0	4	3	0	0	0	0	0	0	0	0	0	0	0	0	0	0	0	0	0	0	0	0	0	0	0	0	0	0	0	0	0	0	0	0	0	0	0	0	0	0	0
AVESA.00010b.r2.3DG0571300	Avenin LMW glutenin-like	partial sequence, in-frame stop codon	A sativa D	176	Gliadin	0	2	0	0	0	0	0	0	0	0	0	0	0	0	0	0	0	0	0	0	0	0	0	0	0	0	0	0	0	0	0	0	0	0	0	0	0	0	0	0	0	0
AVESA.00010b.r2.3DG0571345	Avenin		A sativa D	49	Tryp_alpha_amyl	0	0	0	0	0	0	0	0	0	0	0	0	0	0	0	0	0	0	0	0	0	0	0	0	0	0	0	0	0	0	0	0	0	0	0	0	0	0	0	0	0	0
AVESA.00010b.r2.3DG0571355	Avenin LMW glutenin-like		A sativa D	201	Gliadin	0	2	0	1	0	0	0	0	0	0	0	0	0	0	1	0	0	0	0	0	0	0	0	0	0	0	0	0	0	0	0	0	0	0	0	0	0	0	0	0	0	0
AVESA.00010b.r2.3DG0571330	Avenin		A sativa D	201	Tryp_alpha_amyl	0	0	0	0	0	0	0	0	0	0	0	0	0	0	0	0	0	0	0	0	0	0	0	0	0	0	0	0	0	0	0	0	0	0	0	0	0	0	0	0	0	0
AVESA.00010b.r2.3DG0571350	Avenin		A sativa D	223	Gliadin	0	1	0	1	0	0	0	0	0	0	0	0	0	0	1	0	0	0	0	0	0	0	0	0	0	0	0	0	0	0	0	0	0	0	0	0	0	0	0	0	0	0
AVESA.00010b.r2.3DG0571360	Avenin		A sativa D	182	Gliadin	0	0	0	0	0	0	0	0	0	0	0	0	0	0	0	0	0	0	0	0	0	0	0	0	0	0	0	0	0	0	0	0	0	0	0	0	0	0	0	0	0	0
AVESA.00010b.r2.4CG1264400	Avenin 19 kDa globulin-like	in-frame stop codon	A sativa C	204	n/a	0	0	1	0	0	0	0	0	0	0	0	0	0	0	0	0	0	0	0	0	0	0	0	0	0	0	0	0	0	0	0	0	0	0	0	0	0	0	0	0	0	0
AVESA.00010b.r2.5CG0865545	Avenin-like protein	in-frame stop codon	A sativa C	164	Tryp_alpha_amyl	0	0	0	0	0	0	0	0	0	0	0	0	0	0	0	0	0	0	0	0	0	0	0	0	0	0	0	0	0	0	0	0	0	0	0	0	0	0	0	0	0	0
AVESA.00010b.r2.5DG1005995	Avenin LMW glutenin-like	in-frame stop codon	A sativa D	117	Gliadin	0	1	0	0	0	0	0	0	0	0	0	0	0	0	0	0	0	0	0	0	0	0	0	0	0	0	0	0	0	0	0	0	0	0	0	0	0	0	0	0	0	0
AVESA.00010b.r2.6AG1059460	Avenin 19 kDa globulin-like		A sativa A	203	Glutenin_hmw	0	0	0	0	0	0	0	0	0	0	0	0	0	0	0	0	0	0	0	0	0	0	0	0	0	0	0	0	0	0	0	0	0	0	0	0	0	0	0	0	0	0
AVESA.00010b.r2.7AG1187510	Avenin		A sativa A	210	Gliadin	0	2	0	1	0	0	0	0	0	0	0	0	0	0	0	0	0	1	0	0	0	0	0	0	0	0	0	0	0	0	0	0	0	0	0	0	0	0	0	0	0	0
AVESA.00010b.r2.7AG1187525	Avenin		A sativa A	263	Gliadin	0	1	2	1	0	0	0	0	0	0	0	0	0	0	1	0	0	0	0	0	0	0	0	0	0	0	0	0	0	0	0	0	0	0	0	0	0	0	0	0	0	0
AVESA.00010b.r2.7AG1187530	Avenin		A sativa A	228	Gliadin	0	1	0	1	0	0	0	0	0	0	0	0	0	0	1	0	0	0	0	0	0	0	0	0	0	0	0	0	0	0	0	0	0	0	0	0	0	0	0	0	0	0
AVESA.00010b.r2.7AG1187540	Avenin		A sativa A	246	Gliadin, Tryp_alpha_amyl	0	3	0	1	0	0	0	0	0	0	0	0	0	0	0	0	1	0	0	0	0	0	0	0	0	0	0	0	0	0	0	0	0	0	0	0	0	0	0	0	0	0
AVESA.00010b.r2.7AG1187545	Avenin		A sativa A	243	Gliadin	0	1	0	1	0	0	0	0	0	0	0	0	0	0	0	1	0	0	0	0	0	0	0	0	0	0	0	0	0	0	0	0	0	0	0	0	0	0	0	0	0	0
AVESA.00010b.r2.7AG1187560	Avenin LMW glutenin-like		A sativa A	161	Gliadin	0	0	1	0	0	0	0	0	0	0	0	0	0	0	0	0	0	0	0	0	0	0	0	0	0	0	0	0	0	0	0	0	0	0	0	0	0	0	0	0	0	0
AVESA.00010b.r2.7AG1187575	Avenin	partial sequence	A sativa A	102	Gliadin	0	1	0	0	0	0	0	0	0	0	0	0	0	0	0	0	0	0	0	0	0	0	0	0	0	0	0	0	0	0	0	0	0	0	0	0	0	0	0	0	0	0
AVESA.00010b.r2.7AG1191135	Avenin-like protein		A sativa A	154	n/a	0	0	0	0	0	0	0	0	0	0	0	0	0	0	0	0	0	0	0	0	0	0	0	0	0	0	0	0	0	0	0	0	0	0	0	0	0	0	0	0	0	0
AVESA.00010b.r2.7AG1192645	Avenin	in-frame stop codon	A sativa A	189	Gliadin	0	4	6	0	0	0	0	0	0	0	0	0	0	0	0	0	0	0	0	0	0	0	0	0	0	0	0	0	0	0	0	0	0	0	0	0	0	0	0	0	0	0
AVESA.00010b.r2.7AG1199295	Avenin-like protein	partial sequence	A sativa A	73	Tryp_alpha_amyl	0	0	0	0	0	0	0	0	0	0	0	0	0	0	0	0	0	0	0	0	0	0	0	0	0	0	0	0	0	0	0	0	0	0	0	0	0	0	0	0	0	0
AVESA.00010b.r2.7DG1334805	Avenin-like protein	partial sequence	A sativa D	166	Gliadin	0	0	1	0	0	0	0	0	0	0	0	0	0	0	0	0	0	0	0	0	0	0	0	0	0	0	0	0	0	0	0	0	0	0	0	0	0	0	0	0	0	0
AVESA.00010b.r2.7DG1334845	Avenin-like protein	partial sequence	A sativa D	73	Tryp_alpha_amyl	0	0	0	0	0	0	0	0	0	0	0	0	0	0	0	0	0	0	0	0	0	0	0	0	0	0	0	0	0	0	0	0	0	0	0	0	0	0	0	0	0	0
AVESA.00010b.r2.UnG1443290	Avenin	partial sequence	A sativa Un	168	Gliadin	0	1	0	0	0	0	0	0	0	0	0	0	0	0	0	0	0	0	0	0	0	0	0	0	0	0	0	0	0	0	0	0	0	0	0	0	0	0	0	0	0	0
AVESA.00010b.r2.UnG1466540	Avenin	partial sequence	A sativa Un	186	Gliadin	0	1	0	1	0	0	0	0	0	0	0	0	0	0	0	1	0	0	0	0	0	0	0	0	0	0	0	0	0	0	0	0	0	0	0	0	0	0	0	0	0	0
AVESA.00010b.r2.UnG1466545	Avenin	partial sequence	A sativa Un	182	Gliadin	0	1	0	1	0	0	0	0	0	0	0	0	0	0	0	1	0	0	0	0	0	0	0	0	0	0	0	0	0	0	0	0	0	0	0	0	0	0	0	0	0	0
HORVU.MOREX.r3.1HG0000780	Gamma hordein		H vulgare	275	Gliadin	0	5	3	0	0	0	0	0	0	0	0	0	0	0	0	0	0	0	0	0	0	0	0	0	0	1	0	0	0	0	0	0	0	0	0	0	0	0	0	0	0	0
HORVU.MOREX.r3.1HG0000800	Gamma hordein		H vulgare	306	Gliadin	0	13	21	0	0	0	0	0	0	0	0	0	0	0	0	0	0	0	1	0	0	0	0	1	0	1	0	0	0	0	0	1	0	0	0	0	1	0	0	1	0	0
HORVU.MOREX.r3.1HG0000810	Gamma hordein		H vulgare	344	Gliadin	0	13	16	0	0	0	0	1	0	0	0	0	0	0	0	0	0	0	1	0	0	0	0	1	0	0	0	0	0	0	0	0	0	0	0	0	0	0	0	1	0	0
HORVU.MOREX.r3.1HG0000860	Gamma hordein		H vulgare	245	Gliadin	0	4	0	0	0	0	0	0	0	0	0	0	0	0	0	0	0	0	0	0	0	0	0	0	0	0	0	0	0	0	0	0	0	0	0	0	0	0	0	0	0	0
HORVU.MOREX.r3.1HG0001070	B hordein		H vulgare	139	Gliadin	0	1	0	0	0	0	0	0	0	0	0	0	0	0	0	0	0	0	0	0	0	0	0	0	0	0	0	0	0	0	0	0	0	0	0	0	0	0	0	0	0	0
HORVU.MOREX.r3.1HG0001080	B hordein		H vulgare	173	Gliadin	0	11	2	0	0	0	0	0	0	0	0	0	0	0	0	0	0	0	0	0	0	0	0	0	0	0	0	0	0	0	0	0	4	0	0	0	0	0	0	0	0	0
HORVU.MOREX.r3.1HG0001100	B hordein		H vulgare	139	Gliadin	0	1	0	0	0	0	0	0	0	0	0	0	0	0	0	0	0	0	0	0	0	0	0	0	0	0	0	0	0	0	0	0	0	0	0	0	0	0	0	0	0	0
HORVU.MOREX.r3.1HG0001110	B hordein		H vulgare	172	Gliadin	0	1	1	0	0	0	0	0	0	0	0	0	0	0	0	0	0	0	0	0	0	0	0	0	0	0	0	0	0	0	0	0	0	0	0	0	0	0	0	0	0	0
HORVU.MOREX.r3.1HG0001220	B hordein		H vulgare	140	Gliadin	0	1	0	0	0	0	0	0	0	0	0	0	0	0	0	0	0	0	0	0	0	0	0	0	0	0	0	0	0	0	0	0	0	0	0	0	0	0	0	0	0	0
HORVU.MOREX.r3.1HG0001230	B hordein		H vulgare	298	Gliadin	0	14	10	0	0	0	0	0	0	0	0	0	0	0	0	0	0	0	0	0	0	0	0	0	0	1	0	0	0	0	0	0	0	2	0	0	0	1	0	0	0	0
HORVU.MOREX.r3.1HG0001330	B hordein		H vulgare	140	Gliadin	0	1	0	0	0	0	0	0	0	0	0	0	0	0	0	0	0	0	0	0	0	0	0	0	0	0	0	0	0	0	0	0	0	0	0	0	0	0	0	0	0	0
HORVU.MOREX.r3.1HG0001420	B hordein		H vulgare	299	Gliadin	0	10	4	0	0	0	0	0	0	0	0	0	0	0	0	0	0	0	0	0	0	0	0	0	0	0	0	0	0	0	0	0	1	1	0	0	0	0	0	0	0	0
HORVU.MOREX.r3.1HG0001430	B hordein		H vulgare	135	Gliadin	0	2	0	0	0	0	0	0	0	0	0	0	0	0	0	0	0	0	0	0	0	0	0	0	0	0	0	0	0	0	0	0	0	0	0	0	0	0	0	0	0	0
HORVU.MOREX.r3.1HG0005510	C hordein		H vulgare	160	n/a	0	16	14	0	0	0	0	0	0	0	0	0	0	0	0	0	0	0	0	0	0	0	0	0	0	0	0	0	0	0	0	0	0	0	0	0	0	0	0	0	0	0
HORVU.MOREX.r3.1HG0006130	B hordein		H vulgare	139	Gliadin	0	1	0	0	0	0	0	0	0	0	0	0	0	0	0	0	0	0	0	0	0	0	0	0	0	0	0	0	0	0	0	0	0	0	0	0	0	0	0	0	0	0
HORVU.MOREX.r3.1HG0042090	Avenin-like protein		H vulgare	127	Gliadin	0	0	0	0	0	0	0	0	0	0	0	0	0	0	0	0	0	0	0	0	0	0	0	0	0	0	0	0	0	0	0	0	0	0	0	0	0	0	0	0	0	0
HORVU.MOREX.r3.1HG0068040	D hordein		H vulgare	758	Glutenin_hmw	0	0	19	0	0	0	0	0	0	0	0	0	0	0	0	0	0	0	0	0	0	0	0	0	0	0	0	0	0	0	0	0	0	0	0	0	0	0	0	0	0	0
HORVU.MOREX.r3.2HG0207280	Avenin-like protein		H vulgare	118	Gliadin	0	0	0	0	0	0	0	0	0	0	0	0	0	0	0	0	0	0	0	0	0	0	0	0	0	0	0	0	0	0	0	0	0	0	0	0	0	0	0	0	0	0
HORVU.MOREX.r3.2HG0207290	Avenin-like protein		H vulgare	87	Gliadin	0	0	0	0	0	0	0	0	0	0	0	0	0	0	0	0	0	0	0	0	0	0	0	0	0	0	0	0	0	0	0	0	0	0	0	0	0	0	0	0	0	0
HORVU.MOREX.r3.7HG0639250	Avenin-like protein		H vulgare	315	Gliadin, Gliadin	0	2	1	0	0	0	0	0	0	0	0	0	0	0	0	0	0	0	0	0	0	0	0	0	0	0	0	0	0	0	0	0	0	0	0	0	0	0	0	0	0	0
HORVU.MOREX.r3.7HG0639310	Avenin-like protein		H vulgare	174	Gliadin	0	0	0	0	0	0	0	0	0	0	0	0	0	0	0	0	0	0	0	0	0	0	0	0	0	0	0	0	0	0	0	0	0	0	0	0	0	0	0	0	0	0
HORVU.MOREX.r3.7HG0639320	Avenin-like protein		H vulgare	165	Gliadin	0	0	0	0	0	0	0	0	0	0	0	0	0	0	0	0	0	0	0	0	0	0	0	0	0	0	0	0	0	0	0	0	0	0	0	0	0	0	0	0	0	0
HORVU.MOREX.r3.7HG0639420	Avenin-like protein		H vulgare	160	Gliadin	0	1	0	0	0	0	0	0	0	0	0	0	0	0	0	0	0	0	0	0	0	0	0	0	0	0	0	0	0	0	0	0	0	0	0	0	0	0	0	0	0	0
TraesCS1A02G005368	Omega gliadin		T aestivum	388	n/a	0	15	36	6	0	0	0	0	0	0	0	0	0	0	0	0	0	0	0	0	0	0	0	1	0	1	1	0	0	0	1	0	0	0	1	0	0	0	0	1	0	0
TraesCS1A02G005387	Omega gliadin		T aestivum	400	n/a	0	26	66	11	0	0	0	0	0	0	0	0	0	0	0	0	0	0	1	0	0	0	0	2	0	2	2	0	0	0	1	0	0	0	1	0	0	0	0	2	0	0
TraesCS1A02G007200	Gamma gliadin		T aestivum	300	Gliadin	0	3	4	1	0	0	0	0	0	0	0	0	0	0	0	0	0	0	0	0	0	0	0	0	0	0	0	0	0	0	0	0	0	0	0	0	0	0	0	0	1	0
TraesCS1A02G007236	Gamma gliadin		T aestivum	297	Gliadin	0	3	4	0	0	0	0	0	0	0	0	0	0	0	0	0	0	0	0	0	0	0	0	0	0	0	0	0	0	0	0	0	0	0	0	0	0	0	0	0	0	0
TraesCS1A02G007300	Gamma gliadin		T aestivum	456	Gliadin	0	23	48	14	0	1	0	0	0	0	0	0	0	0	0	0	0	0	1	1	0	0	0	4	0	1	0	0	0	0	1	0	0	0	1	0	0	0	0	4	0	0
TraesCS1A02G007344	Gamma gliadin		T aestivum	291	Gliadin	0	12	32	6	0	1	0	0	0	0	0	0	0	0	0	0	0	0	1	0	0	0	0	1	0	0	0	0	0	0	0	0	0	0	0	0	0	0	0	1	0	0
TraesCS1A02G007400	Gamma gliadin		T aestivum	286	Gliadin	0	19	50	11	0	1	0	0	0	0	0	0	0	0	0	0	0	0	1	0	0	0	0	4	0	0	0	0	0	0	0	0	0	0	0	0	0	0	0	4	1	0
TraesCS1A02G007405	Gamma gliadin		T aestivum	286	Gliadin	0	19	50	11	0	1	0	0	0	0	0	0	0	0	0	0	0	0	1	0	0	0	0	4	0	0	0	0	0	0	0	0	0	0	0	0	0	0	0	4	1	0
TraesCS1A02G007700	Purinin		T aestivum	201	Gliadin	0	0	0	0	0	0	0	0	0	0	0	0	0	0	0	0	0	0	0	0	0	0	0	0	0	0	0	0	0	0	0	0	0	0	0	0	0	0	0	0	0	0
TraesCS1A02G007934	LMW glutenin		T aestivum	367	Gliadin	0	3	6	1	0	0	0	0	0	0	0	0	0	0	0	0	0	0	0	0	0	0	0	0	0	0	0	0	0	1	0	0	0	0	0	0	0	0	0	0	0	0
TraesCS1A02G008000	LMW glutenin		T aestivum	459	Gliadin	0	3	20	1	0	0	0	0	0	0	0	0	0	0	0	0	0	0	0	0	0	0	0	0	0	0	0	0	0	1	0	0	0	0	0	0	0	0	0	0	0	0
TraesCS1A02G010900	LMW glutenin		T aestivum	306	Gliadin	0	4	4	0	0	0	0	0	0	0	0	0	0	0	0	0	0	0	0	0	0	0	0	0	0	0	0	0	0	0	0	0	0	0	0	0	0	0	0	0	0	0
TraesCS1A02G010905	LMW glutenin		T aestivum	297	Gliadin	0	3	4	0	0	0	0	0	0	0	0	0	0	0	0	0	0	0	0	0	0	0	0	0	0	0	0	0	0	0	0	0	0	0	0	0	0	0	0	0	0	0
TraesCS1A02G033288	Omega gliadin		T aestivum	416	n/a	0	58	69	6	0	0	0	1	0	0	0	0	0	0	0	0	0	0	1	0	0	0	0	0	0	1	1	0	0	0	0	1	0	0	0	0	1	0	0	0	0	0
TraesCS1A02G033501	Omega gliadin		T aestivum	360	n/a	0	48	84	11	0	0	0	1	0	0	0	0	0	0	0	0	0	0	2	0	0	0	0	1	0	2	4	0	0	0	0	0	0	0	0	0	0	0	0	1	0	0
TraesCS1A02G317311	HMW glutenin		T aestivum	406	Glutenin_hmw	0	0	16	0	0	0	0	0	0	0	0	0	0	0	0	0	0	0	0	0	0	0	0	0	0	0	0	0	0	0	0	0	0	0	0	0	0	0	0	0	0	0
TraesCS1B02G009877	Gamma gliadin		T aestivum	207	Gliadin	0	1	1	0	0	0	0	0	0	0	0	0	0	0	0	0	0	0	0	0	0	0	0	0	0	0	0	0	0	0	0	0	0	0	0	0	0	0	0	0	0	0
TraesCS1B02G010400	Gamma gliadin		T aestivum	303	Gliadin	0	19	33	13	0	1	0	0	0	0	0	0	0	0	0	0	0	0	0	1	0	0	1	3	1	0	0	0	0	0	1	0	0	0	1	0	0	0	0	3	1	0
TraesCS1B02G010500	Gamma gliadin		T aestivum	298	Gliadin	0	16	44	10	0	1	0	0	0	0	0	0	0	0	0	0	0	0	0	1	0	0	1	3	0	0	0	0	0	0	0	0	0	0	0	0	0	0	0	3	1	0
TraesCS1B02G010600	Gamma gliadin		T aestivum	318	Gliadin	0	4	1	0	0	0	0	0	0	0	0	0	0	0	0	0	0	0	0	0	0	0	0	0	0	0	0	0	0	0	0	0	0	0	0	0	0	0	0	0	0	0
TraesCS1B02G010700	Gamma gliadin		T aestivum	355	Gliadin	0	34	79	21	0	1	0	0	0	0	0	0	0	0	0	0	0	0	2	1	0	0	1	7	0	2	0	0	0	0	0	0	0	0	0	0	0	0	0	7	0	0
TraesCS1B02G010800	Gamma gliadin		T aestivum	350	Gliadin	0	30	69	19	0	0	0	0	0	0	0	0	0	0	0	0	0	0	3	0	0	0	1	6	0	2	0	0	0	0	0	0	0	0	0	0	0	0	0	6	1	0
TraesCS1B02G010900	Gamma gliadin		T aestivum	345	Gliadin	0	17	50	15	2	1	0	0	0	0	0	0	0	0	0	0	0	0	0	1	2	0	0	2	0	1	1	0	0	0	0	0	0	0	0	0	0	0	0	2	1	0
TraesCS1B02G011000	Gamma gliadin		T aestivum	292	Gliadin	0	12	29	9	1	1	0	0	0	0	0	0	0	0	0	0	0	0	0	1	1	0	0	2	0	0	0	0	0	0	0	0	0	0	0	0	0	0	0	2	1	0
TraesCS1B02G011300	Purinin		T aestivum	204	Gliadin	0	0	0	0	0	0	0	0	0	0	0	0	0	0	0	0	0	0	0	0	0	0	0	0	0	0	0	0	0	0	0	0	0	0	0	0	0	0	0	0	0	0
TraesCS1B02G011439	Omega gliadin		T aestivum	425	n/a	0	4	52	0	0	0	0	0	0	0	0	0	0	0	0	0	0	0	0	0	0	0	0	0	0	0	0	0	0	0	0	0	0	0	0	0	0	0	0	0	0	0
TraesCS1B02G011467	Omega gliadin		T aestivum	439	n/a	0	2	121	4	0	0	0	0	0	0	0	0	0	0	0	0	0	0	0	0	0	0	0	0	0	0	0	4	0	0	0	0	0	0	0	0	0	0	0	0	0	0
TraesCS1B02G011474	Omega gliadin		T aestivum	383	n/a	0	0	29	0	0	0	0	0	0	0	0	0	0	0	0	0	0	0	0	0	0	0	0	0	0	0	0	0	0	0	0	0	0	0	0	0	0	0	0	0	0	0
TraesCS1B02G011487	Omega gliadin		T aestivum	485	n/a	0	0	35	0	0	0	0	0	0	0	0	0	0	0	0	0	0	0	0	0	0	0	0	0	0	0	0	0	0	0	0	0	0	0	0	0	0	0	0	0	0	0
TraesCS1B02G011523	LMW glutenin		T aestivum	356	Gliadin	0	2	18	2	0	0	0	0	0	0	0	0	0	0	0	0	0	0	0	0	0	0	0	0	0	0	0	0	2	0	0	0	0	0	0	0	0	0	0	0	0	0
TraesCS1B02G011600	LMW glutenin		T aestivum	439	Gliadin	0	0	16	2	0	0	1	0	0	0	0	0	0	0	0	0	0	0	0	0	0	0	0	0	0	0	0	0	1	0	0	0	0	0	0	0	0	0	0	0	0	0
TraesCS1B02G011700	LMW glutenin		T aestivum	362	Gliadin	0	1	16	2	0	0	0	0	0	0	0	0	0	0	0	0	0	0	0	0	0	0	0	0	0	0	0	0	2	0	0	0	0	0	0	0	0	0	0	0	0	0
TraesCS1B02G013500	LMW glutenin		T aestivum	352	Gliadin	0	3	13	0	0	0	0	0	0	0	0	0	0	0	0	0	0	0	0	0	0	0	0	0	0	0	0	0	0	0	0	0	0	0	0	0	0	0	0	0	0	0
TraesCS1B02G041928	Omega gliadin		T aestivum	401	n/a	0	61	126	14	0	0	0	2	0	0	0	0	0	0	0	0	0	0	1	0	0	0	0	2	0	1	6	0	0	0	0	0	0	0	0	0	0	0	0	2	0	0
TraesCS1B02G042700	LMW glutenin		T aestivum	358	Gliadin	0	6	10	0	0	0	0	0	0	0	0	0	0	0	0	0	0	0	0	0	0	0	0	0	0	0	0	0	0	0	0	0	0	0	0	0	0	0	0	0	0	0
TraesCS1B02G329711	HMW glutenin		T aestivum	838	Glutenin_hmw	0	0	77	8	0	0	0	0	0	0	0	0	0	0	0	0	0	0	0	0	0	0	0	0	0	0	0	0	0	0	0	0	0	0	0	0	0	0	0	0	0	8
TraesCS1B02G329992	HMW glutenin		T aestivum	684	Glutenin_hmw	0	0	53	5	0	0	0	0	0	0	0	0	0	0	0	0	0	0	0	0	0	0	0	0	0	0	0	0	0	0	0	0	0	0	0	0	0	0	0	0	0	5
TraesCS1D02G000200	LMW glutenin		T aestivum	309	Gliadin	0	0	6	1	0	0	0	0	0	0	0	0	0	0	0	0	0	0	0	0	0	0	0	0	0	0	0	0	1	0	0	0	0	0	0	0	0	0	0	0	0	0
TraesCS1D02G000300	LMW glutenin		T aestivum	356	Gliadin	0	2	14	2	0	0	0	0	0	0	0	0	0	0	0	0	0	0	0	0	0	0	0	0	0	0	0	0	2	0	0	0	0	0	0	0	0	0	0	0	0	0
TraesCS1D02G000524	Omega gliadin		T aestivum	88	n/a	0	2	7	0	0	0	0	0	0	0	0	0	0	0	0	0	0	0	0	0	0	0	0	0	0	0	0	0	0	0	0	0	0	0	0	0	0	0	0	0	0	0
TraesCS1D02G000531	Omega gliadin		T aestivum	499	n/a	0	2	48	5	0	0	0	0	0	0	0	0	0	0	0	0	0	0	0	0	0	0	0	0	0	0	0	4	0	0	0	0	0	0	0	0	0	0	0	0	0	0
TraesCS1D02G000582	Omega gliadin		T aestivum	305	n/a	0	0	12	1	0	0	0	0	0	0	0	0	0	0	0	0	0	0	0	0	0	0	0	0	0	0	0	1	0	0	0	0	0	0	0	0	0	0	0	0	0	0
TraesCS1D02G000700	Purinin		T aestivum	202	Gliadin	0	0	0	0	0	0	0	0	0	0	0	0	0	0	0	0	0	0	0	0	0	0	0	0	0	0	0	0	0	0	0	0	0	0	0	0	0	0	0	0	0	0
TraesCS1D02G000906	Purinin		T aestivum	185	Gliadin	0	0	0	0	0	0	0	0	0	0	0	0	0	0	0	0	0	0	0	0	0	0	0	0	0	0	0	0	0	0	0	0	0	0	0	0	0	0	0	0	0	0
TraesCS1D02G001000	Gamma gliadin		T aestivum	299	Gliadin	0	17	34	9	0	1	0	0	0	0	0	0	0	0	0	0	0	0	0	1	0	0	1	2	0	1	0	0	0	0	0	0	0	0	0	0	0	0	0	2	1	0
TraesCS1D02G001100	Gamma gliadin		T aestivum	296	Gliadin	0	8	30	10	1	1	0	0	0	0	0	0	0	0	0	0	0	0	0	1	1	1	0	1	0	1	1	0	0	0	0	0	0	0	0	0	0	0	0	1	1	0
TraesCS1D02G001200	Gamma gliadin		T aestivum	328	Gliadin	0	35	99	24	0	1	0	0	0	0	0	0	0	0	0	0	0	0	3	1	0	0	0	7	0	3	1	0	0	0	0	0	0	0	0	0	0	0	0	7	1	0
TraesCS1D02G001300	Gamma gliadin		T aestivum	325	Gliadin	0	2	3	0	0	0	0	0	0	0	0	0	0	0	0	0	0	0	0	0	0	0	0	0	0	0	0	0	0	0	0	0	0	0	0	0	0	0	0	0	0	0
TraesCS1D02G001400	Gamma gliadin		T aestivum	413	Gliadin	0	10	13	5	0	0	0	0	0	0	0	0	0	0	0	0	0	0	0	0	0	0	0	1	1	0	0	0	0	0	1	0	0	0	1	0	0	0	0	1	0	0
TraesCS1D02G007400	LMW glutenin		T aestivum	300	Gliadin	0	4	1	0	0	0	0	0	0	0	0	0	0	0	0	0	0	0	0	0	0	0	0	0	0	0	0	0	0	0	0	0	0	0	0	0	0	0	0	0	0	0
TraesCS1D02G007626	LMW glutenin		T aestivum	301	Gliadin	0	3	0	0	0	0	0	0	0	0	0	0	0	0	0	0	0	0	0	0	0	0	0	0	0	0	0	0	0	0	0	0	0	0	0	0	0	0	0	0	0	0
TraesCS1D02G008600	LMW glutenin		T aestivum	373	Gliadin	0	6	8	0	0	0	0	0	0	0	0	0	0	0	0	0	0	0	0	0	0	0	0	0	0	0	0	0	0	0	0	0	0	0	0	0	0	0	0	0	0	0
TraesCS1D02G009400	LMW glutenin		T aestivum	352	Gliadin	0	4	8	3	0	0	0	0	0	0	0	0	0	0	0	0	0	0	0	0	0	0	0	0	0	0	0	0	3	0	0	0	0	0	0	0	0	0	0	0	0	0
TraesCS1D02G009900	LMW glutenin		T aestivum	305	Gliadin	0	1	3	2	0	0	1	0	0	0	0	0	0	0	0	0	0	0	0	0	0	0	0	0	0	0	0	0	1	0	0	0	0	0	0	0	0	0	0	0	0	0
TraesCS1D02G015100	LMW glutenin		T aestivum	367	Gliadin	0	6	8	0	0	0	0	0	0	0	0	0	0	0	0	0	0	0	0	0	0	0	0	0	0	0	0	0	0	0	0	0	0	0	0	0	0	0	0	0	0	0
TraesCS1D02G317211	HMW glutenin		T aestivum	780	Glutenin_hmw	0	0	150	2	0	0	0	0	0	0	0	0	0	0	0	0	0	0	0	0	0	0	0	0	0	0	0	0	0	0	0	0	0	0	0	0	0	0	0	0	0	2
TraesCS1D02G317301	HMW glutenin		T aestivum	702	Glutenin_hmw	0	0	48	4	0	0	0	0	0	0	0	0	0	0	0	0	0	0	0	0	0	0	0	0	0	0	0	0	0	0	0	0	0	0	0	0	0	0	0	0	0	4
TraesCS3B02G475019	Gliadin-like protein		T aestivum	148	Gliadin	0	1	0	1	0	0	0	1	0	0	0	0	0	0	0	0	0	0	0	0	0	0	0	0	0	0	0	0	0	0	0	0	0	0	0	0	0	0	0	0	0	0
TraesCS3D02G433755	Gliadin-like protein		T aestivum	185	Gliadin	0	0	0	1	0	0	0	1	0	0	0	0	0	0	0	0	0	0	0	0	0	0	0	0	0	0	0	0	0	0	0	0	0	0	0	0	0	0	0	0	0	0
TraesCS4A02G451811	Avenin-like protein		T aestivum	158	Gliadin	0	1	0	0	0	0	0	0	0	0	0	0	0	0	0	0	0	0	0	0	0	0	0	0	0	0	0	0	0	0	0	0	0	0	0	0	0	0	0	0	0	0
TraesCS4A02G453400	Avenin-like protein		T aestivum	172	Gliadin	0	0	0	0	0	0	0	0	0	0	0	0	0	0	0	0	0	0	0	0	0	0	0	0	0	0	0	0	0	0	0	0	0	0	0	0	0	0	0	0	0	0
TraesCS4A02G453405	Avenin-like protein		T aestivum	182	Gliadin	0	0	0	0	0	0	0	0	0	0	0	0	0	0	0	0	0	0	0	0	0	0	0	0	0	0	0	0	0	0	0	0	0	0	0	0	0	0	0	0	0	0
TraesCS4A02G453600	Avenin-like protein		T aestivum	281	Gliadin, Gliadin	0	1	0	0	0	0	0	0	0	0	0	0	0	0	0	0	0	0	0	0	0	0	0	0	0	0	0	0	0	0	0	0	0	0	0	0	0	0	0	0	0	0
TraesCS4A02G453800	Avenin-like protein		T aestivum	286	Gliadin, Gliadin	0	1	1	0	0	0	0	0	0	0	0	0	0	0	0	0	0	0	0	0	0	0	0	0	0	0	0	0	0	0	0	0	0	0	0	0	0	0	0	0	0	0
TraesCS6A02G048900	Alpha gliadin		T aestivum	319	Tryp_alpha_amyl	0	27	4	1	0	0	0	0	0	0	0	0	0	0	0	0	0	0	0	0	0	0	0	0	0	0	0	0	0	0	0	0	0	0	0	0	0	0	1	0	0	0
TraesCS6A02G049066	Alpha gliadin		T aestivum	288	Tryp_alpha_amyl	0	46	5	0	0	0	0	0	0	0	0	0	0	0	0	0	0	0	0	0	0	0	0	0	0	0	0	0	0	0	0	0	0	0	0	0	0	0	0	0	0	0
TraesCS6A02G049100	Alpha gliadin		T aestivum	284	Tryp_alpha_amyl	0	105	7	3	0	0	0	0	1	0	1	0	0	1	0	0	0	0	0	0	0	0	0	0	0	0	0	0	0	0	0	0	0	0	0	0	0	0	0	0	0	0
TraesCS6A02G049200	Alpha gliadin		T aestivum	307	Tryp_alpha_amyl	0	112	10	3	0	0	0	0	1	0	1	0	0	1	0	0	0	0	0	0	0	0	0	0	0	0	0	0	0	0	0	0	0	0	0	0	0	0	0	0	0	0
TraesCS6A02G049400	Alpha gliadin		T aestivum	285	Tryp_alpha_amyl	0	122	6	3	0	0	0	0	0	1	1	0	0	1	0	0	0	0	0	0	0	0	0	0	0	0	0	0	0	0	0	0	0	0	0	0	0	0	0	0	0	0
TraesCS6A02G049500	Alpha gliadin		T aestivum	291	Tryp_alpha_amyl	0	88	9	4	0	0	0	0	1	1	1	0	0	1	0	0	0	0	0	0	0	0	0	0	0	0	0	0	0	0	0	0	0	0	0	0	0	0	0	0	0	0
TraesCS6A02G049600	Alpha gliadin		T aestivum	288	Tryp_alpha_amyl	0	120	8	4	0	0	0	0	1	1	1	0	0	1	0	0	0	0	0	0	0	0	0	0	0	0	0	0	0	0	0	0	0	0	0	0	0	0	0	0	0	0
TraesCS6A02G049700	Alpha gliadin		T aestivum	298	Tryp_alpha_amyl	0	102	5	3	0	0	0	0	1	1	1	0	0	0	0	0	0	0	0	0	0	0	0	0	0	0	0	0	0	0	0	0	0	0	0	0	0	0	0	0	0	0
TraesCS6A02G049800	Alpha gliadin		T aestivum	280	Tryp_alpha_amyl	0	113	9	3	0	0	0	0	1	0	1	0	0	1	0	0	0	0	0	0	0	0	0	0	0	0	0	0	0	0	0	0	0	0	0	0	0	0	0	0	0	0
TraesCS6B02G065536	Alpha gliadin		T aestivum	303	Tryp_alpha_amyl	0	50	6	1	0	0	0	0	0	0	0	0	0	0	0	0	0	0	0	0	0	0	0	0	0	0	0	0	0	0	0	0	0	0	0	0	0	0	1	0	0	0
TraesCS6B02G065578	Alpha gliadin		T aestivum	294	Tryp_alpha_amyl	0	46	5	1	0	0	0	0	0	0	0	0	0	0	0	0	0	0	0	0	0	0	0	0	0	0	0	0	0	0	0	0	0	0	0	0	0	0	1	0	0	0
TraesCS6B02G065600	Alpha gliadin		T aestivum	414	Tryp_alpha_amyl	0	35	4	0	0	0	0	0	0	0	0	0	0	0	0	0	0	0	0	0	0	0	0	0	0	0	0	0	0	0	0	0	0	0	0	0	0	0	0	0	0	0
TraesCS6B02G065749	Alpha gliadin		T aestivum	319	Tryp_alpha_amyl	0	52	11	1	0	0	0	0	1	0	0	0	0	0	0	0	0	0	0	0	0	0	0	0	0	0	0	0	0	0	0	0	0	0	0	0	0	0	0	0	0	0
TraesCS6B02G065800	Alpha gliadin		T aestivum	317	Tryp_alpha_amyl	0	49	8	1	0	0	0	0	1	0	0	0	0	0	0	0	0	0	0	0	0	0	0	0	0	0	0	0	0	0	0	0	0	0	0	0	0	0	0	0	0	0
TraesCS6B02G065856	Alpha gliadin		T aestivum	314	Tryp_alpha_amyl	0	55	11	1	0	0	0	0	1	0	0	0	0	0	0	0	0	0	0	0	0	0	0	0	0	0	0	0	0	0	0	0	0	0	0	0	0	0	0	0	0	0
TraesCS6B02G065900	Alpha gliadin		T aestivum	314	Gliadin	0	60	11	1	0	0	0	0	1	0	0	0	0	0	0	0	0	0	0	0	0	0	0	0	0	0	0	0	0	0	0	0	0	0	0	0	0	0	0	0	0	0
TraesCS6B02G065993	Alpha gliadin		T aestivum	193	Gliadin	0	25	6	0	0	0	0	0	0	0	0	0	0	0	0	0	0	0	0	0	0	0	0	0	0	0	0	0	0	0	0	0	0	0	0	0	0	0	0	0	0	0
TraesCS6B02G066000	Alpha gliadin		T aestivum	295	Tryp_alpha_amyl	0	46	7	0	0	0	0	0	0	0	0	0	0	0	0	0	0	0	0	0	0	0	0	0	0	0	0	0	0	0	0	0	0	0	0	0	0	0	0	0	0	0
TraesCS6B02G066001	Alpha gliadin		T aestivum	159	Tryp_alpha_amyl	0	12	1	1	0	0	0	0	0	0	0	0	0	0	0	0	0	0	0	0	0	0	0	0	0	0	0	0	0	0	0	0	0	0	0	0	0	0	1	0	0	0
TraesCS6B02G066100	Alpha gliadin		T aestivum	293	Gliadin	0	36	7	1	0	0	0	0	0	0	0	0	0	0	0	0	0	0	0	0	0	0	0	0	0	0	0	0	0	0	0	0	0	0	0	0	0	0	1	0	0	0
TraesCS6B02G086500	Alpha gliadin		T aestivum	311	Gliadin	0	54	2	1	0	0	0	0	0	0	0	0	0	0	0	0	0	0	0	0	0	0	0	0	0	0	0	0	0	0	0	0	0	0	0	0	0	0	1	0	0	0
TraesCS6B02G086522	Alpha gliadin		T aestivum	285	Tryp_alpha_amyl	0	31	3	1	0	0	0	0	1	0	0	0	0	0	0	0	0	0	0	0	0	0	0	0	0	0	0	0	0	0	0	0	0	0	0	0	0	0	0	0	0	0
TraesCS7A02G035200	Avenin-like protein		T aestivum	284	Gliadin, Gliadin	0	1	1	0	0	0	0	0	0	0	0	0	0	0	0	0	0	0	0	0	0	0	0	0	0	0	0	0	0	0	0	0	0	0	0	0	0	0	0	0	0	0
TraesCS7A02G035300	Avenin-like protein		T aestivum	281	Gliadin, Gliadin	0	0	0	0	0	0	0	0	0	0	0	0	0	0	0	0	0	0	0	0	0	0	0	0	0	0	0	0	0	0	0	0	0	0	0	0	0	0	0	0	0	0
TraesCS7A02G035500	Avenin-like protein		T aestivum	176	Gliadin	0	0	0	0	0	0	0	0	0	0	0	0	0	0	0	0	0	0	0	0	0	0	0	0	0	0	0	0	0	0	0	0	0	0	0	0	0	0	0	0	0	0
TraesCS7A02G035600	Avenin-like protein		T aestivum	174	Gliadin	0	0	0	0	0	0	0	0	0	0	0	0	0	0	0	0	0	0	0	0	0	0	0	0	0	0	0	0	0	0	0	0	0	0	0	0	0	0	0	0	0	0
TraesCS7A02G035884	Avenin-like protein		T aestivum	79	Gliadin	0	0	0	0	0	0	0	0	0	0	0	0	0	0	0	0	0	0	0	0	0	0	0	0	0	0	0	0	0	0	0	0	0	0	0	0	0	0	0	0	0	0
TraesCS7A02G036800	Avenin-like protein		T aestivum	158	Gliadin	0	1	0	0	0	0	0	0	0	0	0	0	0	0	0	0	0	0	0	0	0	0	0	0	0	0	0	0	0	0	0	0	0	0	0	0	0	0	0	0	0	0
TraesCS7D02G031700	Avenin-like protein		T aestivum	285	Gliadin, Gliadin	0	1	1	0	0	0	0	0	0	0	0	0	0	0	0	0	0	0	0	0	0	0	0	0	0	0	0	0	0	0	0	0	0	0	0	0	0	0	0	0	0	0
TraesCS7D02G031800	Avenin-like protein		T aestivum	281	Gliadin, Gliadin	0	2	0	0	0	0	0	0	0	0	0	0	0	0	0	0	0	0	0	0	0	0	0	0	0	0	0	0	0	0	0	0	0	0	0	0	0	0	0	0	0	0
TraesCS7D02G032000	Avenin-like protein		T aestivum	169	Gliadin	0	0	0	0	0	0	0	0	0	0	0	0	0	0	0	0	0	0	0	0	0	0	0	0	0	0	0	0	0	0	0	0	0	0	0	0	0	0	0	0	0	0
TraesCS7D02G032100	Avenin-like protein		T aestivum	174	Gliadin	0	0	0	0	0	0	0	0	0	0	0	0	0	0	0	0	0	0	0	0	0	0	0	0	0	0	0	0	0	0	0	0	0	0	0	0	0	0	0	0	0	0
TraesCS7D02G033200	Avenin-like protein		T aestivum	151	Gliadin	0	1	0	0	0	0	0	0	0	0	0	0	0	0	0	0	0	0	0	0	0	0	0	0	0	0	0	0	0	0	0	0	0	0	0	0	0	0	0	0	0	0
TraesCSU02G002414	Omega gliadin		T aestivum	71	n/a	0	0	17	0	0	0	0	0	0	0	0	0	0	0	0	0	0	0	0	0	0	0	0	0	0	0	0	0	0	0	0	0	0	0	0	0	0	0	0	0	0	0
TraesCSU02G108000	Alpha gliadin		T aestivum	287	Tryp_alpha_amyl	0	41	5	0	0	0	0	0	0	0	0	0	0	0	0	0	0	0	0	0	0	0	0	0	0	0	0	0	0	0	0	0	0	0	0	0	0	0	0	0	0	0
TraesCSU02G108098	Alpha gliadin		T aestivum	85	Tryp_alpha_amyl	0	22	1	1	0	0	0	0	0	0	0	0	0	0	0	0	0	0	0	0	0	0	0	0	0	0	0	0	0	0	0	0	0	0	0	0	0	0	1	0	0	0
TraesCSU02G108100	Alpha gliadin		T aestivum	292	Tryp_alpha_amyl	0	106	4	4	0	0	0	0	0	1	1	0	1	1	0	0	0	0	0	0	0	0	0	0	0	0	0	0	0	0	0	0	0	0	0	0	0	0	0	0	0	0
TraesCSU02G108200	Alpha gliadin		T aestivum	300	Tryp_alpha_amyl	0	85	10	8	0	0	0	0	1	1	1	1	2	1	0	0	0	0	0	0	0	0	0	0	0	0	0	0	0	0	0	0	0	0	0	0	0	0	1	0	0	0
TraesCSU02G108205	Alpha gliadin		T aestivum	86	Tryp_alpha_amyl	0	14	0	2	0	0	0	0	1	0	0	0	0	0	0	0	0	0	0	0	0	0	0	0	0	0	0	0	0	0	0	0	0	0	0	0	0	0	1	0	0	0
TraesCSU02G108300	Alpha gliadin		T aestivum	301	Tryp_alpha_amyl	0	51	6	7	0	0	0	0	1	1	1	1	2	0	0	0	0	0	0	0	0	0	0	0	0	0	0	0	0	0	0	0	0	0	0	0	0	0	1	0	0	0
TraesCSU02G108363	Alpha gliadin		T aestivum	284	Tryp_alpha_amyl	0	85	7	6	0	0	0	0	1	1	1	0	1	1	0	0	0	0	0	0	0	0	0	0	0	0	0	0	0	0	0	0	0	0	0	0	0	0	0	0	0	0
TraesCSU02G108400	Alpha gliadin		T aestivum	294	Tryp_alpha_amyl	0	86	8	6	0	0	0	0	1	1	1	0	1	1	0	0	0	0	0	0	0	0	0	0	0	0	0	0	0	0	0	0	0	0	0	0	0	0	1	0	0	0
TraesCSU02G108500	Alpha gliadin		T aestivum	287	Tryp_alpha_amyl	0	86	8	8	0	0	0	0	1	1	1	1	2	1	0	0	0	0	0	0	0	0	0	0	0	0	0	0	0	0	0	0	0	0	0	0	0	0	1	0	0	0
TraesCSU02G108600	Alpha gliadin		T aestivum	283	Tryp_alpha_amyl	0	86	8	6	0	0	0	0	1	1	1	0	1	1	0	0	0	0	0	0	0	0	0	0	0	0	0	0	0	0	0	0	0	0	0	0	0	0	1	0	0	0
TraesCSU02G108700	Alpha gliadin		T aestivum	283	Tryp_alpha_amyl	0	29	3	1	0	0	0	0	1	0	0	0	0	0	0	0	0	0	0	0	0	0	0	0	0	0	0	0	0	0	0	0	0	0	0	0	0	0	0	0	0	0
TraesCSU02G149933	Alpha gliadin		T aestivum	294	Tryp_alpha_amyl	0	41	7	1	0	0	0	0	0	0	0	0	0	0	0	0	0	0	0	0	0	0	0	0	0	0	0	0	0	0	0	0	0	0	0	0	0	0	1	0	0	0
TraesCSU02G149938	Alpha gliadin		T aestivum	146	Tryp_alpha_amyl	0	17	1	0	0	0	0	0	0	0	0	0	0	0	0	0	0	0	0	0	0	0	0	0	0	0	0	0	0	0	0	0	0	0	0	0	0	0	0	0	0	0
TraesCSU02G149946	Alpha gliadin		T aestivum	291	Tryp_alpha_amyl	0	39	7	0	0	0	0	0	0	0	0	0	0	0	0	0	0	0	0	0	0	0	0	0	0	0	0	0	0	0	0	0	0	0	0	0	0	0	0	0	0	0
TraesCSU02G149951	Alpha gliadin		T aestivum	297	Tryp_alpha_amyl	0	44	7	0	0	0	0	0	0	0	0	0	0	0	0	0	0	0	0	0	0	0	0	0	0	0	0	0	0	0	0	0	0	0	0	0	0	0	0	0	0	0
TraesCSU02G153800	Alpha gliadin		T aestivum	295	Tryp_alpha_amyl	0	29	4	1	0	0	0	0	0	0	0	0	0	0	0	0	0	0	0	0	0	0	0	0	0	0	0	0	0	0	0	0	0	0	0	0	0	0	1	0	0	0
TraesCSU02G160200	Alpha gliadin		T aestivum	299	Tryp_alpha_amyl	0	28	4	1	0	0	0	0	0	0	0	0	0	0	0	0	0	0	0	0	0	0	0	0	0	0	0	0	0	0	0	0	0	0	0	0	0	0	1	0	0	0
TraesCSU02G165233	Omega gliadin		T aestivum	133	n/a	0	0	6	0	0	0	0	0	0	0	0	0	0	0	0	0	0	0	0	0	0	0	0	0	0	0	0	0	0	0	0	0	0	0	0	0	0	0	0	0	0	0
TraesCSU02G165363	Omega gliadin		T aestivum	512	n/a	0	2	17	2	0	0	0	0	0	0	0	0	0	0	0	0	0	0	0	0	0	0	0	0	0	0	0	1	0	0	0	0	0	0	0	0	0	0	0	0	0	0
TraesCSU02G182638	Omega gliadin		T aestivum	135	n/a	0	2	17	2	0	0	0	0	0	0	0	0	0	0	0	0	0	0	0	0	0	0	0	0	0	0	0	1	0	0	0	0	0	0	0	0	0	0	0	0	0	0
TraesCSU02G188800	Alpha gliadin		T aestivum	308	Tryp_alpha_amyl	0	77	8	10	0	0	0	0	1	1	1	2	3	1	0	0	0	0	0	0	0	0	0	0	0	0	0	0	0	0	0	0	0	0	0	0	0	0	1	0	0	0
TraesCSU02G202177	Alpha gliadin		T aestivum	191	Gliadin	0	25	6	0	0	0	0	0	0	0	0	0	0	0	0	0	0	0	0	0	0	0	0	0	0	0	0	0	0	0	0	0	0	0	0	0	0	0	0	0	0	0
TraesCSU02G220200	Alpha gliadin		T aestivum	298	Gliadin	0	50	2	7	0	0	0	0	1	1	1	1	2	0	0	0	0	0	0	0	0	0	0	0	0	0	0	0	0	0	0	0	0	0	0	0	0	0	1	0	0	0
TraesCSU02G220600	Alpha gliadin		T aestivum	291	Tryp_alpha_amyl	0	48	2	7	0	0	0	0	1	1	1	1	2	0	0	0	0	0	0	0	0	0	0	0	0	0	0	0	0	0	0	0	0	0	0	0	0	0	1	0	0	0
TraesCSU02G239000	Alpha gliadin		T aestivum	309	Tryp_alpha_amyl	0	75	8	10	0	0	0	0	1	1	1	2	3	1	0	0	0	0	0	0	0	0	0	0	0	0	0	0	0	0	0	0	0	0	0	0	0	0	1	0	0	0
TraesCSU02G251939	Alpha gliadin		T aestivum	169	Tryp_alpha_amyl	0	13	2	1	0	0	0	0	0	0	0	0	0	0	0	0	0	0	0	0	0	0	0	0	0	0	0	0	0	0	0	0	0	0	0	0	0	0	1	0	0	0
TraesCSU02G255529	Alpha gliadin		T aestivum	192	Gliadin	0	27	6	0	0	0	0	0	0	0	0	0	0	0	0	0	0	0	0	0	0	0	0	0	0	0	0	0	0	0	0	0	0	0	0	0	0	0	0	0	0	0
TraesCSU02G257591	Omega gliadin		T aestivum	103	n/a	0	11	12	3	0	0	0	0	0	0	0	0	0	0	0	0	0	0	0	0	0	0	0	1	0	1	0	0	0	0	0	0	0	0	0	0	0	0	0	1	0	0
TraesCSU02G265913	Alpha gliadin		T aestivum	205	Tryp_alpha_amyl	0	18	2	0	0	0	0	0	0	0	0	0	0	0	0	0	0	0	0	0	0	0	0	0	0	0	0	0	0	0	0	0	0	0	0	0	0	0	0	0	0	0
TraesCSU02G267761	Alpha gliadin		T aestivum	233	Tryp_alpha_amyl	0	23	4	1	0	0	0	0	1	0	0	0	0	0	0	0	0	0	0	0	0	0	0	0	0	0	0	0	0	0	0	0	0	0	0	0	0	0	0	0	0	0
TraesCSU02G272393	Omega gliadin		T aestivum	158	n/a	0	28	72	12	0	0	0	0	0	0	0	0	0	0	0	0	0	0	1	0	0	0	0	2	0	2	2	0	0	0	1	0	0	0	1	1	0	0	0	2	0	0
AVESA.00010b.r2.1DG0125940	ATI CM16		A sativa D	150	Tryp_alpha_amyl	0	0	0	0	0	0	0	0	0	0	0	0	0	0	0	0	0	0	0	0	0	0	0	0	0	0	0	0	0	0	0	0	0	0	0	0	0	0	0	0	0	0
AVESA.00010b.r2.1DG0125950	ATI CM16		A sativa D	155	Tryp_alpha_amyl	0	0	0	0	0	0	0	0	0	0	0	0	0	0	0	0	0	0	0	0	0	0	0	0	0	0	0	0	0	0	0	0	0	0	0	0	0	0	0	0	0	0
AVESA.00010b.r2.1DG0125960	ATI CM2		A sativa D	145	Tryp_alpha_amyl	0	0	0	0	0	0	0	0	0	0	0	0	0	0	0	0	0	0	0	0	0	0	0	0	0	0	0	0	0	0	0	0	0	0	0	0	0	0	0	0	0	0
AVESA.00010b.r2.2DG0364950	ATI CM-type limit dextrinase		A sativa D	130	Tryp_alpha_amyl	0	0	0	0	0	0	0	0	0	0	0	0	0	0	0	0	0	0	0	0	0	0	0	0	0	0	0	0	0	0	0	0	0	0	0	0	0	0	0	0	0	0
AVESA.00010b.r2.4AG0586310	ATI dimeric 0.19		A sativa A	145	Tryp_alpha_amyl	2	0	0	0	0	0	0	0	0	0	0	0	0	0	0	0	0	0	0	0	0	0	0	0	0	0	0	0	0	0	0	0	0	0	0	0	0	0	0	0	0	0
AVESA.00010b.r2.4AG0586320	ATI dimeric 0.19		A sativa A	145	Tryp_alpha_amyl	2	0	0	0	0	0	0	0	0	0	0	0	0	0	0	0	0	0	0	0	0	0	0	0	0	0	0	0	0	0	0	0	0	0	0	0	0	0	0	0	0	0
AVESA.00010b.r2.4AG0605670	ATI CMe		A sativa A	147	Tryp_alpha_amyl	0	0	0	0	0	0	0	0	0	0	0	0	0	0	0	0	0	0	0	0	0	0	0	0	0	0	0	0	0	0	0	0	0	0	0	0	0	0	0	0	0	0
AVESA.00010b.r2.4AG0617070	ATI dimeric		A sativa A	165	Tryp_alpha_amyl	0	0	0	0	0	0	0	0	0	0	0	0	0	0	0	0	0	0	0	0	0	0	0	0	0	0	0	0	0	0	0	0	0	0	0	0	0	0	0	0	0	0
AVESA.00010b.r2.4AG0626610	ATI CM2		A sativa A	145	Tryp_alpha_amyl	0	0	0	0	0	0	0	0	0	0	0	0	0	0	0	0	0	0	0	0	0	0	0	0	0	0	0	0	0	0	0	0	0	0	0	0	0	0	0	0	0	0
AVESA.00010b.r2.4AG0626620	ATI CM2		A sativa A	144	Tryp_alpha_amyl	0	0	0	0	0	0	0	0	0	0	0	0	0	0	0	0	0	0	0	0	0	0	0	0	0	0	0	0	0	0	0	0	0	0	0	0	0	0	0	0	0	0
AVESA.00010b.r2.4AG0626630	ATI CM16		A sativa A	152	Tryp_alpha_amyl	0	0	0	0	0	0	0	0	0	0	0	0	0	0	0	0	0	0	0	0	0	0	0	0	0	0	0	0	0	0	0	0	0	0	0	0	0	0	0	0	0	0
AVESA.00010b.r2.4AG0626640	ATI CM16		A sativa A	152	Tryp_alpha_amyl	0	0	0	0	0	0	0	0	0	0	0	0	0	0	0	0	0	0	0	0	0	0	0	0	0	0	0	0	0	0	0	0	0	0	0	0	0	0	0	0	0	0
AVESA.00010b.r2.4CG1273260	ATI CM16		A sativa C	149	Tryp_alpha_amyl	0	0	0	0	0	0	0	0	0	0	0	0	0	0	0	0	0	0	0	0	0	0	0	0	0	0	0	0	0	0	0	0	0	0	0	0	0	0	0	0	0	0
AVESA.00010b.r2.4CG1273270	ATI CM16		A sativa C	154	Tryp_alpha_amyl	0	0	0	0	0	0	0	0	0	0	0	0	0	0	0	0	0	0	0	0	0	0	0	0	0	0	0	0	0	0	0	0	0	0	0	0	0	0	0	0	0	0
AVESA.00010b.r2.4CG1273280	ATI CM2		A sativa C	146	Tryp_alpha_amyl	0	0	0	0	0	0	0	0	0	0	0	0	0	0	0	0	0	0	0	0	0	0	0	0	0	0	0	0	0	0	0	0	0	0	0	0	0	0	0	0	0	0
AVESA.00010b.r2.4CG1273290	ATI CM2		A sativa C	144	Tryp_alpha_amyl	0	0	0	0	0	0	0	0	0	0	0	0	0	0	0	0	0	0	0	0	0	0	0	0	0	0	0	0	0	0	0	0	0	0	0	0	0	0	0	0	0	0
AVESA.00010b.r2.4CG1273295	ATI CM2		A sativa C	139	Tryp_alpha_amyl	0	0	0	0	0	0	0	0	0	0	0	0	0	0	0	0	0	0	0	0	0	0	0	0	0	0	0	0	0	0	0	0	0	0	0	0	0	0	0	0	0	0
AVESA.00010b.r2.4DG0730850	ATI dimeric		A sativa D	145	Tryp_alpha_amyl	3	0	0	0	0	0	0	0	0	0	0	0	0	0	0	0	0	0	0	0	0	0	0	0	0	0	0	0	0	0	0	0	0	0	0	0	0	0	0	0	0	0
AVESA.00010b.r2.4DG0730865	ATI dimeric	partial sequence	A sativa D	94	Tryp_alpha_amyl	1	0	0	0	0	0	0	0	0	0	0	0	0	0	0	0	0	0	0	0	0	0	0	0	0	0	0	0	0	0	0	0	0	0	0	0	0	0	0	0	0	0
AVESA.00010b.r2.4DG0749190	ATI CMe		A sativa D	147	Tryp_alpha_amyl	0	0	0	0	0	0	0	0	0	0	0	0	0	0	0	0	0	0	0	0	0	0	0	0	0	0	0	0	0	0	0	0	0	0	0	0	0	0	0	0	0	0
AVESA.00010b.r2.4DG0760390	ATI seed allergen RAG2-like		A sativa D	164	Tryp_alpha_amyl	0	0	0	0	0	0	0	0	0	0	0	0	0	0	0	0	0	0	0	0	0	0	0	0	0	0	0	0	0	0	0	0	0	0	0	0	0	0	0	0	0	0
AVESA.00010b.r2.5CG0866520	ATI CM-type limit dextrinase		A sativa C	146	Tryp_alpha_amyl	0	0	0	0	0	0	0	0	0	0	0	0	0	0	0	0	0	0	0	0	0	0	0	0	0	0	0	0	0	0	0	0	0	0	0	0	0	0	0	0	0	0
AVESA.00010b.r2.5CG0930915	ATI seed allergen RAG2-like	partial sequence	A sativa C	83	Tryp_alpha_amyl	0	0	0	0	0	0	0	0	0	0	0	0	0	0	0	0	0	0	0	0	0	0	0	0	0	0	0	0	0	0	0	0	0	0	0	0	0	0	0	0	0	0
AVESA.00010b.r2.7AG1200590	ATI CM-type limit dextrinase		A sativa A	155	Tryp_alpha_amyl	0	0	0	0	0	0	0	0	0	0	0	0	0	0	0	0	0	0	0	0	0	0	0	0	0	0	0	0	0	0	0	0	0	0	0	0	0	0	0	0	0	0
AVESA.00010b.r2.7CG0656555	ATI dimeric	incomplete	A sativa C	84	Tryp_alpha_amyl	1	0	0	0	0	0	0	0	0	0	0	0	0	0	0	0	0	0	0	0	0	0	0	0	0	0	0	0	0	0	0	0	0	0	0	0	0	0	0	0	0	0
AVESA.00010b.r2.7CG0701230	ATI CMe		A sativa C	147	Tryp_alpha_amyl	0	0	0	0	0	0	0	0	0	0	0	0	0	0	0	0	0	0	0	0	0	0	0	0	0	0	0	0	0	0	0	0	0	0	0	0	0	0	0	0	0	0
AVESA.00010b.r2.7CG0701250	ATI CMe		A sativa C	149	Tryp_alpha_amyl	0	0	0	0	0	0	0	0	0	0	0	0	0	0	0	0	0	0	0	0	0	0	0	0	0	0	0	0	0	0	0	0	0	0	0	0	0	0	0	0	0	0
AVESA.00010b.r2.7CG0712055	ATI dimeric		A sativa C	160	Tryp_alpha_amyl	0	0	0	0	0	0	0	0	0	0	0	0	0	0	0	0	0	0	0	0	0	0	0	0	0	0	0	0	0	0	0	0	0	0	0	0	0	0	0	0	0	0
AVESA.00010b.r2.7DG1336200	ATI CM-type limit dextrinase		A sativa D	146	Tryp_alpha_amyl	0	0	0	0	0	0	0	0	0	0	0	0	0	0	0	0	0	0	0	0	0	0	0	0	0	0	0	0	0	0	0	0	0	0	0	0	0	0	0	0	0	0
HORVU.MOREX.r3.2HG0212810	ATI monomeric		H vulgare	165	Tryp_alpha_amyl	0	0	0	0	0	0	0	0	0	0	0	0	0	0	0	0	0	0	0	0	0	0	0	0	0	0	0	0	0	0	0	0	0	0	0	0	0	0	0	0	0	0
HORVU.MOREX.r3.2HG0212820	ATI monomeric		H vulgare	69	Tryp_alpha_amyl	0	0	0	0	0	0	0	0	0	0	0	0	0	0	0	0	0	0	0	0	0	0	0	0	0	0	0	0	0	0	0	0	0	0	0	0	0	0	0	0	0	0
HORVU.MOREX.r3.2HG0212830	ATI CM Hageman		H vulgare	147	Tryp_alpha_amyl	0	0	0	0	0	0	0	0	0	0	0	0	0	0	0	0	0	0	0	0	0	0	0	0	0	0	0	0	0	0	0	0	0	0	0	0	0	0	0	0	0	0
HORVU.MOREX.r3.3HG0230270	ATI CMe		H vulgare	150	Tryp_alpha_amyl	0	0	0	0	0	0	0	0	0	0	0	0	0	0	0	0	0	0	0	0	0	0	0	0	0	0	0	0	0	0	0	0	0	0	0	0	0	0	0	0	0	0
HORVU.MOREX.r3.4HG0409620	ATI CM3		H vulgare	172	Tryp_alpha_amyl	0	0	0	0	0	0	0	0	0	0	0	0	0	0	0	0	0	0	0	0	0	0	0	0	0	0	0	0	0	0	0	0	0	0	0	0	0	0	0	0	0	0
HORVU.MOREX.r3.4HG0409660	ATI CM16		H vulgare	144	Tryp_alpha_amyl	0	0	0	0	0	0	0	0	0	0	0	0	0	0	0	0	0	0	0	0	0	0	0	0	0	0	0	0	0	0	0	0	0	0	0	0	0	0	0	0	0	0
HORVU.MOREX.r3.7HG0648800	ATI CMc		H vulgare	144	Tryp_alpha_amyl	0	0	0	0	0	0	0	0	0	0	0	0	0	0	0	0	0	0	0	0	0	0	0	0	0	0	0	0	0	0	0	0	0	0	0	0	0	0	0	0	0	0
HORVU.MOREX.r3.7HG0663130	ATI CM1		H vulgare	146	Tryp_alpha_amyl	0	0	0	0	0	0	0	0	0	0	0	0	0	0	0	0	0	0	0	0	0	0	0	0	0	0	0	0	0	0	0	0	0	0	0	0	0	0	0	0	0	0
HORVU.MOREX.r3.UnG0753290	ATI CM-type limit dextrinase		H vulgare	148	Tryp_alpha_amyl	0	0	0	0	0	0	0	0	0	0	0	0	0	0	0	0	0	0	0	0	0	0	0	0	0	0	0	0	0	0	0	0	0	0	0	0	0	0	0	0	0	0
TraesCS2B02G004100	ATI CM2		T aestivum	196	Tryp_alpha_amyl	0	0	0	0	0	0	0	0	0	0	0	0	0	0	0	0	0	0	0	0	0	0	0	0	0	0	0	0	0	0	0	0	0	0	0	0	0	0	0	0	0	0
TraesCS2B02G004800	ATI CM2		T aestivum	196	Tryp_alpha_amyl	0	0	0	0	0	0	0	0	0	0	0	0	0	0	0	0	0	0	0	0	0	0	0	0	0	0	0	0	0	0	0	0	0	0	0	0	0	0	0	0	0	0
TraesCS3A02G095600	ATI dimeric		T aestivum	155	Tryp_alpha_amyl	3	0	0	0	0	0	0	0	0	0	0	0	0	0	0	0	0	0	0	0	0	0	0	0	0	0	0	0	0	0	0	0	0	0	0	0	0	0	0	0	0	0
TraesCS3B02G111100	ATI dimeric 0.19		T aestivum	153	Tryp_alpha_amyl	7	0	0	0	0	0	0	0	0	0	0	0	0	0	0	0	0	0	0	0	0	0	0	0	0	0	0	0	0	0	0	0	0	0	0	0	0	0	0	0	0	0
TraesCS3B02G111293	ATI dimeric 0.19		T aestivum	166	Tryp_alpha_amyl	7	0	0	0	0	0	0	0	0	0	0	0	0	0	0	0	0	0	0	0	0	0	0	0	0	0	0	0	0	0	0	0	0	0	0	0	0	0	0	0	0	0
TraesCS3D02G095700	ATI dimeric 0.19		T aestivum	155	Tryp_alpha_amyl	6	0	0	0	0	0	0	0	0	0	0	0	0	0	0	0	0	0	0	0	0	0	0	0	0	0	0	0	0	0	0	0	0	0	0	0	0	0	0	0	0	0
TraesCS3D02G096000	ATI dimeric 0.19		T aestivum	155	Tryp_alpha_amyl	6	0	0	0	0	0	0	0	0	0	0	0	0	0	0	0	0	0	0	0	0	0	0	0	0	0	0	0	0	0	0	0	0	0	0	0	0	0	0	0	0	0
TraesCS4A02G055200	ATI CMX1/CMX3		T aestivum	122	Tryp_alpha_amyl	0	0	0	0	0	0	0	0	0	0	0	0	0	0	0	0	0	0	0	0	0	0	0	0	0	0	0	0	0	0	0	0	0	0	0	0	0	0	0	0	0	0
TraesCS4A02G248000	ATI CMe		T aestivum	143	Tryp_alpha_amyl	0	0	0	0	0	0	0	0	0	0	0	0	0	0	0	0	0	0	0	0	0	0	0	0	0	0	0	0	0	0	0	0	0	0	0	0	0	0	0	0	0	0
TraesCS4B02G066900	ATI CMe		T aestivum	158	Tryp_alpha_amyl	0	0	0	0	0	0	0	0	0	0	0	0	0	0	0	0	0	0	0	0	0	0	0	0	0	0	0	0	0	0	0	0	0	0	0	0	0	0	0	0	0	0
TraesCS4B02G249400	ATI CMX1/CMX3		T aestivum	145	Tryp_alpha_amyl	0	0	0	0	0	0	0	0	0	0	0	0	0	0	0	0	0	0	0	0	0	0	0	0	0	0	0	0	0	0	0	0	0	0	0	0	0	0	0	0	0	0
TraesCS4B02G328000	ATI CM16		T aestivum	144	Tryp_alpha_amyl	0	0	0	0	0	0	0	0	0	0	0	0	0	0	0	0	0	0	0	0	0	0	0	0	0	0	0	0	0	0	0	0	0	0	0	0	0	0	0	0	0	0
TraesCS4B02G328100	ATI CM3		T aestivum	169	Tryp_alpha_amyl	0	0	0	0	0	0	0	0	0	0	0	0	0	0	0	0	0	0	0	0	0	0	0	0	0	0	0	0	0	0	0	0	0	0	0	0	0	0	0	0	0	0
TraesCS4D02G065800	ATI CMX1/CMX3		T aestivum	146	Tryp_alpha_amyl	0	0	0	0	0	0	0	0	0	0	0	0	0	0	0	0	0	0	0	0	0	0	0	0	0	0	0	0	0	0	0	0	0	0	0	0	0	0	0	0	0	0
TraesCS4D02G065900	ATI CMe		T aestivum	148	Tryp_alpha_amyl	0	0	0	0	0	0	0	0	0	0	0	0	0	0	0	0	0	0	0	0	0	0	0	0	0	0	0	0	0	0	0	0	0	0	0	0	0	0	0	0	0	0
TraesCS4D02G250000	ATI CMX1/CMX3		T aestivum	142	Tryp_alpha_amyl	0	0	0	0	0	0	0	0	0	0	0	0	0	0	0	0	0	0	0	0	0	0	0	0	0	0	0	0	0	0	0	0	0	0	0	0	0	0	0	0	0	0
TraesCS4D02G325000	ATI CM16		T aestivum	144	Tryp_alpha_amyl	0	0	0	0	0	0	0	0	0	0	0	0	0	0	0	0	0	0	0	0	0	0	0	0	0	0	0	0	0	0	0	0	0	0	0	0	0	0	0	0	0	0
TraesCS4D02G325100	ATI CM3		T aestivum	169	Tryp_alpha_amyl	0	0	0	0	0	0	0	0	0	0	0	0	0	0	0	0	0	0	0	0	0	0	0	0	0	0	0	0	0	0	0	0	0	0	0	0	0	0	0	0	0	0
TraesCS6A02G260500	ATI CM-type limit dextrinase		T aestivum	154	Tryp_alpha_amyl	0	0	0	0	0	0	0	0	0	0	0	0	0	0	0	0	0	0	0	0	0	0	0	0	0	0	0	0	0	0	0	0	0	0	0	0	0	0	0	0	0	0
TraesCS6B02G008200	ATI dimeric		T aestivum	146	Tryp_alpha_amyl	12	0	0	0	0	0	0	0	0	0	0	0	0	0	0	0	0	0	0	0	0	0	0	0	0	0	0	0	0	0	0	0	0	0	0	0	0	0	0	0	0	0
TraesCS6B02G287800	ATI CM-type limit dextrinase		T aestivum	155	Tryp_alpha_amyl	0	0	0	0	0	0	0	0	0	0	0	0	0	0	0	0	0	0	0	0	0	0	0	0	0	0	0	0	0	0	0	0	0	0	0	0	0	0	0	0	0	0
TraesCS6D02G000200	ATI monomeric		T aestivum	152	Tryp_alpha_amyl	53	0	0	0	0	0	0	0	0	0	0	0	0	0	0	0	0	0	0	0	0	0	0	0	0	0	0	0	0	0	0	0	0	0	0	0	0	0	0	0	0	0
TraesCS6D02G241300	ATI CM-type limit dextrinase		T aestivum	227	Tryp_alpha_amyl	0	0	0	0	0	0	0	0	0	0	0	0	0	0	0	0	0	0	0	0	0	0	0	0	0	0	0	0	0	0	0	0	0	0	0	0	0	0	0	0	0	0
TraesCS7B02G072000	ATI CM1		T aestivum	170	Tryp_alpha_amyl	0	0	0	0	0	0	0	0	0	0	0	0	0	0	0	0	0	0	0	0	0	0	0	0	0	0	0	0	0	0	0	0	0	0	0	0	0	0	0	0	0	0
TraesCS7D02G083700	ATI CMc		T aestivum	144	Tryp_alpha_amyl	0	0	0	0	0	0	0	0	0	0	0	0	0	0	0	0	0	0	0	0	0	0	0	0	0	0	0	0	0	0	0	0	0	0	0	0	0	0	0	0	0	0
TraesCS7D02G168000	ATI CM2		T aestivum	146	Tryp_alpha_amyl	0	0	0	0	0	0	0	0	0	0	0	0	0	0	0	0	0	0	0	0	0	0	0	0	0	0	0	0	0	0	0	0	0	0	0	0	0	0	0	0	0	0
AVESA.00010b.r2.1CG0119720	Vromindoline		A sativa C	143	Tryp_alpha_amyl	0	0	0	0	0	0	0	0	0	0	0	0	0	0	0	0	0	0	0	0	0	0	0	0	0	0	0	0	0	0	0	0	0	0	0	0	0	0	0	0	0	0
AVESA.00010b.r2.3AG0404130	Vromindoline		A sativa A	144	Tryp_alpha_amyl	0	0	0	0	0	0	0	0	0	0	0	0	0	0	0	0	0	0	0	0	0	0	0	0	0	0	0	0	0	0	0	0	0	0	0	0	0	0	0	0	0	0
AVESA.00010b.r2.3CG0452700	Vromindoline	partial sequence	A sativa C	79	Tryp_alpha_amyl	0	0	0	0	0	0	0	0	0	0	0	0	0	0	0	0	0	0	0	0	0	0	0	0	0	0	0	0	0	0	0	0	0	0	0	0	0	0	0	0	0	0
AVESA.00010b.r2.3CG0452705	Vromindoline		A sativa C	143	Tryp_alpha_amyl	0	0	0	0	0	0	0	0	0	0	0	0	0	0	0	0	0	0	0	0	0	0	0	0	0	0	0	0	0	0	0	0	0	0	0	0	0	0	0	0	0	0
AVESA.00010b.r2.3DG0569900	Vromindoline		A sativa D	165	Tryp_alpha_amyl	0	0	0	0	0	0	0	0	0	0	0	0	0	0	0	0	0	0	0	0	0	0	0	0	0	0	0	0	0	0	0	0	0	0	0	0	0	0	0	0	0	0
AVESA.00010b.r2.4AG0586570	Grain softness protein		A sativa A	155	Tryp_alpha_amyl	0	0	0	0	0	0	0	0	0	0	0	0	0	0	0	0	0	0	0	0	0	0	0	0	0	0	0	0	0	0	0	0	0	0	0	0	0	0	0	0	0	0
AVESA.00010b.r2.4AG0586590	Vromindoline		A sativa A	148	Tryp_alpha_amyl	0	0	0	0	0	0	0	0	0	0	0	0	0	0	0	0	0	0	0	0	0	0	0	0	0	0	0	0	0	0	0	0	0	0	0	0	0	0	0	0	0	0
AVESA.00010b.r2.4AG0586600	Grain softness protein		A sativa A	164	Tryp_alpha_amyl	0	0	0	0	0	0	0	0	0	0	0	0	0	0	0	0	0	0	0	0	0	0	0	0	0	0	0	0	0	0	0	0	0	0	0	0	0	0	0	0	0	0
AVESA.00010b.r2.4AG0586730	Vromindoline		A sativa A	148	Tryp_alpha_amyl	0	0	0	0	0	0	0	0	0	0	0	0	0	0	0	0	0	0	0	0	0	0	0	0	0	0	0	0	0	0	0	0	0	0	0	0	0	0	0	0	0	0
AVESA.00010b.r2.4DG0731050	Grain softness protein		A sativa D	155	Tryp_alpha_amyl	0	0	0	0	0	0	0	0	0	0	0	0	0	0	0	0	0	0	0	0	0	0	0	0	0	0	0	0	0	0	0	0	0	0	0	0	0	0	0	0	0	0
AVESA.00010b.r2.4DG0731070	Vromindoline		A sativa D	148	Tryp_alpha_amyl	0	0	0	0	0	0	0	0	0	0	0	0	0	0	0	0	0	0	0	0	0	0	0	0	0	0	0	0	0	0	0	0	0	0	0	0	0	0	0	0	0	0
AVESA.00010b.r2.4DG0731080	Grain softness protein		A sativa D	164	Tryp_alpha_amyl	0	0	0	0	0	0	0	0	0	0	0	0	0	0	0	0	0	0	0	0	0	0	0	0	0	0	0	0	0	0	0	0	0	0	0	0	0	0	0	0	0	0
AVESA.00010b.r2.4DG0731270	Vromindoline		A sativa D	148	Tryp_alpha_amyl	0	0	0	0	0	0	0	0	0	0	0	0	0	0	0	0	0	0	0	0	0	0	0	0	0	0	0	0	0	0	0	0	0	0	0	0	0	0	0	0	0	0
AVESA.00010b.r2.7AG1188250	Grain softness protein		A sativa A	164	Gliadin	0	0	0	0	0	0	0	0	0	0	0	0	0	0	0	0	0	0	0	0	0	0	0	0	0	0	0	0	0	0	0	0	0	0	0	0	0	0	0	0	0	0
AVESA.00010b.r2.7CG0656645	Grain softness protein		A sativa C	155	Tryp_alpha_amyl	0	0	0	0	0	0	0	0	0	0	0	0	0	0	0	0	0	0	0	0	0	0	0	0	0	0	0	0	0	0	0	0	0	0	0	0	0	0	0	0	0	0
AVESA.00010b.r2.7CG0656650	Grain softness protein		A sativa C	173	Tryp_alpha_amyl	0	0	0	0	0	0	0	0	0	0	0	0	0	0	0	0	0	0	0	0	0	0	0	0	0	0	0	0	0	0	0	0	0	0	0	0	0	0	0	0	0	0
AVESA.00010b.r2.7CG0656660	Vromindoline		A sativa C	148	Tryp_alpha_amyl	0	0	0	0	0	0	0	0	0	0	0	0	0	0	0	0	0	0	0	0	0	0	0	0	0	0	0	0	0	0	0	0	0	0	0	0	0	0	0	0	0	0
AVESA.00010b.r2.7CG0656670	Grain softness protein		A sativa C	90	Tryp_alpha_amyl	0	0	0	0	0	0	0	0	0	0	0	0	0	0	0	0	0	0	0	0	0	0	0	0	0	0	0	0	0	0	0	0	0	0	0	0	0	0	0	0	0	0
AVESA.00010b.r2.7CG0656690	Grain softness protein		A sativa C	164	Tryp_alpha_amyl	0	0	0	0	0	0	0	0	0	0	0	0	0	0	0	0	0	0	0	0	0	0	0	0	0	0	0	0	0	0	0	0	0	0	0	0	0	0	0	0	0	0
AVESA.00010b.r2.7CG0656810	Vromindoline		A sativa C	148	Tryp_alpha_amyl	0	0	0	0	0	0	0	0	0	0	0	0	0	0	0	0	0	0	0	0	0	0	0	0	0	0	0	0	0	0	0	0	0	0	0	0	0	0	0	0	0	0
References:
1. Stepniak, D. et al. T-cell recognition of HLA-DQ2-bound gluten peptides can be influenced by an N-terminal proline at p-1. Immunogenetics 57, 8–15 (2005).
2. Arentz-Hansen, H. et al. Celiac lesion T cells recognize epitopes that cluster in regions of gliadins rich in proline residues. Gastroenterology 123, 803–809 (2002).
3. Vader, W. et al. The gluten response in children with celiac disease is directed toward multiple gliadin and glutenin peptides. Gastroenterology 122, 1729–1737 (2002).
4. Vader, L. W. et al. Characterization of cereal toxicity for celiac disease patients based on protein homology in grains 1 1The authors thank Drs. R. R. P. de Vries and R. Offringa for critical reading of the manuscript, A. de Ru for mass spectrometric analysis, and W. Benckhuijsen for peptide synthesis. Gastroenterology 125, 1105–1113 (2003).
5. Sollid, L. M. et al. Update 2020: nomenclature and listing of celiac disease-relevant gluten epitopes recognized by CD4+ T cells. Immunogenetics 72, 85–88 (2020).
6. Hardy, M. Y. et al. Ingestion of oats and barley in patients with celiac disease mobilizes cross-reactive T cells activated by avenin peptides and immuno-dominant hordein peptides. J. Autoimmun. 56, 56–65 (2015).
7. Shan, L. et al. Identification and analysis of multivalent proteolytically resistant peptides from gluten: implications for celiac sprue. J. Proteome Res. 4, 1732–1741 (2005).

## Sheet: TableS15
Supplementary Table 15: transcription factor binding sites of storage protein genes
Organism	Protein group	RANK	DB	ID	ALT_ID	CONSENSUS	TP	TP%	FP	FP%	ENR_RATIO	SCORE_THR	PVALUE	LOG_PVALUE	EVALUE	LOG_EVALUE	QVALUE	LOG_QVALUE
A sativa	prolamin	1	motifs.meme	4	RTGASTCAT	RTGASTCAT	8	38.1	2	09:52:00	3	5.8	10:58:00	-1 day, 20:48:00	10:58:00	-1 day, 23:18:00	07:48:00	-1 day, 22:44:00
A sativa	prolamin	2	motifs.meme	1	ASTCA	ASTCA	19	3 days, 18:48:00	13	61.9	01:43:00	8.1	02:37:00	-1 day, 21:35:00	01:57:00	00:45:00	07:48:00	-1 day, 22:44:00
A sativa	prolamin	3	motifs.meme	7	GGTGAGTCAT	GGTGAGTCAT	15	2 days, 23:43:00	9	1 day, 19:26:00	1.6	3.3	03:36:00	-1 day, 22:07:00	02:16:00	01:17:00	07:48:00	-1 day, 22:44:00
A sativa	prolamin	4	motifs.meme	3	WGATAR	WGATAR	2	09:52:00	0	0	3	9.5	04:04:00	-1 day, 22:19:00	02:44:00	01:29:00	07:48:00	-1 day, 22:44:00
A sativa	prolamin	5	motifs.meme	2	GTCAT	GTCAT	20	3 days, 23:24:00	15	2 days, 23:43:00	01:31:00	4.8	04:09:00	-1 day, 22:21:00	02:49:00	01:31:00	07:48:00	-1 day, 22:44:00
A sativa	prolamin	6	motifs.meme	5	TGAGTCA	TGAGTCA	11	2 days, 4:38:00	6	1 day, 4:57:00	02:11:00	8	04:41:00	-1 day, 22:33:00	03:21:00	01:03:00	07:48:00	-1 day, 22:44:00
A sativa	prolamin	7	motifs.meme	6	GATGATCA	GATGATCA	5	1 day, 0:21:00	2	09:52:00	2	9.3	06:08:00	-1	04:08:00	1.3	08:46:00	-1 day, 22:56:00
A sativa	prolamin	8	motifs.meme	8	TATGATCA	TATGATCA	1	05:16:00	0	0	2	14	0.5	-1 day, 22:51:00	5	02:01:00	10:25:00	-1 day, 23:13:00
A sativa	prolamin	9	motifs.meme	9	TNGATCNDNM	TNGATCNDNM	9	1 day, 19:26:00	8	38.1	01:11:00	6.5	01:15:00	-1 day, 23:31:00	7.5	02:01:00	13:53:00	-1 day, 23:42:00
A sativa	prolamin	10	motifs.meme	10	GATA	GATA	13	61.9	13	61.9	1	7.5	16:39:00	0	10:39:00	2.3	16:39:00	0
A sativa	globulin	1	motifs.meme	5	TGAGTCA	TGAGTCA	7	06:42:00	5	04:59:00	01:33:00	13	06:24:00	-1 day, 22:24:00	04:24:00	01:35:00	15:32:00	-1 day, 23:53:00
A sativa	globulin	2	motifs.meme	7	GGTGAGTCAT	GGTGAGTCAT	84	3 days, 5:06:00	82	3 days, 3:23:00	01:02:00	3.1	07:17:00	-1 day, 22:37:00	04:37:00	01:47:00	15:32:00	-1 day, 23:53:00
A sativa	globulin	3	motifs.meme	2	GTCAT	GTCAT	52	2 days, 0:11:00	51	1 day, 23:19:00	01:02:00	9.4	0.5	-1 day, 22:51:00	5	02:01:00	15:32:00	-1 day, 23:53:00
A sativa	globulin	4	motifs.meme	6	GATGATCA	GATGATCA	18	16:51:00	18	16:51:00	1	9.5	09:32:00	-1 day, 23:04:00	06:12:00	02:14:00	15:32:00	-1 day, 23:53:00
A sativa	globulin	5	motifs.meme	9	TNGATCNDNM	TNGATCNDNM	47	1 day, 19:12:00	50	1 day, 22:27:00	15:41:00	6.8	11:47:00	-1 day, 23:25:00	07:07:00	02:36:00	15:32:00	-1 day, 23:53:00
A sativa	globulin	6	motifs.meme	4	RTGASTCAT	RTGASTCAT	83	3 days, 4:15:00	87	3 days, 8:22:00	15:55:00	4.4	13:13:00	-1 day, 23:37:00	08:33:00	02:07:00	15:32:00	-1 day, 23:53:00
A sativa	globulin	7	motifs.meme	1	ASTCA	ASTCA	6	5.5	8	07:34:00	12:58:00	9.1	13:16:00	-1 day, 23:37:00	08:36:00	02:07:00	15:32:00	-1 day, 23:53:00
A sativa	globulin	8	motifs.meme	3	WGATAR	WGATAR	31	1 day, 4:44:00	38	1 day, 11:26:00	13:41:00	9.2	14:38:00	-1 day, 23:47:00	09:18:00	02:17:00	15:32:00	-1 day, 23:53:00
A sativa	globulin	9	motifs.meme	8	TATGATCA	TATGATCA	10	09:17:00	16	15:08:00	10:47:00	9.6	15:29:00	-1 day, 23:53:00	09:29:00	02:23:00	15:32:00	-1 day, 23:53:00
A sativa	globulin	10	motifs.meme	10	GATA	GATA	50	1 day, 22:27:00	60	2 days, 7:05:00	13:56:00	7.7	15:32:00	-1 day, 23:53:00	09:32:00	02:23:00	15:32:00	-1 day, 23:53:00
O sativa	prolamin	1	motifs.meme	4	RTGASTCAT	RTGASTCAT	33	3 days, 22:29:00	0	0	34	14	5.94E-18	-2 days, 7:53:00	5.94E-17	-2 days, 10:24:00	5.94E-17	-2 days, 10:24:00
O sativa	prolamin	2	motifs.meme	5	TGAGTCA	TGAGTCA	34	4 days, 1:14:00	2	06:11:00	11.7	13	3.83E-16	-35.5	3.83E-15	-33.2	1.91E-15	-2 days, 13:31:00
O sativa	prolamin	3	motifs.meme	2	GTCAT	GTCAT	34	4 days, 1:14:00	5	14:29:00	06:23:00	9.3	3.2E-13	-2 days, 18:43:00	3.2E-12	-2 days, 21:13:00	1.07E-12	-2 days, 20:03:00
O sativa	prolamin	4	motifs.meme	7	GGTGAGTCAT	GGTGAGTCAT	29	3 days, 11:26:00	1	03:26:00	15	13	2.06E-12	-2 days, 20:29:00	2.06E-11	-24.6	5.16E-12	-2 days, 21:21:00
O sativa	prolamin	5	motifs.meme	1	ASTCA	ASTCA	34	4 days, 1:14:00	18	2 days, 3:43:00	02:24:00	8.7	1.41E-05	-1 day, 12:43:00	02:21:00	-1 day, 14:33:00	2.82E-05	-1 day, 13:12:00
O sativa	prolamin	6	motifs.meme	9	TNGATCNDNM	TNGATCNDNM	27	3 days, 5:14:00	10	1 day, 4:57:00	02:55:00	8.9	02:25:00	-1 day, 14:36:00	02:25:00	-1 day, 17:06:00	04:01:00	-1 day, 15:27:00
O sativa	prolamin	7	motifs.meme	3	WGATAR	WGATAR	30	3 days, 14:11:00	25	2 days, 23:43:00	01:19:00	8.2	06:45:00	-0.9	04:05:00	1.4	00:54:00	-1 day, 22:58:00
O sativa	prolamin	8	motifs.meme	6	GATGATCA	GATGATCA	35	100	33	3 days, 22:29:00	01:06:00	3.6	07:12:00	-1 day, 22:36:00	04:32:00	01:46:00	00:54:00	-1 day, 22:58:00
O sativa	prolamin	9	motifs.meme	8	TATGATCA	TATGATCA	3	08:57:00	1	03:26:00	2	9.1	00:52:00	-1 day, 22:55:00	5.2	02:05:00	09:37:00	-1 day, 23:05:00
O sativa	prolamin	10	motifs.meme	10	GATA	GATA	32	3 days, 19:43:00	30	3 days, 14:11:00	01:06:00	7.2	14:48:00	-1 day, 23:48:00	09:28:00	02:18:00	14:48:00	-1 day, 23:48:00
O sativa	globulin	1	motifs.meme	4	RTGASTCAT	RTGASTCAT	20	3 days, 11:33:00	5	21:23:00	3.5	5.4	3.06E-05	-1 day, 13:21:00	05:06:00	-1 day, 15:51:00	04:49:00	-1 day, 15:45:00
O sativa	globulin	2	motifs.meme	5	TGAGTCA	TGAGTCA	16	2 days, 19:07:00	2	08:33:00	06:07:00	8.7	5.78E-05	-1 day, 13:44:00	09:38:00	-1 day, 16:14:00	04:49:00	-1 day, 15:45:00
O sativa	globulin	3	motifs.meme	2	GTCAT	GTCAT	10	1 day, 18:07:00	2	08:33:00	04:07:00	9.7	14:27:00	-1 day, 18:45:00	14:27:00	-1 day, 21:15:00	04:49:00	-1 day, 20:06:00
O sativa	globulin	4	motifs.meme	1	ASTCA	ASTCA	18	75	10	1 day, 18:07:00	02:13:00	8.4	06:28:00	-1 day, 20:35:00	06:28:00	-1 day, 22:25:00	16:11:00	-1 day, 21:27:00
O sativa	globulin	5	motifs.meme	7	GGTGAGTCAT	GGTGAGTCAT	13	2 days, 6:17:00	5	21:23:00	02:33:00	7.5	11:32:00	-1 day, 20:53:00	11:32:00	-1 day, 23:23:00	02:18:00	-1 day, 21:22:00
O sativa	globulin	6	motifs.meme	9	TNGATCNDNM	TNGATCNDNM	15	62.5	8	1 day, 9:33:00	02:18:00	7.1	01:58:00	-1 day, 21:46:00	01:18:00	00:17:00	03:17:00	-1 day, 21:57:00
O sativa	globulin	7	motifs.meme	6	GATGATCA	GATGATCA	14	2 days, 10:33:00	7	1 day, 5:17:00	02:28:00	5.3	03:04:00	-1 day, 21:51:00	02:24:00	01:01:00	04:23:00	-1 day, 22:26:00
O sativa	globulin	8	motifs.meme	8	TATGATCA	TATGATCA	23	4 days, 0:23:00	20	3 days, 11:33:00	01:14:00	2.8	08:54:00	-1 day, 22:57:00	05:34:00	02:08:00	10:32:00	-1 day, 23:14:00
O sativa	globulin	9	motifs.meme	3	WGATAR	WGATAR	24	100	22	3 days, 20:07:00	01:09:00	4.6	09:29:00	-1 day, 23:04:00	06:09:00	02:14:00	10:32:00	-1 day, 23:14:00
O sativa	globulin	10	motifs.meme	10	GATA	GATA	9	37.5	7	1 day, 5:17:00	01:25:00	8	12:42:00	-1 day, 23:33:00	08:02:00	02:03:00	12:42:00	-1 day, 23:33:00
G max	globulin	1	motifs.meme	3	WGATAR	WGATAR	8	21:05:00	0	0	9	10	04:19:00	-1 day, 17:25:00	04:19:00	-1 day, 19:55:00	04:19:00	-1 day, 19:55:00
G max	globulin	2	motifs.meme	6	GATGATCA	GATGATCA	11	1 day, 5:35:00	3	08:29:00	3	11	08:46:00	-1 day, 20:26:00	08:46:00	-1 day, 22:56:00	03:38:00	-1 day, 22:08:00
G max	globulin	3	motifs.meme	4	RTGASTCAT	RTGASTCAT	16	1 day, 18:11:00	7	18:42:00	02:12:00	5.7	10:53:00	-1 day, 20:47:00	10:53:00	-1 day, 23:17:00	03:38:00	-1 day, 22:08:00
G max	globulin	4	motifs.meme	9	TNGATCNDNM	TNGATCNDNM	24	2 days, 15:16:00	16	1 day, 18:11:00	01:47:00	6.6	04:01:00	-1 day, 22:18:00	02:41:00	01:28:00	08:19:00	-0.7
G max	globulin	5	motifs.meme	5	TGAGTCA	TGAGTCA	38	100	34	3 days, 17:47:00	01:11:00	3.1	04:16:00	-1 day, 22:24:00	02:56:00	01:34:00	08:19:00	-0.7
G max	globulin	6	motifs.meme	7	GGTGAGTCAT	GGTGAGTCAT	37	4 days, 1:37:00	32	3 days, 12:21:00	01:15:00	2	05:21:00	-1 day, 22:46:00	03:21:00	01:17:00	08:19:00	-0.7
G max	globulin	7	motifs.meme	2	GTCAT	GTCAT	20	2 days, 5:03:00	13	1 day, 10:21:00	1.5	9.5	05:49:00	-1 day, 22:55:00	03:49:00	01:25:00	08:19:00	-0.7
G max	globulin	8	motifs.meme	8	TATGATCA	TATGATCA	16	1 day, 18:11:00	11	1 day, 5:35:00	01:42:00	8.6	07:06:00	-1 day, 22:35:00	04:26:00	01:45:00	08:52:00	-1 day, 22:57:00
G max	globulin	9	motifs.meme	1	ASTCA	ASTCA	11	1 day, 5:35:00	7	18:42:00	1.5	8.9	08:26:00	-1 day, 22:52:00	05:06:00	02:02:00	09:22:00	-1 day, 23:02:00
G max	globulin	10	motifs.meme	10	GATA	GATA	36	3 days, 23:14:00	34	3 days, 17:47:00	01:06:00	7	13:27:00	-1 day, 23:39:00	08:07:00	02:09:00	13:27:00	-1 day, 23:39:00
T aestivum	prolamin	1	motifs.meme	4	RTGASTCAT	RTGASTCAT	40	3 days, 13:11:00	2	04:26:00	13.7	11	2.14E-16	-2 days, 11:52:00	2.14E-15	-2 days, 13:42:00	2.14E-15	-2 days, 13:42:00
T aestivum	prolamin	2	motifs.meme	7	GGTGAGTCAT	GGTGAGTCAT	44	3 days, 22:02:00	6	13:17:00	06:43:00	7.5	5.23E-16	-2 days, 12:41:00	5.23E-15	-2 days, 14:32:00	2.61E-15	-2 days, 14:02:00
T aestivum	prolamin	3	motifs.meme	5	TGAGTCA	TGAGTCA	41	3 days, 15:23:00	5	11:04:00	7	13	2.1E-14	-2 days, 16:11:00	2.1E-13	-2 days, 18:41:00	7.01E-14	-2 days, 17:31:00
T aestivum	prolamin	4	motifs.meme	1	ASTCA	ASTCA	42	3 days, 17:36:00	12	1 day, 1:53:00	03:31:00	8.8	2.89E-10	-1 day, 1:23:00	2.89E-09	-1 day, 3:54:00	7.22E-10	-1 day, 2:55:00
T aestivum	prolamin	5	motifs.meme	6	GATGATCA	GATGATCA	29	61.7	3	06:38:00	7.5	10	1.76E-08	-1 day, 5:35:00	1.76E-07	-1 day, 8:05:00	3.52E-08	-1 day, 6:44:00
T aestivum	prolamin	6	motifs.meme	2	GTCAT	GTCAT	40	3 days, 13:11:00	17	1 day, 12:17:00	02:28:00	9.3	2.92E-06	-1 day, 10:46:00	2.92E-05	-1 day, 13:16:00	4.87E-06	-1 day, 11:37:00
T aestivum	prolamin	7	motifs.meme	3	WGATAR	WGATAR	35	3 days, 2:47:00	15	1 day, 8:31:00	02:25:00	8.7	6.84E-05	-1 day, 14:01:00	11:24:00	-1 day, 16:31:00	9.78E-05	-1 day, 14:37:00
T aestivum	prolamin	8	motifs.meme	8	TATGATCA	TATGATCA	47	100	39	3 days, 11:38:00	1.2	3.7	04:39:00	-1 day, 20:02:00	04:39:00	-1 day, 22:32:00	05:36:00	-1 day, 20:21:00
T aestivum	prolamin	9	motifs.meme	10	GATA	GATA	46	4 days, 2:27:00	38	3 days, 9:25:00	01:21:00	7	05:03:00	-3.5	05:03:00	-1 day, 22:41:00	05:36:00	-1 day, 20:21:00
T aestivum	prolamin	10	motifs.meme	9	TNGATCNDNM	TNGATCNDNM	10	21:28:00	3	06:38:00	03:15:00	11	11:27:00	-1 day, 20:52:00	11:27:00	-1 day, 23:23:00	11:27:00	-1 day, 20:52:00
T aestivum	globulin	1	motifs.meme	5	TGAGTCA	TGAGTCA	14	19:07:00	6	8	02:14:00	8.9	07:34:00	-1 day, 20:51:00	07:34:00	-1 day, 22:41:00	03:46:00	-1 day, 22:11:00
T aestivum	globulin	2	motifs.meme	8	TATGATCA	TATGATCA	26	1 day, 11:07:00	16	21:33:00	01:59:00	9.3	08:25:00	-1 day, 20:22:00	08:25:00	-1 day, 22:52:00	03:46:00	-1 day, 22:11:00
T aestivum	globulin	3	motifs.meme	6	GATGATCA	GATGATCA	24	32	15	20	01:56:00	9.2	11:19:00	-1 day, 20:51:00	11:19:00	-1 day, 23:21:00	03:46:00	-1 day, 22:11:00
T aestivum	globulin	4	motifs.meme	1	ASTCA	ASTCA	52	2 days, 21:33:00	44	2 days, 11:07:00	01:18:00	8.7	01:57:00	-1 day, 21:45:00	01:17:00	00:16:00	04:16:00	-1 day, 22:24:00
T aestivum	globulin	5	motifs.meme	9	TNGATCNDNM	TNGATCNDNM	60	80	53	2 days, 23:07:00	01:13:00	6	02:08:00	-1 day, 21:54:00	01:28:00	00:25:00	04:16:00	-1 day, 22:24:00
T aestivum	globulin	6	motifs.meme	4	RTGASTCAT	RTGASTCAT	67	3 days, 17:33:00	64	3 days, 13:33:00	01:05:00	3.9	05:12:00	-1 day, 22:44:00	03:12:00	01:14:00	00:52:00	-1 day, 22:55:00
T aestivum	globulin	7	motifs.meme	3	WGATAR	WGATAR	64	3 days, 13:33:00	62	3 days, 11:07:00	01:03:00	4.9	06:52:00	-1 day, 22:31:00	04:12:00	01:42:00	09:49:00	-1 day, 23:07:00
T aestivum	globulin	8	motifs.meme	10	GATA	GATA	71	3 days, 23:07:00	71	3 days, 23:07:00	1	7.2	10:41:00	-1 day, 23:15:00	06:41:00	02:26:00	13:21:00	-1 day, 23:38:00
T aestivum	globulin	9	motifs.meme	7	GGTGAGTCAT	GGTGAGTCAT	51	68	59	3 days, 7:07:00	14:27:00	3.1	15:52:00	-1 day, 23:55:00	09:52:00	02:25:00	16:03:00	-1 day, 23:56:00
T aestivum	globulin	10	motifs.meme	2	GTCAT	GTCAT	48	64	57	76	14:05:00	5	16:03:00	-1 day, 23:56:00	10:03:00	02:26:00	16:03:00	-1 day, 23:56:00

## Sheet: Table S16
Supplementary Table 16: Genes with mutations in glossy.1 Transcripts with a mutation classified as being of moderate or high severity in glossy.1, and filtering criteria.
EMS type mutation indicates whether the mutation is of the type G,C to A,T. As glossy.1 is a part of a TILLING population generated using ethyl methanesulfonate (EMS), these mutations are more likely to be causative of the phenotype.
Expressed in glume indicates whether the gene has a TPM > 0.5 in any of the RNA-seq samples from glume tissue.
In conserved region indicates whether the gene is located on chromosome 1C or chrUn, or not. Parts of chromsome 1C are conserved in the pool, as indicated by the high mutant allele frequency in this region. On chrUn, only AVESA.00010b.r2.UnG1403470.1 has been verified to be located on 1C.
Read support indicates whether the alternate AD is > 15, and if the reference AD is < 30% of the sum of the AD.
Mutated in glossy.2 indicates whether the gene is also mutated in glossy.2, an independent line from the TILLING population, sharing the same phenotype.
Transcript	EMS type mutation	Expressed in glume	In conserved region	Read support	Mutated in glossy.2
AVESA.00010b.r2.UnG1403470.1	TRUE	TRUE	TRUE	TRUE	TRUE
AVESA.00010b.r2.1CG0115930.1	TRUE	TRUE	TRUE	TRUE	FALSE
AVESA.00010b.r2.1CG0114620.1	TRUE	TRUE	TRUE	TRUE	FALSE
AVESA.00010b.r2.1CG0114540.1	TRUE	TRUE	TRUE	TRUE	FALSE
AVESA.00010b.r2.1CG0113790.1	TRUE	TRUE	TRUE	TRUE	FALSE
AVESA.00010b.r2.1CG0112920.1	TRUE	TRUE	TRUE	TRUE	FALSE
AVESA.00010b.r2.1CG0112920.2	TRUE	TRUE	TRUE	TRUE	FALSE
AVESA.00010b.r2.1CG0112660.1	TRUE	TRUE	TRUE	TRUE	FALSE
AVESA.00010b.r2.UnG1432910.1	TRUE	TRUE	TRUE	FALSE	FALSE
AVESA.00010b.r2.UnG1437330.1	TRUE	TRUE	TRUE	FALSE	FALSE
AVESA.00010b.r2.UnG1443450.1	TRUE	TRUE	TRUE	FALSE	FALSE
AVESA.00010b.r2.UnG1481410.1	TRUE	TRUE	TRUE	FALSE	FALSE
AVESA.00010b.r2.UnG1485780.1	TRUE	TRUE	TRUE	FALSE	FALSE
AVESA.00010b.r2.UnG1506810.1	TRUE	TRUE	TRUE	FALSE	FALSE
AVESA.00010b.r2.7DG1370280.1	TRUE	TRUE	FALSE	TRUE	FALSE
AVESA.00010b.r2.4CG1267160.1	TRUE	TRUE	FALSE	FALSE	TRUE
AVESA.00010b.r2.1AG0062080.3	TRUE	TRUE	FALSE	FALSE	FALSE
AVESA.00010b.r2.1AG0062080.5	TRUE	TRUE	FALSE	FALSE	FALSE
AVESA.00010b.r2.1AG0062080.1	TRUE	TRUE	FALSE	FALSE	FALSE
AVESA.00010b.r2.1AG0062080.2	TRUE	TRUE	FALSE	FALSE	FALSE
AVESA.00010b.r2.1AG0062080.4	TRUE	TRUE	FALSE	FALSE	FALSE
AVESA.00010b.r2.1AG0041080.1	TRUE	TRUE	FALSE	FALSE	FALSE
AVESA.00010b.r2.4AG0618530.1	TRUE	TRUE	FALSE	FALSE	FALSE
AVESA.00010b.r2.6AG1043220.1	TRUE	TRUE	FALSE	FALSE	FALSE
AVESA.00010b.r2.7AG1199530.1	TRUE	TRUE	FALSE	FALSE	FALSE
AVESA.00010b.r2.7AG1241550.1	TRUE	TRUE	FALSE	FALSE	FALSE
AVESA.00010b.r2.5CG0870450.1	TRUE	TRUE	FALSE	FALSE	FALSE
AVESA.00010b.r2.1DG0182970.1	TRUE	TRUE	FALSE	FALSE	FALSE
AVESA.00010b.r2.1DG0182970.2	TRUE	TRUE	FALSE	FALSE	FALSE
AVESA.00010b.r2.1DG0180150.1	TRUE	TRUE	FALSE	FALSE	FALSE
AVESA.00010b.r2.1DG0165990.1	TRUE	TRUE	FALSE	FALSE	FALSE
AVESA.00010b.r2.1DG0152900.1	TRUE	TRUE	FALSE	FALSE	FALSE
AVESA.00010b.r2.2DG0374690.1	TRUE	TRUE	FALSE	FALSE	FALSE
AVESA.00010b.r2.3DG0551550.1	TRUE	TRUE	FALSE	FALSE	FALSE
AVESA.00010b.r2.4DG0751200.1	TRUE	TRUE	FALSE	FALSE	FALSE
AVESA.00010b.r2.6DG1184900.1	TRUE	TRUE	FALSE	FALSE	FALSE
AVESA.00010b.r2.7DG1379420.1	TRUE	TRUE	FALSE	FALSE	FALSE
AVESA.00010b.r2.1CG0113260.1	TRUE	FALSE	TRUE	TRUE	FALSE
AVESA.00010b.r2.UnG1429150.1	TRUE	FALSE	TRUE	FALSE	TRUE
AVESA.00010b.r2.1CG0113280.1	TRUE	FALSE	TRUE	FALSE	FALSE
AVESA.00010b.r2.1CG0113110.1	TRUE	FALSE	TRUE	FALSE	FALSE
AVESA.00010b.r2.UnG1412610.1	TRUE	FALSE	TRUE	FALSE	FALSE
AVESA.00010b.r2.UnG1427840.1	TRUE	FALSE	TRUE	FALSE	FALSE
AVESA.00010b.r2.UnG1435270.1	TRUE	FALSE	TRUE	FALSE	FALSE
AVESA.00010b.r2.UnG1440020.1	TRUE	FALSE	TRUE	FALSE	FALSE
AVESA.00010b.r2.UnG1444760.1	TRUE	FALSE	TRUE	FALSE	FALSE
AVESA.00010b.r2.UnG1445160.1	TRUE	FALSE	TRUE	FALSE	FALSE
AVESA.00010b.r2.UnG1446740.1	TRUE	FALSE	TRUE	FALSE	FALSE
AVESA.00010b.r2.UnG1446830.1	TRUE	FALSE	TRUE	FALSE	FALSE
AVESA.00010b.r2.UnG1460660.1	TRUE	FALSE	TRUE	FALSE	FALSE
AVESA.00010b.r2.UnG1461680.1	TRUE	FALSE	TRUE	FALSE	FALSE
AVESA.00010b.r2.UnG1466050.1	TRUE	FALSE	TRUE	FALSE	FALSE
AVESA.00010b.r2.UnG1498630.1	TRUE	FALSE	TRUE	FALSE	FALSE
AVESA.00010b.r2.UnG1506620.1	TRUE	FALSE	TRUE	FALSE	FALSE
AVESA.00010b.r2.UnG1508960.1	TRUE	FALSE	TRUE	FALSE	FALSE
AVESA.00010b.r2.UnG1516000.1	TRUE	FALSE	TRUE	FALSE	FALSE
AVESA.00010b.r2.7DG1376740.1	TRUE	FALSE	FALSE	TRUE	FALSE
AVESA.00010b.r2.6AG1021570.1	TRUE	FALSE	FALSE	FALSE	TRUE
AVESA.00010b.r2.6CG1090820.1	TRUE	FALSE	FALSE	FALSE	TRUE
AVESA.00010b.r2.1AG0069120.1	TRUE	FALSE	FALSE	FALSE	FALSE
AVESA.00010b.r2.1AG0067390.1	TRUE	FALSE	FALSE	FALSE	FALSE
AVESA.00010b.r2.1AG0043340.1	TRUE	FALSE	FALSE	FALSE	FALSE
AVESA.00010b.r2.2AG0201510.1	TRUE	FALSE	FALSE	FALSE	FALSE
AVESA.00010b.r2.2AG0210610.1	TRUE	FALSE	FALSE	FALSE	FALSE
AVESA.00010b.r2.2AG0232790.1	TRUE	FALSE	FALSE	FALSE	FALSE
AVESA.00010b.r2.2AG0252110.1	TRUE	FALSE	FALSE	FALSE	FALSE
AVESA.00010b.r2.3AG0409130.1	TRUE	FALSE	FALSE	FALSE	FALSE
AVESA.00010b.r2.3AG0409900.1	TRUE	FALSE	FALSE	FALSE	FALSE
AVESA.00010b.r2.3AG0410450.1	TRUE	FALSE	FALSE	FALSE	FALSE
AVESA.00010b.r2.3AG0426050.1	TRUE	FALSE	FALSE	FALSE	FALSE
AVESA.00010b.r2.3AG0426090.1	TRUE	FALSE	FALSE	FALSE	FALSE
AVESA.00010b.r2.3AG0429330.1	TRUE	FALSE	FALSE	FALSE	FALSE
AVESA.00010b.r2.4AG0584520.1	TRUE	FALSE	FALSE	FALSE	FALSE
AVESA.00010b.r2.4AG0650570.1	TRUE	FALSE	FALSE	FALSE	FALSE
AVESA.00010b.r2.5AG0794230.1	TRUE	FALSE	FALSE	FALSE	FALSE
AVESA.00010b.r2.5AG0802310.1	TRUE	FALSE	FALSE	FALSE	FALSE
AVESA.00010b.r2.5AG0808540.1	TRUE	FALSE	FALSE	FALSE	FALSE
AVESA.00010b.r2.5AG0820480.1	TRUE	FALSE	FALSE	FALSE	FALSE
AVESA.00010b.r2.5AG0835440.1	TRUE	FALSE	FALSE	FALSE	FALSE
AVESA.00010b.r2.5AG0838230.1	TRUE	FALSE	FALSE	FALSE	FALSE
AVESA.00010b.r2.5AG0844860.1	TRUE	FALSE	FALSE	FALSE	FALSE
AVESA.00010b.r2.6AG1021120.1	TRUE	FALSE	FALSE	FALSE	FALSE
AVESA.00010b.r2.6AG1027390.2	TRUE	FALSE	FALSE	FALSE	FALSE
AVESA.00010b.r2.6AG1027390.1	TRUE	FALSE	FALSE	FALSE	FALSE
AVESA.00010b.r2.6AG1074680.1	TRUE	FALSE	FALSE	FALSE	FALSE
AVESA.00010b.r2.7AG1189330.1	TRUE	FALSE	FALSE	FALSE	FALSE
AVESA.00010b.r2.7AG1205170.1	TRUE	FALSE	FALSE	FALSE	FALSE
AVESA.00010b.r2.7AG1219950.1	TRUE	FALSE	FALSE	FALSE	FALSE
AVESA.00010b.r2.7AG1224610.1	TRUE	FALSE	FALSE	FALSE	FALSE
AVESA.00010b.r2.7AG1225690.1	TRUE	FALSE	FALSE	FALSE	FALSE
AVESA.00010b.r2.7AG1238580.1	TRUE	FALSE	FALSE	FALSE	FALSE
AVESA.00010b.r2.7AG1243490.1	TRUE	FALSE	FALSE	FALSE	FALSE
AVESA.00010b.r2.2CG0281010.1	TRUE	FALSE	FALSE	FALSE	FALSE
AVESA.00010b.r2.2CG0315280.1	TRUE	FALSE	FALSE	FALSE	FALSE
AVESA.00010b.r2.3CG0472270.1	TRUE	FALSE	FALSE	FALSE	FALSE
AVESA.00010b.r2.3CG0479070.1	TRUE	FALSE	FALSE	FALSE	FALSE
AVESA.00010b.r2.3CG0483140.1	TRUE	FALSE	FALSE	FALSE	FALSE
AVESA.00010b.r2.3CG0501060.1	TRUE	FALSE	FALSE	FALSE	FALSE
AVESA.00010b.r2.3CG0511670.1	TRUE	FALSE	FALSE	FALSE	FALSE
AVESA.00010b.r2.4CG1262090.1	TRUE	FALSE	FALSE	FALSE	FALSE
AVESA.00010b.r2.6CG1107240.1	TRUE	FALSE	FALSE	FALSE	FALSE
AVESA.00010b.r2.6CG1097750.1	TRUE	FALSE	FALSE	FALSE	FALSE
AVESA.00010b.r2.7CG0694320.1	TRUE	FALSE	FALSE	FALSE	FALSE
AVESA.00010b.r2.7CG0671830.1	TRUE	FALSE	FALSE	FALSE	FALSE
AVESA.00010b.r2.1DG0180020.1	TRUE	FALSE	FALSE	FALSE	FALSE
AVESA.00010b.r2.1DG0167140.1	TRUE	FALSE	FALSE	FALSE	FALSE
AVESA.00010b.r2.1DG0161980.1	TRUE	FALSE	FALSE	FALSE	FALSE
AVESA.00010b.r2.1DG0127410.1	TRUE	FALSE	FALSE	FALSE	FALSE
AVESA.00010b.r2.2DG0354210.1	TRUE	FALSE	FALSE	FALSE	FALSE
AVESA.00010b.r2.3DG0529980.1	TRUE	FALSE	FALSE	FALSE	FALSE
AVESA.00010b.r2.3DG0556610.1	TRUE	FALSE	FALSE	FALSE	FALSE
AVESA.00010b.r2.3DG0558110.1	TRUE	FALSE	FALSE	FALSE	FALSE
AVESA.00010b.r2.4DG0777320.1	TRUE	FALSE	FALSE	FALSE	FALSE
AVESA.00010b.r2.4DG0777830.2	TRUE	FALSE	FALSE	FALSE	FALSE
AVESA.00010b.r2.4DG0777830.1	TRUE	FALSE	FALSE	FALSE	FALSE
AVESA.00010b.r2.5DG0992000.1	TRUE	FALSE	FALSE	FALSE	FALSE
AVESA.00010b.r2.5DG0981990.1	TRUE	FALSE	FALSE	FALSE	FALSE
AVESA.00010b.r2.5DG0965920.1	TRUE	FALSE	FALSE	FALSE	FALSE
AVESA.00010b.r2.5DG0947120.1	TRUE	FALSE	FALSE	FALSE	FALSE
AVESA.00010b.r2.5DG0940750.1	TRUE	FALSE	FALSE	FALSE	FALSE
AVESA.00010b.r2.5DG0936340.1	TRUE	FALSE	FALSE	FALSE	FALSE
AVESA.00010b.r2.5DG0934050.1	TRUE	FALSE	FALSE	FALSE	FALSE
AVESA.00010b.r2.6DG1184270.1	TRUE	FALSE	FALSE	FALSE	FALSE
AVESA.00010b.r2.6DG1173670.1	TRUE	FALSE	FALSE	FALSE	FALSE
AVESA.00010b.r2.7DG1375840.1	TRUE	FALSE	FALSE	FALSE	FALSE
AVESA.00010b.r2.7DG1370160.1	TRUE	FALSE	FALSE	FALSE	FALSE
AVESA.00010b.r2.7DG1368600.1	TRUE	FALSE	FALSE	FALSE	FALSE
AVESA.00010b.r2.7DG1349640.1	TRUE	FALSE	FALSE	FALSE	FALSE
AVESA.00010b.r2.7DG1337420.1	TRUE	FALSE	FALSE	FALSE	FALSE
AVESA.00010b.r2.7DG1333840.1	TRUE	FALSE	FALSE	FALSE	FALSE
AVESA.00010b.r2.1CG0104240.1	FALSE	TRUE	TRUE	FALSE	FALSE
AVESA.00010b.r2.UnG1422030.1	FALSE	TRUE	TRUE	FALSE	FALSE
AVESA.00010b.r2.UnG1428440.1	FALSE	TRUE	TRUE	FALSE	FALSE
AVESA.00010b.r2.UnG1429320.1	FALSE	TRUE	TRUE	FALSE	FALSE
AVESA.00010b.r2.UnG1448150.1	FALSE	TRUE	TRUE	FALSE	FALSE
AVESA.00010b.r2.UnG1448610.1	FALSE	TRUE	TRUE	FALSE	FALSE
AVESA.00010b.r2.UnG1453660.1	FALSE	TRUE	TRUE	FALSE	FALSE
AVESA.00010b.r2.UnG1457490.1	FALSE	TRUE	TRUE	FALSE	FALSE
AVESA.00010b.r2.UnG1458240.1	FALSE	TRUE	TRUE	FALSE	FALSE
AVESA.00010b.r2.UnG1464690.1	FALSE	TRUE	TRUE	FALSE	FALSE
AVESA.00010b.r2.UnG1469860.1	FALSE	TRUE	TRUE	FALSE	FALSE
AVESA.00010b.r2.UnG1479910.1	FALSE	TRUE	TRUE	FALSE	FALSE
AVESA.00010b.r2.UnG1483040.1	FALSE	TRUE	TRUE	FALSE	FALSE
AVESA.00010b.r2.UnG1485000.1	FALSE	TRUE	TRUE	FALSE	FALSE
AVESA.00010b.r2.5AG0813620.1	FALSE	TRUE	FALSE	FALSE	TRUE
AVESA.00010b.r2.6AG1043200.1	FALSE	TRUE	FALSE	FALSE	TRUE
AVESA.00010b.r2.1AG0068700.1	FALSE	TRUE	FALSE	FALSE	FALSE
AVESA.00010b.r2.1AG0048240.1	FALSE	TRUE	FALSE	FALSE	FALSE
AVESA.00010b.r2.2AG0198940.1	FALSE	TRUE	FALSE	FALSE	FALSE
AVESA.00010b.r2.2AG0202550.1	FALSE	TRUE	FALSE	FALSE	FALSE
AVESA.00010b.r2.2AG0209910.1	FALSE	TRUE	FALSE	FALSE	FALSE
AVESA.00010b.r2.2AG0212080.1	FALSE	TRUE	FALSE	FALSE	FALSE
AVESA.00010b.r2.2AG0212080.2	FALSE	TRUE	FALSE	FALSE	FALSE
AVESA.00010b.r2.2AG0229060.1	FALSE	TRUE	FALSE	FALSE	FALSE
AVESA.00010b.r2.2AG0258310.1	FALSE	TRUE	FALSE	FALSE	FALSE
AVESA.00010b.r2.3AG0426710.1	FALSE	TRUE	FALSE	FALSE	FALSE
AVESA.00010b.r2.3AG0426820.1	FALSE	TRUE	FALSE	FALSE	FALSE
AVESA.00010b.r2.3AG0427870.1	FALSE	TRUE	FALSE	FALSE	FALSE
AVESA.00010b.r2.3AG0442560.1	FALSE	TRUE	FALSE	FALSE	FALSE
AVESA.00010b.r2.3AG0442560.2	FALSE	TRUE	FALSE	FALSE	FALSE
AVESA.00010b.r2.5AG0813900.1	FALSE	TRUE	FALSE	FALSE	FALSE
AVESA.00010b.r2.5AG0814770.1	FALSE	TRUE	FALSE	FALSE	FALSE
AVESA.00010b.r2.5AG0832020.1	FALSE	TRUE	FALSE	FALSE	FALSE
AVESA.00010b.r2.5AG0842100.1	FALSE	TRUE	FALSE	FALSE	FALSE
AVESA.00010b.r2.5AG0842100.2	FALSE	TRUE	FALSE	FALSE	FALSE
AVESA.00010b.r2.6AG1015180.1	FALSE	TRUE	FALSE	FALSE	FALSE
AVESA.00010b.r2.6AG1015460.1	FALSE	TRUE	FALSE	FALSE	FALSE
AVESA.00010b.r2.6AG1015460.2	FALSE	TRUE	FALSE	FALSE	FALSE
AVESA.00010b.r2.6AG1022180.1	FALSE	TRUE	FALSE	FALSE	FALSE
AVESA.00010b.r2.6AG1025340.1	FALSE	TRUE	FALSE	FALSE	FALSE
AVESA.00010b.r2.6AG1031560.1	FALSE	TRUE	FALSE	FALSE	FALSE
AVESA.00010b.r2.6AG1043220.1	FALSE	TRUE	FALSE	FALSE	FALSE
AVESA.00010b.r2.7AG1219720.1	FALSE	TRUE	FALSE	FALSE	FALSE
AVESA.00010b.r2.7AG1220300.1	FALSE	TRUE	FALSE	FALSE	FALSE
AVESA.00010b.r2.7AG1228980.1	FALSE	TRUE	FALSE	FALSE	FALSE
AVESA.00010b.r2.7AG1229690.1	FALSE	TRUE	FALSE	FALSE	FALSE
AVESA.00010b.r2.7AG1240270.1	FALSE	TRUE	FALSE	FALSE	FALSE
AVESA.00010b.r2.7AG1241680.1	FALSE	TRUE	FALSE	FALSE	FALSE
AVESA.00010b.r2.7AG1241680.2	FALSE	TRUE	FALSE	FALSE	FALSE
AVESA.00010b.r2.2CG0284510.1	FALSE	TRUE	FALSE	FALSE	FALSE
AVESA.00010b.r2.2CG0293810.1	FALSE	TRUE	FALSE	FALSE	FALSE
AVESA.00010b.r2.3CG0472260.1	FALSE	TRUE	FALSE	FALSE	FALSE
AVESA.00010b.r2.4CG1256370.1	FALSE	TRUE	FALSE	FALSE	FALSE
AVESA.00010b.r2.4CG1257850.1	FALSE	TRUE	FALSE	FALSE	FALSE
AVESA.00010b.r2.4CG1260960.1	FALSE	TRUE	FALSE	FALSE	FALSE
AVESA.00010b.r2.4CG1317580.1	FALSE	TRUE	FALSE	FALSE	FALSE
AVESA.00010b.r2.5CG0870450.1	FALSE	TRUE	FALSE	FALSE	FALSE
AVESA.00010b.r2.1DG0170180.1	FALSE	TRUE	FALSE	FALSE	FALSE
AVESA.00010b.r2.1DG0168480.1	FALSE	TRUE	FALSE	FALSE	FALSE
AVESA.00010b.r2.1DG0150710.1	FALSE	TRUE	FALSE	FALSE	FALSE
AVESA.00010b.r2.2DG0390750.1	FALSE	TRUE	FALSE	FALSE	FALSE
AVESA.00010b.r2.2DG0385470.1	FALSE	TRUE	FALSE	FALSE	FALSE
AVESA.00010b.r2.2DG0373990.1	FALSE	TRUE	FALSE	FALSE	FALSE
AVESA.00010b.r2.2DG0369200.1	FALSE	TRUE	FALSE	FALSE	FALSE
AVESA.00010b.r2.2DG0343700.1	FALSE	TRUE	FALSE	FALSE	FALSE
AVESA.00010b.r2.3DG0543200.1	FALSE	TRUE	FALSE	FALSE	FALSE
AVESA.00010b.r2.3DG0543200.2	FALSE	TRUE	FALSE	FALSE	FALSE
AVESA.00010b.r2.3DG0563370.1	FALSE	TRUE	FALSE	FALSE	FALSE
AVESA.00010b.r2.3DG0563370.2	FALSE	TRUE	FALSE	FALSE	FALSE
AVESA.00010b.r2.3DG0563370.3	FALSE	TRUE	FALSE	FALSE	FALSE
AVESA.00010b.r2.3DG0568780.1	FALSE	TRUE	FALSE	FALSE	FALSE
AVESA.00010b.r2.4DG0723310.1	FALSE	TRUE	FALSE	FALSE	FALSE
AVESA.00010b.r2.4DG0744290.1	FALSE	TRUE	FALSE	FALSE	FALSE
AVESA.00010b.r2.4DG0778100.1	FALSE	TRUE	FALSE	FALSE	FALSE
AVESA.00010b.r2.4DG0779650.3	FALSE	TRUE	FALSE	FALSE	FALSE
AVESA.00010b.r2.4DG0792170.1	FALSE	TRUE	FALSE	FALSE	FALSE
AVESA.00010b.r2.5DG0980460.1	FALSE	TRUE	FALSE	FALSE	FALSE
AVESA.00010b.r2.5DG0955870.1	FALSE	TRUE	FALSE	FALSE	FALSE
AVESA.00010b.r2.5DG0954870.1	FALSE	TRUE	FALSE	FALSE	FALSE
AVESA.00010b.r2.5DG0935270.1	FALSE	TRUE	FALSE	FALSE	FALSE
AVESA.00010b.r2.6DG1184900.1	FALSE	TRUE	FALSE	FALSE	FALSE
AVESA.00010b.r2.6DG1178330.1	FALSE	TRUE	FALSE	FALSE	FALSE
AVESA.00010b.r2.7DG1390090.1	FALSE	TRUE	FALSE	FALSE	FALSE
AVESA.00010b.r2.7DG1357230.1	FALSE	TRUE	FALSE	FALSE	FALSE
AVESA.00010b.r2.UnG1460740.1	FALSE	FALSE	TRUE	FALSE	TRUE
AVESA.00010b.r2.1CG0086100.1	FALSE	FALSE	TRUE	FALSE	FALSE
AVESA.00010b.r2.UnG1403690.1	FALSE	FALSE	TRUE	FALSE	FALSE
AVESA.00010b.r2.UnG1418500.1	FALSE	FALSE	TRUE	FALSE	FALSE
AVESA.00010b.r2.UnG1420510.1	FALSE	FALSE	TRUE	FALSE	FALSE
AVESA.00010b.r2.UnG1421760.1	FALSE	FALSE	TRUE	FALSE	FALSE
AVESA.00010b.r2.UnG1421840.1	FALSE	FALSE	TRUE	FALSE	FALSE
AVESA.00010b.r2.UnG1430710.1	FALSE	FALSE	TRUE	FALSE	FALSE
AVESA.00010b.r2.UnG1440190.1	FALSE	FALSE	TRUE	FALSE	FALSE
AVESA.00010b.r2.UnG1450460.1	FALSE	FALSE	TRUE	FALSE	FALSE
AVESA.00010b.r2.UnG1452820.1	FALSE	FALSE	TRUE	FALSE	FALSE
AVESA.00010b.r2.UnG1453720.1	FALSE	FALSE	TRUE	FALSE	FALSE
AVESA.00010b.r2.UnG1457030.1	FALSE	FALSE	TRUE	FALSE	FALSE
AVESA.00010b.r2.UnG1465980.1	FALSE	FALSE	TRUE	FALSE	FALSE
AVESA.00010b.r2.UnG1466545.1	FALSE	FALSE	TRUE	FALSE	FALSE
AVESA.00010b.r2.UnG1478450.1	FALSE	FALSE	TRUE	FALSE	FALSE
AVESA.00010b.r2.UnG1483470.1	FALSE	FALSE	TRUE	FALSE	FALSE
AVESA.00010b.r2.UnG1483950.1	FALSE	FALSE	TRUE	FALSE	FALSE
AVESA.00010b.r2.UnG1486020.1	FALSE	FALSE	TRUE	FALSE	FALSE
AVESA.00010b.r2.UnG1502730.1	FALSE	FALSE	TRUE	FALSE	FALSE
AVESA.00010b.r2.UnG1507740.1	FALSE	FALSE	TRUE	FALSE	FALSE
AVESA.00010b.r2.UnG1508750.1	FALSE	FALSE	TRUE	FALSE	FALSE
AVESA.00010b.r2.UnG1515100.1	FALSE	FALSE	TRUE	FALSE	FALSE
AVESA.00010b.r2.UnG1516400.1	FALSE	FALSE	TRUE	FALSE	FALSE
AVESA.00010b.r2.UnG1516660.1	FALSE	FALSE	TRUE	FALSE	FALSE
AVESA.00010b.r2.7AG1242500.1	FALSE	FALSE	FALSE	TRUE	FALSE
AVESA.00010b.r2.5CG0868470.1	FALSE	FALSE	FALSE	TRUE	FALSE
AVESA.00010b.r2.1AG0003120.1	FALSE	FALSE	FALSE	FALSE	TRUE
AVESA.00010b.r2.3AG0406340.1	FALSE	FALSE	FALSE	FALSE	TRUE
AVESA.00010b.r2.3AG0406340.2	FALSE	FALSE	FALSE	FALSE	TRUE
AVESA.00010b.r2.6AG1021570.1	FALSE	FALSE	FALSE	FALSE	TRUE
AVESA.00010b.r2.4CG1260220.1	FALSE	FALSE	FALSE	FALSE	TRUE
AVESA.00010b.r2.6CG1090820.1	FALSE	FALSE	FALSE	FALSE	TRUE
AVESA.00010b.r2.1DG0194310.1	FALSE	FALSE	FALSE	FALSE	TRUE
AVESA.00010b.r2.1AG0073160.1	FALSE	FALSE	FALSE	FALSE	FALSE
AVESA.00010b.r2.1AG0058540.1	FALSE	FALSE	FALSE	FALSE	FALSE
AVESA.00010b.r2.1AG0051100.1	FALSE	FALSE	FALSE	FALSE	FALSE
AVESA.00010b.r2.1AG0027240.1	FALSE	FALSE	FALSE	FALSE	FALSE
AVESA.00010b.r2.1AG0022810.1	FALSE	FALSE	FALSE	FALSE	FALSE
AVESA.00010b.r2.1AG0013600.1	FALSE	FALSE	FALSE	FALSE	FALSE
AVESA.00010b.r2.2AG0201510.1	FALSE	FALSE	FALSE	FALSE	FALSE
AVESA.00010b.r2.2AG0206470.1	FALSE	FALSE	FALSE	FALSE	FALSE
AVESA.00010b.r2.2AG0212130.1	FALSE	FALSE	FALSE	FALSE	FALSE
AVESA.00010b.r2.2AG0228700.1	FALSE	FALSE	FALSE	FALSE	FALSE
AVESA.00010b.r2.2AG0257650.1	FALSE	FALSE	FALSE	FALSE	FALSE
AVESA.00010b.r2.3AG0419200.1	FALSE	FALSE	FALSE	FALSE	FALSE
AVESA.00010b.r2.3AG0426090.1	FALSE	FALSE	FALSE	FALSE	FALSE
AVESA.00010b.r2.3AG0429330.1	FALSE	FALSE	FALSE	FALSE	FALSE
AVESA.00010b.r2.4AG0579690.1	FALSE	FALSE	FALSE	FALSE	FALSE
AVESA.00010b.r2.4AG0585860.1	FALSE	FALSE	FALSE	FALSE	FALSE
AVESA.00010b.r2.4AG0644180.1	FALSE	FALSE	FALSE	FALSE	FALSE
AVESA.00010b.r2.5AG0801120.1	FALSE	FALSE	FALSE	FALSE	FALSE
AVESA.00010b.r2.5AG0809150.1	FALSE	FALSE	FALSE	FALSE	FALSE
AVESA.00010b.r2.5AG0826680.1	FALSE	FALSE	FALSE	FALSE	FALSE
AVESA.00010b.r2.5AG0849680.1	FALSE	FALSE	FALSE	FALSE	FALSE
AVESA.00010b.r2.5AG0850140.1	FALSE	FALSE	FALSE	FALSE	FALSE
AVESA.00010b.r2.5AG0854630.1	FALSE	FALSE	FALSE	FALSE	FALSE
AVESA.00010b.r2.6AG1029260.1	FALSE	FALSE	FALSE	FALSE	FALSE
AVESA.00010b.r2.6AG1029260.2	FALSE	FALSE	FALSE	FALSE	FALSE
AVESA.00010b.r2.6AG1072650.1	FALSE	FALSE	FALSE	FALSE	FALSE
AVESA.00010b.r2.6AG1072650.2	FALSE	FALSE	FALSE	FALSE	FALSE
AVESA.00010b.r2.7AG1189330.1	FALSE	FALSE	FALSE	FALSE	FALSE
AVESA.00010b.r2.7AG1218800.1	FALSE	FALSE	FALSE	FALSE	FALSE
AVESA.00010b.r2.7AG1232880.1	FALSE	FALSE	FALSE	FALSE	FALSE
AVESA.00010b.r2.7AG1236480.1	FALSE	FALSE	FALSE	FALSE	FALSE
AVESA.00010b.r2.7AG1238580.1	FALSE	FALSE	FALSE	FALSE	FALSE
AVESA.00010b.r2.3CG0492190.1	FALSE	FALSE	FALSE	FALSE	FALSE
AVESA.00010b.r2.3CG0505560.1	FALSE	FALSE	FALSE	FALSE	FALSE
AVESA.00010b.r2.4CG1291810.1	FALSE	FALSE	FALSE	FALSE	FALSE
AVESA.00010b.r2.5CG0873370.1	FALSE	FALSE	FALSE	FALSE	FALSE
AVESA.00010b.r2.6CG1148990.1	FALSE	FALSE	FALSE	FALSE	FALSE
AVESA.00010b.r2.6CG1083870.1	FALSE	FALSE	FALSE	FALSE	FALSE
AVESA.00010b.r2.7CG0716300.1	FALSE	FALSE	FALSE	FALSE	FALSE
AVESA.00010b.r2.7CG0694540.1	FALSE	FALSE	FALSE	FALSE	FALSE
AVESA.00010b.r2.7CG0694470.1	FALSE	FALSE	FALSE	FALSE	FALSE
AVESA.00010b.r2.7CG0694410.1	FALSE	FALSE	FALSE	FALSE	FALSE
AVESA.00010b.r2.7CG0694350.1	FALSE	FALSE	FALSE	FALSE	FALSE
AVESA.00010b.r2.7CG0694240.1	FALSE	FALSE	FALSE	FALSE	FALSE
AVESA.00010b.r2.7CG0685410.1	FALSE	FALSE	FALSE	FALSE	FALSE
AVESA.00010b.r2.7CG0658100.1	FALSE	FALSE	FALSE	FALSE	FALSE
AVESA.00010b.r2.1DG0176300.1	FALSE	FALSE	FALSE	FALSE	FALSE
AVESA.00010b.r2.1DG0146980.1	FALSE	FALSE	FALSE	FALSE	FALSE
AVESA.00010b.r2.1DG0146980.2	FALSE	FALSE	FALSE	FALSE	FALSE
AVESA.00010b.r2.1DG0143590.1	FALSE	FALSE	FALSE	FALSE	FALSE
AVESA.00010b.r2.1DG0141130.1	FALSE	FALSE	FALSE	FALSE	FALSE
AVESA.00010b.r2.1DG0135830.1	FALSE	FALSE	FALSE	FALSE	FALSE
AVESA.00010b.r2.1DG0135030.1	FALSE	FALSE	FALSE	FALSE	FALSE
AVESA.00010b.r2.2DG0382310.1	FALSE	FALSE	FALSE	FALSE	FALSE
AVESA.00010b.r2.2DG0377220.1	FALSE	FALSE	FALSE	FALSE	FALSE
AVESA.00010b.r2.2DG0370600.1	FALSE	FALSE	FALSE	FALSE	FALSE
AVESA.00010b.r2.2DG0358540.1	FALSE	FALSE	FALSE	FALSE	FALSE
AVESA.00010b.r2.2DG0357580.1	FALSE	FALSE	FALSE	FALSE	FALSE
AVESA.00010b.r2.2DG0345840.1	FALSE	FALSE	FALSE	FALSE	FALSE
AVESA.00010b.r2.3DG0535500.1	FALSE	FALSE	FALSE	FALSE	FALSE
AVESA.00010b.r2.3DG0538220.1	FALSE	FALSE	FALSE	FALSE	FALSE
AVESA.00010b.r2.3DG0556610.1	FALSE	FALSE	FALSE	FALSE	FALSE
AVESA.00010b.r2.4DG0732120.1	FALSE	FALSE	FALSE	FALSE	FALSE
AVESA.00010b.r2.4DG0748920.1	FALSE	FALSE	FALSE	FALSE	FALSE
AVESA.00010b.r2.4DG0777830.2	FALSE	FALSE	FALSE	FALSE	FALSE
AVESA.00010b.r2.4DG0777830.1	FALSE	FALSE	FALSE	FALSE	FALSE
AVESA.00010b.r2.5DG0998960.1	FALSE	FALSE	FALSE	FALSE	FALSE
AVESA.00010b.r2.5DG0994010.1	FALSE	FALSE	FALSE	FALSE	FALSE
AVESA.00010b.r2.5DG0975850.1	FALSE	FALSE	FALSE	FALSE	FALSE
AVESA.00010b.r2.5DG0971740.1	FALSE	FALSE	FALSE	FALSE	FALSE
AVESA.00010b.r2.5DG0960490.1	FALSE	FALSE	FALSE	FALSE	FALSE
AVESA.00010b.r2.5DG0960060.1	FALSE	FALSE	FALSE	FALSE	FALSE
AVESA.00010b.r2.5DG0959800.1	FALSE	FALSE	FALSE	FALSE	FALSE
AVESA.00010b.r2.5DG0948380.1	FALSE	FALSE	FALSE	FALSE	FALSE
AVESA.00010b.r2.5DG0939230.1	FALSE	FALSE	FALSE	FALSE	FALSE
AVESA.00010b.r2.6DG1173670.1	FALSE	FALSE	FALSE	FALSE	FALSE
AVESA.00010b.r2.6DG1173120.1	FALSE	FALSE	FALSE	FALSE	FALSE
AVESA.00010b.r2.6DG1172280.1	FALSE	FALSE	FALSE	FALSE	FALSE
AVESA.00010b.r2.6DG1154260.1	FALSE	FALSE	FALSE	FALSE	FALSE
AVESA.00010b.r2.7DG1395270.1	FALSE	FALSE	FALSE	FALSE	FALSE
AVESA.00010b.r2.7DG1375160.1	FALSE	FALSE	FALSE	FALSE	FALSE
AVESA.00010b.r2.7DG1374880.1	FALSE	FALSE	FALSE	FALSE	FALSE
AVESA.00010b.r2.7DG1355320.1	FALSE	FALSE	FALSE	FALSE	FALSE
AVESA.00010b.r2.7DG1355300.1	FALSE	FALSE	FALSE	FALSE	FALSE

## Sheet: Table S17
Supplementary Table 17. Hi-C localization of the gene candidate scaffold
This table shows the Hi-C link counts of the scaffold that the candidate gene AVESA.00010b.r2.UnG1403470 is located on (scaffold_corrected_v16_3462006) to 100kb bins on the two other most highly linked scaffolds.
The scaffolds have locations scaffold_corrected_v16_436 - chr1C:8595107..24516300 and scaffold_corrected_v16_3454092 - chr1C:24516401..25763999 and are both in forward orientation on chr1C.
scaffold_corrected_v16_3462006 has the highest number of links to the right end of scaffold_corrected_v16_436 and the left end of scaffold_corrected_v16_3454092, indicating that is likely located between them.
scaffold_corrected_v16_3462006 is approx 123kb, and is thus too short to orient using Hi-C data.
scaffold	Start of 100kb bin	Number of Hi-C links
scaffold_corrected_v16_3454092	0	18
scaffold_corrected_v16_3454092	100000	13
scaffold_corrected_v16_3454092	200000	9
scaffold_corrected_v16_3454092	900000	9
scaffold_corrected_v16_436	14900000	8
scaffold_corrected_v16_3454092	600000	7
scaffold_corrected_v16_436	15200000	7
scaffold_corrected_v16_436	13500000	6
scaffold_corrected_v16_436	15600000	6
scaffold_corrected_v16_3454092	500000	5
scaffold_corrected_v16_3454092	700000	5
scaffold_corrected_v16_3454092	1000000	5
scaffold_corrected_v16_3454092	1100000	5
scaffold_corrected_v16_436	14200000	5
scaffold_corrected_v16_436	14400000	5
scaffold_corrected_v16_436	15100000	5
scaffold_corrected_v16_436	15400000	5

[truncated: 4 more sheets: Table S 18, Table S19, Table S20, Table S22]
